# Supplementary material for: 2-Azido-N-(4-methyl­phen­yl)acetamide
Source: IUCrdata. 2022 Jul 29;7(Pt 7):x220621. doi: 10.1107/S2414314622006216 (PMC9635410; doi:10.1107/S2414314622006216)
Supplement: Supplementary file 1 [file x-07-x220621-sup1.cif]

##############################################################################
#                                                                            #
# This CIF contains the data for a data article accepted for                 #
# publication in IUCrData. It conforms to the requirements of                #
# Notes for Authors for IUCrData, and has been                               #
# peer reviewed under the auspices of IUCrData.                              #
#                                                                            #
# Full details of the Crystallographic Information File format               #
# are given in the paper "The Crystallographic Information File (CIF):       #
# a New Standard Archive File for Crystallography" by S. R. Hall, F. H.      #
# Allen and I. D. Brown [Acta Cryst. (1991), A47, 655-685].                  #
#                                                                            #
# The current version of the core CIF dictionary is obtainable from          #
# ftp://ftp.iucr.org/pub/cif_core.dic.                                       #
#                                                                            #
# Software is freely available for graphical display of the structure(s)     #
# in this CIF. For information consult the CIF software page                 #
# http://www.iucr.org/resources/cif/software.                                #
#                                                                            #
# This file may be used for bona fide research purposes within the           #
# scientific community so long as proper attribution is given to the data    # 
# article from which it was obtained.                                        #
#                                                                            #
##############################################################################
data_global
_audit_creation_method     'APEX3 v2018.1-0'
_journal_date_recd_electronic     2022-06-06
_journal_date_accepted     2022-06-13
_journal_name_full     'IUCrData'
_journal_year     2022
_journal_volume     7
_journal_issue      7
_journal_page_first     0
_journal_page_last     0
_journal_paper_category     HO
_journal_paper_doi     10.1107/S2414314622006216
_journal_coeditor_code     TK4079
_publ_contact_author_name     'Abdulsalam Alsubari'
_publ_contact_author_address
;
Laboratory of Medicinal Chemistry
Drug Sciences Research Center
Faculty of Medicine and Pharmacy, Mohammed V University in Rabat,
Morocco
;
_publ_contact_author_email     'alsubaripharmaco@21umas.edu.ye'
_publ_contact_author_fax     ?
_publ_contact_author_phone     ?
_publ_section_title
;
2-Azido-<i>N</i>-(4-methylphenyl)acetamide
;
loop_
    _publ_author_name
    _publ_author_footnote
    _publ_author_address
    'Missioui, Mohcine' .
;
Laboratory of Medicinal Chemistry
Drug Sciences Research Center
Faculty of Medicine and Pharmacy, Mohammed V University in Rabat,
Morocco
;
    'Guerrab, Walid' .
;
Laboratory of Medicinal Chemistry
Drug Sciences Research Center
Faculty of Medicine and Pharmacy, Mohammed V University in Rabat,
Morocco
;
    'Alsubari, Abdulsalam' .
;
Laboratory of Medicinal Chemistry
Faculty of Clinical Pharmacy, 21 September University
Yemen
;
    'Mague, Joel T.' .
;
Department of Chemistry
Tulane University, New Orleans, LA 70118
USA
;
    'Ramli, Youssef'
;
Additional correspondence author, e-mail: y.ramli@um5r.ac.ma.
;
;
Laboratory of Medicinal Chemistry
Drug Sciences Research Center
Faculty of Medicine and Pharmacy, Mohammed V University in Rabat,
Morocco
;
_publ_section_synopsis
;
The asymmetric unit comprises three independent molecules, two pairs of which
differ significantly in the rotational orientation of the azido group and one
pair having very similar conformations. Zigzag chains extending along the
<i>c</i>-axis direction are formed individually by each independent molecule
through N---H...O hydrogen bonds.
;
data_I
_audit_creation_method     'SHELXL-2018/1'
_chemical_name_systematic
;
2-Azido-<i>N</i>-(4-methylphenyl)acetamide
;
_chemical_name_common     ?
_chemical_formula_moiety     'C9 H10 N4 O'
_chemical_formula_sum     'C9 H10 N4 O'
_chemical_formula_iupac     'C9 H10 N4 O'
_chemical_formula_weight     190.21
_chemical_melting_point     ?
_space_group_crystal_system     monoclinic
_space_group_name_H-M_alt     'P 21/c'
_space_group_name_Hall     '-P 2ybc'
loop_
    _space_group_symop_operation_xyz
    'x, y, z'
    '-x, y+1/2, -z+1/2'
    '-x, -y, -z'
    'x, -y-1/2, z-1/2'
_cell_length_a     14.4362(4)
_cell_length_b     21.3403(6)
_cell_length_c     9.2949(3)
_cell_angle_alpha     90
_cell_angle_beta     98.3560(10)
_cell_angle_gamma     90
_cell_volume     2833.11(14)
_cell_formula_units_Z     12
_cell_measurement_reflns_used     9919
_cell_measurement_theta_min     3.7239
_cell_measurement_theta_max     72.1458
_cell_measurement_temperature     150(2)
_exptl_crystal_description     plate
_exptl_crystal_colour     colourless
_exptl_crystal_size_max     0.221
_exptl_crystal_size_mid     0.157
_exptl_crystal_size_min     0.081
_exptl_crystal_density_diffrn     1.338
_exptl_crystal_density_meas     ?
_exptl_crystal_density_method     'not measured'
_exptl_crystal_F_000     1200
_exptl_absorpt_coefficient_mu     0.767
_exptl_absorpt_correction_type     multi-scan
_exptl_absorpt_process_details
;
(<i>SADABS</i>; Krause <i>et al.</i>, 2015)
;
_exptl_absorpt_correction_T_min     0.86
_exptl_absorpt_correction_T_max     0.94
_diffrn_ambient_temperature     150(2)
_diffrn_source     'INCOATEC I\mS micro--focus source'
_diffrn_radiation_type     CuK\a
_diffrn_radiation_wavelength     1.54178
_diffrn_radiation_monochromator     mirror
_diffrn_measurement_device_type     'Bruker D8 VENTURE PHOTON 100 CMOS'
_diffrn_measurement_method     '\w scans'
_diffrn_detector_area_resol_mean     10.4167
_diffrn_reflns_number     21650
_diffrn_reflns_av_R_equivalents     0.0386
_diffrn_reflns_av_unetI/netI     0.0315
_diffrn_reflns_theta_min     3.724
_diffrn_reflns_theta_max     72.152
_diffrn_reflns_theta_full     68.000
_diffrn_measured_fraction_theta_max     0.982
_diffrn_measured_fraction_theta_full     0.990
_diffrn_reflns_limit_h_min     -17
_diffrn_reflns_limit_h_max     17
_diffrn_reflns_limit_k_min     -26
_diffrn_reflns_limit_k_max     24
_diffrn_reflns_limit_l_min     -10
_diffrn_reflns_limit_l_max     11
_refine_special_details
;
Refinement of F^2^ against ALL reflections.  The weighted R-factor wR and
goodness of fit S are based on F^2^, conventional R-factors R are based
on F, with F set to zero for negative F^2^. The threshold expression of
F^2^ > 2sigma(F^2^) is used only for calculating R-factors(gt) etc. and is
not relevant to the choice of reflections for refinement.  R-factors based
on F^2^ are statistically about twice as large as those based on F, and R-
factors based on ALL data will be even larger. The methyl group hydrogen
atoms were included as riding contributions in idealized positions since
independent refinement yielded unsatisfactory geometries.
The H atoms were
treated by a mixture of independent and constrained refinement.
;
_reflns_number_total     5486
_reflns_number_gt     4161
_reflns_threshold_expression     'I > 2\s(I)'
_refine_ls_structure_factor_coef     Fsqd
_refine_ls_matrix_type     full
_refine_ls_R_factor_all     0.0756
_refine_ls_R_factor_gt     0.0585
_refine_ls_wR_factor_gt     0.1615
_refine_ls_wR_factor_ref     0.1783
_refine_ls_goodness_of_fit_ref     1.045
_refine_ls_restrained_S_all     1.045
_refine_ls_number_reflns     5486
_refine_ls_number_parameters     466
_refine_ls_number_restraints     0
_refine_ls_hydrogen_treatment     mixed
_refine_ls_weighting_scheme     calc
_refine_ls_weighting_details
              'w=1/[\s^2^(Fo^2^)+(0.0988P)^2^+1.2801P] where P=(Fo^2^+2Fc^2^)/3'
_atom_sites_solution_hydrogens     mixed
_atom_sites_solution_primary     direct
_atom_sites_solution_secondary     difmap
_refine_ls_shift/su_max     0.002
_refine_ls_shift/su_mean     0.000
_refine_diff_density_max     0.442
_refine_diff_density_min     -0.393
_refine_ls_extinction_method     none
_refine_ls_extinction_coef     .
loop_
    _atom_type_symbol
    _atom_type_description
    _atom_type_scat_dispersion_real
    _atom_type_scat_dispersion_imag
    _atom_type_scat_source
    'C' 'C' 0.0181 0.0091
                         'International Tables Vol C Tables 4.2.6.8 and 6.1.1.4'
    'H' 'H' 0.0000 0.0000
                         'International Tables Vol C Tables 4.2.6.8 and 6.1.1.4'
    'N' 'N' 0.0311 0.0180
                         'International Tables Vol C Tables 4.2.6.8 and 6.1.1.4'
    'O' 'O' 0.0492 0.0322
                         'International Tables Vol C Tables 4.2.6.8 and 6.1.1.4'
_computing_data_collection
;
<i>APEX3</i> (Bruker, 2016)
;
_computing_cell_refinement
;
<i>SAINT</i> (Bruker, 2016)
;
_computing_data_reduction
;
<i>SAINT</i> (Bruker, 2016)
;
_computing_structure_solution
;
<i>SHELXT</i> (Sheldrick, 2015<i>a</i>)
;
_computing_structure_refinement
;
<i>SHELXL 2018/1</i> (Sheldrick, 2015<i>b</i>)
;
_computing_molecular_graphics
;
<i>DIAMOND</i> (Brandenburg & Putz, 2012)
;
_computing_publication_material
;
<i>SHELXTL</i> (Sheldrick, 2008)
;
loop_
    _atom_site_type_symbol
    _atom_site_label
    _atom_site_fract_x
    _atom_site_fract_y
    _atom_site_fract_z
    _atom_site_U_iso_or_equiv
    _atom_site_adp_type
    _atom_site_calc_flag
    _atom_site_occupancy
    _atom_site_disorder_assembly
    _atom_site_disorder_group
    O O1 0.94983(12) 0.27610(7) 0.28617(15) 0.0374(4) Uani d 1 . .
    N N1 0.94218(12) 0.29612(8) 0.04434(18) 0.0288(4) Uani d 1 . .
    H H1A 0.9534(17) 0.2808(11) -0.037(3) 0.036(6) Uiso d 1 . .
    N N2 1.06934(16) 0.17717(11) 0.2860(2) 0.0456(5) Uani d 1 . .
    N N3 1.12261(17) 0.14178(11) 0.2867(2) 0.0462(5) Uani d 1 . .
    N N4 1.18070(17) 0.10247(12) 0.3057(3) 0.0584(6) Uani d 1 . .
    C C1 0.87815(13) 0.34695(9) 0.0273(2) 0.0271(4) Uani d 1 . .
    C C2 0.82911(16) 0.35703(10) -0.1109(2) 0.0342(5) Uani d 1 . .
    H H2 0.8403(17) 0.3316(11) -0.190(3) 0.036(6) Uiso d 1 . .
    C C3 0.76610(16) 0.40609(11) -0.1351(3) 0.0395(5) Uani d 1 . .
    H H3 0.7357(18) 0.4126(12) -0.230(3) 0.044(7) Uiso d 1 . .
    C C4 0.75000(15) 0.44650(10) -0.0236(3) 0.0361(5) Uani d 1 . .
    C C5 0.80085(16) 0.43586(10) 0.1134(3) 0.0358(5) Uani d 1 . .
    H H5 0.7923(17) 0.4632(12) 0.195(3) 0.040(7) Uiso d 1 . .
    C C6 0.86475(16) 0.38713(10) 0.1402(2) 0.0324(5) Uani d 1 . .
    H H6 0.8968(18) 0.3818(12) 0.240(3) 0.051(8) Uiso d 1 . .
    C C7 0.68108(17) 0.49939(12) -0.0490(3) 0.0491(6) Uani d 1 . .
    H H7A 0.684547 0.518373 -0.144064 0.074 Uiso calc 1 . .
    H H7B 0.695979 0.531009 0.027316 0.074 Uiso calc 1 . .
    H H7C 0.617706 0.483320 -0.046823 0.074 Uiso calc 1 . .
    C C8 0.97286(14) 0.26489(9) 0.1665(2) 0.0278(4) Uani d 1 . .
    C C9 1.04041(16) 0.21228(10) 0.1437(2) 0.0328(5) Uani d 1 . .
    H H9A 1.094(2) 0.2312(13) 0.113(3) 0.051(8) Uiso d 1 . .
    H H9B 1.0123(18) 0.1829(13) 0.072(3) 0.046(7) Uiso d 1 . .
    O O2 0.59911(11) 0.27335(7) 0.86318(15) 0.0342(4) Uani d 1 . .
    N N5 0.58708(12) 0.29502(8) 0.62103(18) 0.0267(4) Uani d 1 . .
    H H5A 0.5974(17) 0.2809(11) 0.539(3) 0.036(6) Uiso d 1 . .
    N N6 0.68901(13) 0.16221(9) 0.8282(2) 0.0382(4) Uani d 1 . .
    N N7 0.75608(14) 0.16342(10) 0.9230(2) 0.0404(5) Uani d 1 . .
    N N8 0.81422(19) 0.15780(17) 1.0172(3) 0.0832(10) Uani d 1 . .
    C C10 0.52692(14) 0.34800(9) 0.6098(2) 0.0256(4) Uani d 1 . .
    C C11 0.47922(14) 0.36246(9) 0.4726(2) 0.0284(4) Uani d 1 . .
    H H11 0.4846(15) 0.3348(10) 0.395(3) 0.029(6) Uiso d 1 . .
    C C12 0.42233(15) 0.41482(10) 0.4533(2) 0.0333(5) Uani d 1 . .
    H H12 0.3878(18) 0.4254(12) 0.350(3) 0.044(7) Uiso d 1 . .
    C C13 0.41091(14) 0.45438(9) 0.5689(2) 0.0330(5) Uani d 1 . .
    C C14 0.45925(16) 0.43892(10) 0.7051(3) 0.0362(5) Uani d 1 . .
    H H14 0.451(2) 0.4667(14) 0.782(3) 0.063(9) Uiso d 1 . .
    C C15 0.51679(15) 0.38677(10) 0.7267(2) 0.0320(5) Uani d 1 . .
    H H15 0.5482(16) 0.3763(11) 0.815(3) 0.036(6) Uiso d 1 . .
    C C16 0.35033(16) 0.51175(11) 0.5467(3) 0.0451(6) Uani d 1 . .
    H H16A 0.371814 0.538444 0.472383 0.068 Uiso calc 1 . .
    H H16B 0.354393 0.534995 0.638346 0.068 Uiso calc 1 . .
    H H16C 0.285253 0.499254 0.514934 0.068 Uiso calc 1 . .
    C C17 0.61908(14) 0.26242(9) 0.7411(2) 0.0262(4) Uani d 1 . .
    C C18 0.68726(16) 0.21025(10) 0.7153(2) 0.0318(5) Uani d 1 . .
    H H18A 0.7514(19) 0.2291(12) 0.716(3) 0.043(7) Uiso d 1 . .
    H H18B 0.666(2) 0.1898(13) 0.621(3) 0.056(8) Uiso d 1 . .
    O O3 0.27488(11) 0.27395(7) 0.57857(15) 0.0359(4) Uani d 1 . .
    N N9 0.26399(12) 0.29490(8) 0.33643(18) 0.0276(4) Uani d 1 . .
    H H9C 0.2770(17) 0.2798(11) 0.262(3) 0.034(6) Uiso d 1 . .
    N N10 0.39415(17) 0.17693(11) 0.5742(2) 0.0497(6) Uani d 1 . .
    N N11 0.45011(15) 0.13998(10) 0.5754(2) 0.0418(5) Uani d 1 . .
    N N12 0.50716(17) 0.10135(11) 0.5955(2) 0.0545(6) Uani d 1 . .
    C C19 0.20449(14) 0.34791(9) 0.3227(2) 0.0272(4) Uani d 1 . .
    C C20 0.16642(16) 0.36623(11) 0.1823(2) 0.0370(5) Uani d 1 . .
    H H20 0.1734(19) 0.3414(13) 0.104(3) 0.049(7) Uiso d 1 . .
    C C21 0.11114(17) 0.41922(12) 0.1608(3) 0.0430(5) Uani d 1 . .
    H H21 0.0838(19) 0.4294(13) 0.063(3) 0.053(8) Uiso d 1 . .
    C C22 0.09127(15) 0.45572(10) 0.2763(3) 0.0381(5) Uani d 1 . .
    C C23 0.12924(16) 0.43601(11) 0.4155(3) 0.0395(5) Uani d 1 . .
    H H23 0.118(2) 0.4638(13) 0.502(3) 0.055(8) Uiso d 1 . .
    C C24 0.18568(16) 0.38350(11) 0.4397(2) 0.0351(5) Uani d 1 . .
    H H24 0.2128(19) 0.3704(13) 0.529(3) 0.050(8) Uiso d 1 . .
    C C25 0.03161(18) 0.51349(12) 0.2526(3) 0.0531(7) Uani d 1 . .
    H H25A 0.044391 0.534972 0.164345 0.080 Uiso calc 1 . .
    H H25B 0.046129 0.541573 0.336221 0.080 Uiso calc 1 . .
    H H25C -0.034625 0.501632 0.241599 0.080 Uiso calc 1 . .
    C C26 0.29622(14) 0.26290(9) 0.4575(2) 0.0270(4) Uani d 1 . .
    C C27 0.36337(16) 0.21023(10) 0.4325(2) 0.0316(5) Uani d 1 . .
    H H27A 0.4158(18) 0.2284(11) 0.399(3) 0.037(6) Uiso d 1 . .
    H H27B 0.333(2) 0.1813(13) 0.366(3) 0.053(8) Uiso d 1 . .
loop_
    _atom_site_aniso_label
    _atom_site_aniso_U_11
    _atom_site_aniso_U_22
    _atom_site_aniso_U_33
    _atom_site_aniso_U_12
    _atom_site_aniso_U_13
    _atom_site_aniso_U_23
    O1 0.0544(10) 0.0360(8) 0.0244(7) 0.0067(7) 0.0146(7) 0.0036(6)
    N1 0.0348(9) 0.0308(9) 0.0221(8) 0.0018(7) 0.0092(7) -0.0002(6)
    N2 0.0641(14) 0.0517(12) 0.0258(10) 0.0102(11) 0.0228(9) 0.0092(8)
    N3 0.0592(14) 0.0516(13) 0.0277(10) -0.0166(12) 0.0066(9) 0.0056(9)
    N4 0.0638(15) 0.0573(14) 0.0541(14) 0.0200(12) 0.0080(11) 0.0149(11)
    C1 0.0274(9) 0.0265(10) 0.0287(10) -0.0027(8) 0.0083(8) 0.0028(7)
    C2 0.0373(11) 0.0365(11) 0.0288(11) -0.0003(9) 0.0050(9) -0.0025(9)
    C3 0.0377(12) 0.0432(13) 0.0359(13) 0.0038(10) -0.0009(10) 0.0036(9)
    C4 0.0290(10) 0.0327(11) 0.0466(13) -0.0024(9) 0.0058(9) 0.0012(9)
    C5 0.0375(11) 0.0316(11) 0.0397(12) -0.0028(9) 0.0107(9) -0.0030(9)
    C6 0.0383(11) 0.0300(10) 0.0298(11) -0.0016(9) 0.0078(9) -0.0001(8)
    C7 0.0408(13) 0.0408(13) 0.0640(17) 0.0075(11) 0.0014(12) 0.0005(11)
    C8 0.0334(10) 0.0275(9) 0.0230(10) -0.0058(8) 0.0056(8) 0.0012(7)
    C9 0.0382(12) 0.0355(11) 0.0256(10) 0.0047(9) 0.0074(9) 0.0036(8)
    O2 0.0474(9) 0.0323(8) 0.0246(7) 0.0015(6) 0.0107(6) 0.0040(6)
    N5 0.0342(9) 0.0254(8) 0.0218(8) 0.0029(7) 0.0089(7) 0.0001(6)
    N6 0.0411(10) 0.0329(10) 0.0402(10) 0.0004(8) 0.0046(9) 0.0099(8)
    N7 0.0440(11) 0.0531(12) 0.0256(10) -0.0055(9) 0.0095(9) 0.0069(8)
    N8 0.0636(16) 0.136(3) 0.0447(15) -0.0191(17) -0.0087(13) 0.0369(16)
    C10 0.0290(9) 0.0224(9) 0.0272(10) -0.0019(7) 0.0097(8) 0.0010(7)
    C11 0.0316(10) 0.0279(10) 0.0261(10) -0.0016(8) 0.0057(8) -0.0003(8)
    C12 0.0299(10) 0.0327(11) 0.0372(12) -0.0009(9) 0.0039(9) 0.0051(9)
    C13 0.0290(10) 0.0246(10) 0.0468(12) -0.0013(8) 0.0105(9) 0.0008(8)
    C14 0.0387(12) 0.0312(11) 0.0405(12) 0.0005(9) 0.0118(10) -0.0071(9)
    C15 0.0370(11) 0.0303(11) 0.0298(11) 0.0004(9) 0.0085(9) -0.0029(8)
    C16 0.0371(12) 0.0292(11) 0.0695(17) 0.0033(10) 0.0090(11) -0.0001(11)
    C17 0.0314(10) 0.0237(9) 0.0248(9) -0.0043(8) 0.0085(8) 0.0003(7)
    C18 0.0357(11) 0.0294(10) 0.0320(11) 0.0052(9) 0.0100(9) 0.0060(8)
    O3 0.0493(9) 0.0376(8) 0.0231(7) 0.0027(7) 0.0130(6) 0.0032(6)
    N9 0.0322(9) 0.0312(9) 0.0208(8) -0.0001(7) 0.0083(7) -0.0015(7)
    N10 0.0677(14) 0.0583(13) 0.0273(10) 0.0166(12) 0.0217(10) 0.0144(9)
    N11 0.0510(12) 0.0495(12) 0.0256(9) -0.0109(11) 0.0077(8) 0.0030(8)
    N12 0.0575(14) 0.0592(14) 0.0462(13) 0.0170(12) 0.0062(10) 0.0083(10)
    C19 0.0267(9) 0.0277(10) 0.0280(10) -0.0053(8) 0.0065(8) 0.0006(7)
    C20 0.0426(12) 0.0409(12) 0.0285(11) 0.0046(10) 0.0081(9) 0.0007(9)
    C21 0.0431(13) 0.0475(14) 0.0381(13) 0.0075(11) 0.0045(10) 0.0076(10)
    C22 0.0284(10) 0.0334(11) 0.0531(14) -0.0032(9) 0.0080(10) 0.0006(10)
    C23 0.0355(11) 0.0385(12) 0.0456(13) -0.0005(10) 0.0092(10) -0.0086(10)
    C24 0.0375(11) 0.0390(12) 0.0292(11) 0.0012(9) 0.0060(9) -0.0048(9)
    C25 0.0414(13) 0.0407(14) 0.077(2) 0.0072(11) 0.0082(13) 0.0038(12)
    C26 0.0305(10) 0.0269(9) 0.0245(9) -0.0066(8) 0.0066(8) 0.0006(7)
    C27 0.0383(11) 0.0311(11) 0.0260(10) 0.0001(9) 0.0071(9) 0.0022(8)
_geom_special_details
;
 All esds (except the esd in the dihedral angle between two l.s. planes)
 are estimated using the full covariance matrix.  The cell esds are taken
 into account individually in the estimation of esds in distances, angles
 and torsion angles; correlations between esds in cell parameters are only
 used when they are defined by crystal symmetry.  An approximate (isotropic)
 treatment of cell esds is used for estimating esds involving l.s. planes.
;
loop_
    _geom_bond_atom_site_label_1
    _geom_bond_atom_site_label_2
    _geom_bond_site_symmetry_2
    _geom_bond_distance
    _geom_bond_publ_flag
    O1 C8 . 1.230(2) ?
    N1 C8 . 1.335(3) ?
    N1 C1 . 1.419(3) ?
    N1 H1A . 0.86(3) ?
    N2 N3 . 1.077(3) ?
    N2 C9 . 1.525(3) ?
    N3 N4 . 1.181(3) ?
    C1 C6 . 1.390(3) ?
    C1 C2 . 1.390(3) ?
    C2 C3 . 1.384(3) ?
    C2 H2 . 0.95(2) ?
    C3 C4 . 1.394(3) ?
    C3 H3 . 0.94(3) ?
    C4 C5 . 1.393(3) ?
    C4 C7 . 1.500(3) ?
    C5 C6 . 1.388(3) ?
    C5 H5 . 0.98(3) ?
    C6 H6 . 0.98(3) ?
    C7 H7A . 0.9800 ?
    C7 H7B . 0.9800 ?
    C7 H7C . 0.9800 ?
    C8 C9 . 1.522(3) ?
    C9 H9A . 0.96(3) ?
    C9 H9B . 0.96(3) ?
    O2 C17 . 1.233(2) ?
    N5 C17 . 1.339(3) ?
    N5 C10 . 1.420(2) ?
    N5 H5A . 0.85(3) ?
    N6 N7 . 1.211(3) ?
    N6 C18 . 1.465(3) ?
    N7 N8 . 1.128(3) ?
    C10 C15 . 1.390(3) ?
    C10 C11 . 1.393(3) ?
    C11 C12 . 1.383(3) ?
    C11 H11 . 0.95(2) ?
    C12 C13 . 1.395(3) ?
    C12 H12 . 1.04(3) ?
    C13 C14 . 1.393(3) ?
    C13 C16 . 1.501(3) ?
    C14 C15 . 1.386(3) ?
    C14 H14 . 0.95(3) ?
    C15 H15 . 0.91(3) ?
    C16 H16A . 0.9800 ?
    C16 H16B . 0.9800 ?
    C16 H16C . 0.9800 ?
    C17 C18 . 1.528(3) ?
    C18 H18A . 1.01(3) ?
    C18 H18B . 0.99(3) ?
    O3 C26 . 1.232(2) ?
    N9 C26 . 1.341(3) ?
    N9 C19 . 1.415(3) ?
    N9 H9C . 0.81(3) ?
    N10 N11 . 1.128(3) ?
    N10 C27 . 1.505(3) ?
    N11 N12 . 1.161(3) ?
    C19 C24 . 1.386(3) ?
    C19 C20 . 1.396(3) ?
    C20 C21 . 1.382(3) ?
    C20 H20 . 0.92(3) ?
    C21 C22 . 1.390(3) ?
    C21 H21 . 0.96(3) ?
    C22 C23 . 1.394(4) ?
    C22 C25 . 1.502(3) ?
    C23 C24 . 1.384(3) ?
    C23 H23 . 1.03(3) ?
    C24 H24 . 0.91(3) ?
    C25 H25A . 0.9800 ?
    C25 H25B . 0.9800 ?
    C25 H25C . 0.9800 ?
    C26 C27 . 1.524(3) ?
    C27 H27A . 0.94(3) ?
    C27 H27B . 0.93(3) ?
loop_
    _geom_angle_atom_site_label_1
    _geom_angle_atom_site_label_2
    _geom_angle_atom_site_label_3
    _geom_angle_site_symmetry_1
    _geom_angle_site_symmetry_3
    _geom_angle
    _geom_angle_publ_flag
    C8 N1 C1 . . 127.34(17) ?
    C8 N1 H1A . . 118.5(16) ?
    C1 N1 H1A . . 113.2(16) ?
    N3 N2 C9 . . 117.05(19) ?
    N2 N3 N4 . . 171.7(3) ?
    C6 C1 C2 . . 119.58(19) ?
    C6 C1 N1 . . 123.19(18) ?
    C2 C1 N1 . . 117.21(18) ?
    C3 C2 C1 . . 120.1(2) ?
    C3 C2 H2 . . 119.1(15) ?
    C1 C2 H2 . . 120.7(15) ?
    C2 C3 C4 . . 121.6(2) ?
    C2 C3 H3 . . 118.1(16) ?
    C4 C3 H3 . . 120.3(16) ?
    C5 C4 C3 . . 117.2(2) ?
    C5 C4 C7 . . 121.0(2) ?
    C3 C4 C7 . . 121.8(2) ?
    C6 C5 C4 . . 122.3(2) ?
    C6 C5 H5 . . 117.6(15) ?
    C4 C5 H5 . . 120.1(15) ?
    C5 C6 C1 . . 119.3(2) ?
    C5 C6 H6 . . 117.8(16) ?
    C1 C6 H6 . . 122.9(16) ?
    C4 C7 H7A . . 109.5 ?
    C4 C7 H7B . . 109.5 ?
    H7A C7 H7B . . 109.5 ?
    C4 C7 H7C . . 109.5 ?
    H7A C7 H7C . . 109.5 ?
    H7B C7 H7C . . 109.5 ?
    O1 C8 N1 . . 124.90(19) ?
    O1 C8 C9 . . 122.14(18) ?
    N1 C8 C9 . . 112.96(17) ?
    C8 C9 N2 . . 110.01(17) ?
    C8 C9 H9A . . 107.2(17) ?
    N2 C9 H9A . . 109.4(16) ?
    C8 C9 H9B . . 111.3(16) ?
    N2 C9 H9B . . 108.4(16) ?
    H9A C9 H9B . . 110(2) ?
    C17 N5 C10 . . 127.42(17) ?
    C17 N5 H5A . . 118.5(16) ?
    C10 N5 H5A . . 113.6(16) ?
    N7 N6 C18 . . 115.80(19) ?
    N8 N7 N6 . . 171.4(3) ?
    C15 C10 C11 . . 119.29(19) ?
    C15 C10 N5 . . 123.33(18) ?
    C11 C10 N5 . . 117.33(17) ?
    C12 C11 C10 . . 120.22(19) ?
    C12 C11 H11 . . 121.2(14) ?
    C10 C11 H11 . . 118.5(14) ?
    C11 C12 C13 . . 121.6(2) ?
    C11 C12 H12 . . 119.5(14) ?
    C13 C12 H12 . . 118.9(14) ?
    C14 C13 C12 . . 117.18(19) ?
    C14 C13 C16 . . 121.5(2) ?
    C12 C13 C16 . . 121.3(2) ?
    C15 C14 C13 . . 122.1(2) ?
    C15 C14 H14 . . 122.1(19) ?
    C13 C14 H14 . . 115.7(19) ?
    C14 C15 C10 . . 119.6(2) ?
    C14 C15 H15 . . 122.6(16) ?
    C10 C15 H15 . . 117.7(16) ?
    C13 C16 H16A . . 109.5 ?
    C13 C16 H16B . . 109.5 ?
    H16A C16 H16B . . 109.5 ?
    C13 C16 H16C . . 109.5 ?
    H16A C16 H16C . . 109.5 ?
    H16B C16 H16C . . 109.5 ?
    O2 C17 N5 . . 124.77(18) ?
    O2 C17 C18 . . 121.65(18) ?
    N5 C17 C18 . . 113.54(16) ?
    N6 C18 C17 . . 109.98(17) ?
    N6 C18 H18A . . 110.7(15) ?
    C17 C18 H18A . . 108.6(15) ?
    N6 C18 H18B . . 107.3(17) ?
    C17 C18 H18B . . 109.6(16) ?
    H18A C18 H18B . . 111(2) ?
    C26 N9 C19 . . 127.96(17) ?
    C26 N9 H9C . . 114.8(17) ?
    C19 N9 H9C . . 117.0(17) ?
    N11 N10 C27 . . 117.32(19) ?
    N10 N11 N12 . . 171.3(2) ?
    C24 C19 C20 . . 119.0(2) ?
    C24 C19 N9 . . 123.58(19) ?
    C20 C19 N9 . . 117.38(18) ?
    C21 C20 C19 . . 120.4(2) ?
    C21 C20 H20 . . 118.9(17) ?
    C19 C20 H20 . . 120.5(17) ?
    C20 C21 C22 . . 121.8(2) ?
    C20 C21 H21 . . 118.0(17) ?
    C22 C21 H21 . . 120.2(17) ?
    C21 C22 C23 . . 116.8(2) ?
    C21 C22 C25 . . 121.7(2) ?
    C23 C22 C25 . . 121.6(2) ?
    C24 C23 C22 . . 122.5(2) ?
    C24 C23 H23 . . 119.6(16) ?
    C22 C23 H23 . . 117.8(16) ?
    C23 C24 C19 . . 119.6(2) ?
    C23 C24 H24 . . 124.4(18) ?
    C19 C24 H24 . . 116.0(18) ?
    C22 C25 H25A . . 109.5 ?
    C22 C25 H25B . . 109.5 ?
    H25A C25 H25B . . 109.5 ?
    C22 C25 H25C . . 109.5 ?
    H25A C25 H25C . . 109.5 ?
    H25B C25 H25C . . 109.5 ?
    O3 C26 N9 . . 124.54(19) ?
    O3 C26 C27 . . 121.98(18) ?
    N9 C26 C27 . . 113.48(17) ?
    N10 C27 C26 . . 109.16(17) ?
    N10 C27 H27A . . 109.5(15) ?
    C26 C27 H27A . . 107.8(15) ?
    N10 C27 H27B . . 108.3(18) ?
    C26 C27 H27B . . 109.8(17) ?
    H27A C27 H27B . . 112(2) ?
loop_
    _geom_torsion_atom_site_label_1
    _geom_torsion_atom_site_label_2
    _geom_torsion_atom_site_label_3
    _geom_torsion_atom_site_label_4
    _geom_torsion_site_symmetry_1
    _geom_torsion_site_symmetry_2
    _geom_torsion_site_symmetry_3
    _geom_torsion_site_symmetry_4
    _geom_torsion
    _geom_torsion_publ_flag
    C8 N1 C1 C6 . . . . 25.6(3) ?
    C8 N1 C1 C2 . . . . -156.2(2) ?
    C6 C1 C2 C3 . . . . -1.2(3) ?
    N1 C1 C2 C3 . . . . -179.52(19) ?
    C1 C2 C3 C4 . . . . 0.1(3) ?
    C2 C3 C4 C5 . . . . 0.7(3) ?
    C2 C3 C4 C7 . . . . -179.4(2) ?
    C3 C4 C5 C6 . . . . -0.4(3) ?
    C7 C4 C5 C6 . . . . 179.7(2) ?
    C4 C5 C6 C1 . . . . -0.7(3) ?
    C2 C1 C6 C5 . . . . 1.5(3) ?
    N1 C1 C6 C5 . . . . 179.71(19) ?
    C1 N1 C8 O1 . . . . -0.4(3) ?
    C1 N1 C8 C9 . . . . 179.19(18) ?
    O1 C8 C9 N2 . . . . 1.9(3) ?
    N1 C8 C9 N2 . . . . -177.75(18) ?
    N3 N2 C9 C8 . . . . -173.9(2) yes
    C17 N5 C10 C15 . . . . 22.5(3) ?
    C17 N5 C10 C11 . . . . -160.22(19) ?
    C15 C10 C11 C12 . . . . -0.1(3) ?
    N5 C10 C11 C12 . . . . -177.53(18) ?
    C10 C11 C12 C13 . . . . 0.0(3) ?
    C11 C12 C13 C14 . . . . -0.1(3) ?
    C11 C12 C13 C16 . . . . 178.9(2) ?
    C12 C13 C14 C15 . . . . 0.2(3) ?
    C16 C13 C14 C15 . . . . -178.8(2) ?
    C13 C14 C15 C10 . . . . -0.4(3) ?
    C11 C10 C15 C14 . . . . 0.3(3) ?
    N5 C10 C15 C14 . . . . 177.55(19) ?
    C10 N5 C17 O2 . . . . 1.3(3) ?
    C10 N5 C17 C18 . . . . -176.63(18) ?
    N7 N6 C18 C17 . . . . -102.7(2) yes
    O2 C17 C18 N6 . . . . 25.1(3) ?
    N5 C17 C18 N6 . . . . -156.85(18) ?
    C26 N9 C19 C24 . . . . 14.4(3) ?
    C26 N9 C19 C20 . . . . -168.4(2) ?
    C24 C19 C20 C21 . . . . 0.2(3) ?
    N9 C19 C20 C21 . . . . -177.1(2) ?
    C19 C20 C21 C22 . . . . -0.2(4) ?
    C20 C21 C22 C23 . . . . -0.5(4) ?
    C20 C21 C22 C25 . . . . 179.6(2) ?
    C21 C22 C23 C24 . . . . 1.3(3) ?
    C25 C22 C23 C24 . . . . -178.9(2) ?
    C22 C23 C24 C19 . . . . -1.3(4) ?
    C20 C19 C24 C23 . . . . 0.5(3) ?
    N9 C19 C24 C23 . . . . 177.64(19) ?
    C19 N9 C26 O3 . . . . 3.1(3) ?
    C19 N9 C26 C27 . . . . -176.86(18) ?
    N11 N10 C27 C26 . . . . -173.6(2) yes
    O3 C26 C27 N10 . . . . 0.8(3) ?
    N9 C26 C27 N10 . . . . -179.23(18) ?
loop_
    _geom_hbond_atom_site_label_D
    _geom_hbond_atom_site_label_H
    _geom_hbond_atom_site_label_A
    _geom_hbond_site_symmetry_A
    _geom_hbond_distance_DH
    _geom_hbond_distance_HA
    _geom_hbond_distance_DA
    _geom_hbond_angle_DHA
    _geom_hbond_publ_flag
    N1 H1A O1 4_565 0.86(3) 2.04(3) 2.867(2) 162(2) yes
    N5 H5A O2 4_565 0.85(3) 2.01(3) 2.833(2) 163(2) yes
    C15 H15 O2 . 0.91(3) 2.34(2) 2.905(3) 120(2) yes
    C18 H18B O2 4_565 0.99(3) 2.57(3) 3.353(3) 136(2) yes
    N9 H9C O3 4_565 0.81(3) 2.05(3) 2.835(2) 163(2) yes
    C24 H24 O3 . 0.91(3) 2.27(3) 2.882(3) 125(2) yes
_shelx_space_group_comment
;
The symmetry employed for this shelxl refinement is uniquely defined
by the following loop, which should always be used as a source of
symmetry information in preference to the above space-group names.
They are only intended as comments.
;
_shelx_estimated_absorpt_T_min     0.849
_shelx_estimated_absorpt_T_max     0.940
_shelx_hkl_file
;
   0   0  -2   13.00    0.60
   0   0  -2   12.10    0.60
   0   0  -3    0.00    0.20
   0   0  -3    0.30    0.20
   0   0  -4   54.29    2.20
   0   0  -4   52.89    2.20
   0   0  -5    0.10    0.50
   0   0   5    1.30    1.00
   0   0  -5   -0.10    0.50
   0   0   6   88.59    4.00
   0   0   6   95.89    4.00
   0   0   7   -0.50    0.80
   0   0   7    1.00    1.30
   0   0   7   -1.10    0.90
   0   0   8   90.49    4.00
   0   0   8   91.69    3.90
   0   0   9    0.10    0.80
   0   0  10    8.20    1.20
   0   0  10    9.20    1.10
   0  -1   0    0.00    0.10
   0   1  -1    2.50    0.20
   0   1   1    2.30    0.20
   0  -1   1    2.50    0.20
   0  -1  -1    2.50    0.20
   0   1  -2   10.30    0.50
   0  -1  -2   10.80    0.50
   0   1  -3  231.98    8.30
   0  -1  -3  230.58    8.30
   0  -1  -3  235.58    8.30
   0   1  -4  343.07   11.90
   0  -1  -4  331.87   11.90
   0  -1  -4  330.87   11.90
   0   1  -5    6.30    1.10
   0   1   5    6.40    1.30
   0   1  -5    5.80    0.90
   0  -1  -5    6.00    0.90
   0  -1  -5    6.90    1.00
   0   1   6   67.89    3.00
   0   1   6   62.49    3.00
   0   1   6   64.49    3.10
   0  -1   6   65.39    3.00
   0  -1   6   64.59    3.30
   0  -1   6   62.09    3.10
   0   1   7   19.40    1.70
   0   1   7   20.70    1.60
   0  -1   7   18.30    1.80
   0  -1   7   18.00    1.80
   0  -1   7   17.30    1.60
   0   1   8    2.80    0.90
   0   1   8    4.00    1.20
   0  -1   8    2.30    1.20
   0  -1   8    2.40    0.90
   0  -1   8    4.20    1.30
   0   1   9    1.60    0.80
   0   1   9    3.40    0.90
   0  -1   9    1.30    0.80
   0  -1   9    2.50    0.90
   0   1  10    0.00    0.70
   0   1  10    0.10    0.70
   0  -1  10    0.30    0.80
   0  -1  10    0.80    0.60
   0   2   0 2006.80   72.89
   0  -2   0 2173.78   72.89
   0   2   1   71.09    2.50
   0   2  -1   64.99    2.50
   0  -2  -1   66.69    2.50
   0  -2   1   74.09    2.50
   0   2   2   86.69    3.10
   0   2  -2   79.69    3.00
   0  -2   2   84.59    3.10
   0  -2  -2   83.69    3.00
   0   2  -3  935.21   33.00
   0  -2  -3  957.20   33.00
   0   2  -4  143.29    5.40
   0   2   4  154.98    5.70
   0   2  -4  148.79    5.50
   0  -2  -4  142.79    5.40
   0  -2  -4  148.79    5.40
   0   2  -5   26.00    1.40
   0   2  -5   26.90    1.60
   0   2   5   26.70    1.60
   0  -2  -5   24.20    1.40
   0  -2  -5   26.20    1.50
   0   2   6    2.00    0.90
   0   2   6    0.30    1.00
   0  -2   6   -0.10    1.00
   0  -2   6    2.10    1.20
   0  -2   6    1.40    0.90
   0   2   7  133.29    5.30
   0   2   7  129.69    5.40
   0   2   7  131.59    5.30
   0  -2   7  139.09    5.40
   0  -2   7  133.19    5.40
   0  -2   7  128.39    5.40
   0   2   8    4.70    1.20
   0   2   8    3.50    1.00
   0  -2   8    3.50    1.00
   0  -2   8    5.40    1.20
   0  -2   8    3.50    1.10
   0   2   9    9.20    1.30
   0   2   9    6.10    1.20
   0  -2   9   11.20    1.50
   0  -2   9    7.70    1.60
   0   2  10    7.00    1.10
   0   2  10    5.20    1.10
   0  -2  10    5.50    1.00
   0  -2  10    4.30    0.90
   0  -2  11   43.10    2.30
   0   3   0    0.20    0.10
   0  -3   0    0.30    0.10
   0   3   1    0.60    0.20
   0   3  -1    0.70    0.20
   0  -3  -1    0.60    0.20
   0  -3   1    0.70    0.20
   0   3   2    0.20    0.20
   0   3  -2    0.20    0.10
   0  -3  -2    0.00    0.10
   0  -3   2   -0.10    0.10
   0   3  -3   15.70    0.80
   0   3   3   18.00    0.90
   0  -3  -3   18.90    0.80
   0  -3   3   15.90    0.90
   0   3   4   90.59    3.60
   0   3  -4   92.79    3.50
   0  -3  -4   90.49    3.50
   0   3   5    0.20    0.70
   0   3  -5    1.50    0.80
   0   3  -5    0.60    0.50
   0  -3  -5    0.80    0.50
   0  -3  -5    0.90    0.60
   0   3   6   21.40    1.70
   0   3   6   20.80    1.70
   0   3   6   21.60    1.80
   0  -3   6   19.20    1.80
   0  -3   6   18.60    2.90
   0  -3   6   20.40    1.70
   0  -3   6   22.50    1.90
   0   3   7  121.99    5.00
   0   3   7  124.39    4.90
   0   3   7  118.29    4.90
   0  -3   7  114.69    4.90
   0  -3   7  115.19    5.00
   0  -3   7  122.89    4.90
   0   3   8    0.30    1.40
   0   3   8    1.50    0.80
   0   3   8    1.10    0.80
   0  -3   8    1.20    1.00
   0  -3   8    1.40    0.90
   0  -3   8    0.60    0.80
   0   3   9    3.40    0.90
   0  -3   9    3.40    0.80
   0  -3   9    4.10    1.30
   0  -3   9    3.70    1.00
   0   3  10   -0.90    0.70
   0   3  10    0.80    0.70
   0  -3  10    1.60    0.70
   0  -3  10   -1.00    0.80
   0  -3  11    3.80    1.20
   0   4   0  125.19    4.60
   0  -4   0  130.49    4.60
   0   4   1    1.50    0.30
   0   4  -1    1.00    0.30
   0  -4  -1    1.20    0.30
   0  -4   1    1.30    0.30
   0   4   2   17.80    0.80
   0   4  -2   17.50    0.80
   0  -4  -2   18.40    0.80
   0  -4   2   19.20    0.90
   0   4   3  264.77    9.50
   0   4  -3  264.27    9.50
   0  -4  -3  274.57    9.50
   0   4   4   54.89    2.40
   0   4  -4   51.29    2.20
   0  -4  -4   52.89    2.20
   0   4  -5   45.90    2.50
   0   4  -5   46.40    2.20
   0   4   5   50.89    2.30
   0  -4  -5   47.20    2.20
   0  -4  -5   46.20    2.30
   0   4   6   14.80    1.50
   0   4   6   15.60    1.60
   0   4   6   18.00    1.70
   0  -4   6   18.00    1.80
   0  -4   6   13.00    1.50
   0  -4   6    9.60    2.20
   0  -4   6   13.90    1.70
   0   4   7  192.68    7.40
   0   4   7  187.88    7.30
   0   4   7  205.48    7.60
   0  -4   7  201.48    7.50
   0  -4   7  193.58    7.40
   0  -4   7  175.18    7.90
   0  -4   7  177.58    7.40
   0   4   8    4.00    1.00
   0   4   8    2.50    1.90
   0   4   8    3.90    1.00
   0  -4   8    4.60    1.10
   0  -4   8    4.40    1.40
   0  -4   8    2.90    1.00
   0   4   9    9.90    1.30
   0   4   9    8.70    1.30
   0  -4   9    9.70    1.30
   0  -4   9    9.90    1.20
   0  -4   9   12.20    1.70
   0   4  10   33.20    1.70
   0   4  10   31.80    1.70
   0  -4  10   33.60    1.90
   0  -4  10   32.10    1.90
   0  -4  10   32.10    1.70
   0  -4  11    6.80    1.60
   0   5   0    0.10    0.10
   0  -5   0    0.30    0.20
   0   5   1   68.69    2.70
   0   5  -1   69.69    2.70
   0  -5  -1   77.99    2.70
   0  -5   1   75.39    2.80
   0   5   2   63.09    2.40
   0   5  -2   55.89    2.40
   0  -5   2   65.29    2.40
   0  -5  -2   62.19    2.40
   0   5  -3  841.12   29.50
   0   5   3  833.72   29.50
   0   5   3  817.02   29.60
   0  -5   3  872.31   29.60
   0  -5  -3  848.22   29.50
   0   5  -4  266.17    9.50
   0   5   4  263.77    9.50
   0  -5  -4  255.97    9.40
   0   5  -5   29.60    1.70
   0   5   5   30.30    1.70
   0  -5  -5   29.90    1.80
   0   5   6   -0.20    0.70
   0   5   6   -1.40    0.90
   0   5   6   -0.30    0.80
   0  -5   6   -1.20    1.00
   0  -5   6    1.20    1.00
   0  -5   6    1.30    1.10
   0  -5   6   -0.30    0.90
   0   5   7   80.99    3.60
   0   5   7   77.89    3.40
   0  -5   7   77.79    3.40
   0  -5   7   76.99    3.60
   0  -5   7   73.09    3.50
   0  -5   7   69.79    3.80
   0   5   8   16.00    1.50
   0   5   8   13.10    1.90
   0   5   8   12.60    1.50
   0  -5   8   15.80    1.70
   0  -5   8   13.40    1.60
   0  -5   8   13.40    1.60
   0  -5   8   14.40    2.00
   0   5   9    4.40    1.10
   0   5   9    3.00    1.20
   0  -5   9    4.60    1.20
   0  -5   9    3.10    1.00
   0  -5   9    2.50    0.80
   0   5  10   15.20    1.40
   0   5  10   18.70    1.20
   0  -5  10   17.00    1.40
   0  -5  10   17.20    1.20
   0   6   0   17.20    0.80
   0  -6   0   17.00    0.90
   0   6  -1    0.20    0.20
   0   6   1    0.40    0.20
   0  -6  -1    0.30    0.20
   0   6  -2  172.68    6.50
   0   6   2  181.38    6.50
   0  -6  -2  179.48    6.50
   0  -6   2  183.68    6.50
   0   6   3  771.72   28.00
   0   6  -3  803.52   28.00
   0  -6   3  824.22   28.10
   0  -6  -3  790.02   28.00
   0   6   4   60.69    2.60
   0   6  -4   62.09    2.60
   0  -6  -4   58.49    2.50
   0  -6   4   59.49    2.70
   0   6   5    0.20    0.90
   0   6   5   -0.40    0.60
   0   6  -5    0.50    0.70
   0  -6   5   -0.10    0.90
   0  -6   5    0.60    1.10
   0   6   6   -0.50    1.00
   0   6   6   -0.40    0.70
   0   6   6    0.20    0.80
   0  -6   6    0.10    0.90
   0  -6   6    0.20    1.00
   0  -6   6    0.50    0.90
   0  -6   6    0.20    1.00
   0   6   7    1.30    0.80
   0   6   7    0.30    0.80
   0  -6   7    2.00    1.00
   0  -6   7    2.40    1.00
   0  -6   7   -0.30    0.80
   0  -6   7    1.20    0.90
   0   6   8   10.70    1.50
   0   6   8   11.40    1.40
   0   6   8   12.30    1.80
   0  -6   8   10.70    1.70
   0  -6   8   12.90    1.30
   0  -6   8   11.30    1.70
   0  -6   8   11.70    1.50
   0   6   9    2.80    0.90
   0   6   9    0.70    1.40
   0  -6   9    2.50    0.90
   0  -6   9    1.80    0.90
   0   6  10   16.70    1.20
   0  -6  10   16.20    1.30
   0  -6  10   16.20    1.20
   0   7   0    1.10    0.30
   0  -7   0    0.80    0.20
   0   7   1    1.30    0.30
   0   7  -1    1.50    0.40
   0  -7  -1    1.60    0.40
   0  -7   1    1.50    0.50
   0   7  -2    3.00    0.50
   0   7   2    3.80    0.50
   0  -7   2    3.70    0.60
   0  -7  -2    3.60    0.60
   0   7   3   56.69    2.40
   0   7   3   58.39    2.40
   0   7  -3   52.09    2.40
   0  -7  -3   58.89    2.40
   0  -7   3   54.69    2.40
   0   7   4  259.27    9.50
   0   7   4  275.07    9.50
   0   7  -4  262.77    9.50
   0  -7  -4  248.58    9.50
   0  -7   4  251.17    9.60
   0   7  -5    0.10    0.80
   0   7   5    0.90    0.70
   0   7   5    2.30    0.90
   0  -7   5    1.30    0.90
   0  -7   5    1.30    1.00
   0  -7   5    2.80    1.10
   0   7   6    1.70    0.90
   0   7   6    1.40    0.70
   0   7   6    3.50    1.00
   0  -7   6    1.40    0.90
   0  -7   6    0.20    1.00
   0  -7   6    1.90    1.00
   0  -7   6    2.10    0.90
   0   7   7   67.99    3.20
   0   7   7   67.79    3.20
   0   7   7   71.79    3.30
   0  -7   7   70.69    3.30
   0  -7   7   70.49    3.20
   0  -7   7   64.49    3.30
   0  -7   7   68.49    3.30
   0   7   8   12.30    1.70
   0   7   8   12.90    1.50
   0   7   8   12.80    1.30
   0  -7   8   11.10    1.60
   0  -7   8   12.50    1.40
   0  -7   8   13.90    1.50
   0  -7   8   12.80    1.70
   0   7   9    4.20    0.90
   0   7   9    3.90    1.00
   0   7   9    3.70    1.30
   0  -7   9    2.50    0.70
   0  -7   9    3.90    1.00
   0  -7   9    4.40    1.10
   0  -7   9    3.90    1.10
   0   7  10   11.00    1.00
   0  -7  10   10.00    1.10
   0  -7  10    9.90    1.00
   0   8   0   41.90    1.80
   0  -8   0   44.80    1.90
   0   8  -1    7.60    0.60
   0   8   1    7.80    0.60
   0  -8  -1    8.20    0.70
   0  -8   1    8.40    0.80
   0   8   2   13.40    0.90
   0   8   2   13.10    1.10
   0  -8   2   11.70    1.00
   0  -8  -2   13.40    1.00
   0   8  -3  157.48    5.70
   0   8   3  157.08    5.80
   0   8   3  147.19    5.70
   0  -8   3  151.08    5.90
   0  -8  -3  148.29    5.70
   0   8   4   54.39    2.70
   0   8  -4   56.29    2.50
   0   8   4   56.49    2.50
   0  -8  -4   50.19    2.60
   0   8  -5   21.10    2.20
   0   8   5   26.60    1.60
   0   8   5   26.30    1.80
   0   8   5   23.00    1.70
   0  -8   5   25.40    1.70
   0  -8   5   18.70    1.90
   0  -8   5   25.90    1.90
   0  -8   5   23.60    2.10
   0   8   6   -0.10    0.70
   0   8   6    0.10    0.90
   0   8   6    0.50    0.80
   0  -8   6    0.20    0.80
   0  -8   6   -1.40    0.80
   0  -8   6    0.80    0.80
   0  -8   6    0.60    1.00
   0   8   7    3.70    1.20
   0   8   7    2.80    0.90
   0   8   7    1.70    1.00
   0  -8   7    1.90    0.90
   0  -8   7    2.30    1.00
   0  -8   7    1.90    1.00
   0  -8   7    2.60    0.80
   0   8   8    1.60    0.70
   0   8   8    0.20    1.00
   0   8   8    0.50    0.90
   0  -8   8    1.50    0.80
   0  -8   8    0.30    0.70
   0  -8   8    2.00    1.00
   0  -8   8    2.60    0.90
   0   8   9   -0.60    0.60
   0   8   9    0.30    1.10
   0   8   9    0.80    0.80
   0  -8   9   -0.10    0.70
   0  -8   9   -0.60    1.00
   0  -8   9    0.10    0.60
   0   8  10    6.80    0.90
   0  -8  10    7.00    0.90
   0  -8  10    7.10    0.90
   0   9   0    0.10    0.30
   0  -9   0   -0.10    0.30
   0   9  -1   33.10    1.50
   0   9   1   30.70    1.50
   0  -9   1   34.20    1.70
   0  -9  -1   31.50    1.60
   0   9  -2   24.10    1.30
   0   9   2   22.90    1.30
   0   9   2   23.50    1.40
   0  -9  -2   22.20    1.40
   0  -9   2   21.60    1.50
   0   9  -3  212.08    7.80
   0   9   3  209.38    7.80
   0   9   3  221.68    7.90
   0  -9  -3  203.98    7.90
   0   9   4   -0.30    0.90
   0   9   4    1.80    0.90
   0   9  -4    1.00    0.70
   0   9   4    1.50    0.60
   0  -9   4    0.80    1.00
   0  -9   4    1.00    0.90
   0  -9   4   -0.90    1.50
   0   9   5    5.50    1.20
   0   9   5    6.00    1.10
   0   9   5    5.90    1.50
   0  -9   5    5.20    1.50
   0  -9   5    3.90    1.00
   0  -9   5    3.10    1.00
   0  -9   5    8.00    1.80
   0   9   6    0.30    0.70
   0   9   6   -1.40    0.70
   0   9   6    1.00    1.00
   0  -9   6    1.10    1.30
   0  -9   6    0.00    0.90
   0  -9   6   -0.70    1.00
   0  -9   6    1.80    1.10
   0   9   7   13.90    1.50
   0   9   7   17.40    1.60
   0   9   7   13.10    1.40
   0  -9   7   14.10    1.50
   0  -9   7   14.10    1.50
   0  -9   7   16.90    1.90
   0  -9   7   11.60    1.60
   0   9   8    0.60    0.70
   0   9   8    0.20    0.80
   0   9   8   -1.00    0.90
   0  -9   8    1.10    0.80
   0  -9   8   -0.70    1.00
   0  -9   8   -0.40    0.80
   0  -9   8    1.00    0.80
   0   9   9    7.80    1.70
   0   9   9   10.40    1.40
   0   9   9   11.90    1.10
   0  -9   9   12.00    1.10
   0  -9   9    7.50    1.60
   0  -9   9   11.00    1.20
   0   9  10   25.00    1.40
   0  -9  10   26.40    1.40
   0  -9  10   27.40    1.50
   0  10   0   73.59    2.90
   0 -10   0   69.39    3.00
   0  10   1   25.00    1.40
   0  10  -1   27.10    1.40
   0  10   1   25.40    1.50
   0 -10  -1   23.40    1.50
   0 -10   1   26.00    1.60
   0  10   2   12.60    1.10
   0  10  -2   14.00    1.10
   0  10   2   14.70    1.20
   0 -10  -2   14.20    1.30
   0  10   3  343.57   12.30
   0  10  -3  336.77   12.30
   0  10   3  338.37   12.40
   0  10   4   39.70    2.80
   0  10   4   43.60    2.30
   0  10   4   46.00    2.20
   0  10  -4   43.20    2.50
   0 -10   4   43.20    2.50
   0 -10   4   43.40    2.60
   0 -10   4   49.90    2.50
   0 -10   4   46.40    2.40
   0  10   5    5.00    1.10
   0  10   5    5.40    1.50
   0 -10   5    4.70    1.00
   0 -10   5    5.60    1.40
   0 -10   5    4.60    1.30
   0 -10   5    4.30    1.20
   0  10   6    0.90    0.70
   0  10   6    0.70    0.80
   0 -10   6   -0.30    0.90
   0 -10   6   -0.50    0.80
   0 -10   6    0.10    0.90
   0  10   7   70.79    3.20
   0  10   7   70.19    3.20
   0  10   7   67.69    3.30
   0 -10   7   74.19    3.30
   0 -10   7   66.19    3.30
   0 -10   7   68.09    3.20
   0 -10   7   70.29    3.30
   0  10   8    1.40    0.70
   0  10   8    0.60    0.80
   0  10   8   -0.60    0.90
   0 -10   8   -2.20    1.00
   0 -10   8   -1.00    0.70
   0 -10   8    0.50    0.70
   0 -10   8   -0.50    0.80
   0  10   9    0.30    0.60
   0  10   9   -0.30    1.10
   0 -10   9   -0.10    0.60
   0 -10   9    0.00    0.50
   0  10  10   22.50    1.30
   0 -10  10   21.10    1.30
   0  11   0    2.10    0.80
   0  11   1   58.79    2.80
   0  11   1   63.89    2.80
   0  11  -1   69.99    2.80
   0  11   2   31.80    1.90
   0  11  -2   33.90    1.80
   0  11   2   32.20    1.80
   0  11  -3    4.50    1.30
   0  11   3    3.20    0.90
   0  11   3    6.50    1.60
   0  11   3    7.80    1.00
   0 -11   3    5.70    1.60
   0 -11   3    5.40    1.30
   0  11   4    0.90    0.80
   0  11   4    2.10    1.00
   0  11   4    0.70    1.00
   0 -11   4    2.00    1.00
   0 -11   4    0.40    1.10
   0 -11   4    1.60    1.10
   0 -11   4    1.50    0.90
   0  11   5    3.30    1.10
   0  11   5    1.80    0.80
   0  11   5    1.90    1.00
   0 -11   5    1.90    1.00
   0 -11   5    2.40    0.90
   0 -11   5    3.00    1.10
   0 -11   5    1.80    1.00
   0  11   6    3.10    0.90
   0  11   6    1.90    0.70
   0  11   6    1.70    0.90
   0 -11   6    1.80    1.00
   0 -11   6    2.80    0.90
   0 -11   6    1.80    0.90
   0 -11   6    2.40    0.80
   0  11   7   36.70    2.20
   0  11   7   39.30    2.10
   0  11   7   37.60    2.30
   0 -11   7   40.60    2.40
   0 -11   7   36.60    2.20
   0 -11   7   36.50    2.20
   0  11   8    3.80    1.00
   0  11   8    3.10    1.00
   0 -11   8    3.80    1.10
   0 -11   8    4.20    1.10
   0 -11   8    3.90    0.90
   0 -11   8    2.10    0.70
   0  11   9    7.00    1.50
   0  11   9    4.00    0.90
   0 -11   9    4.90    0.80
   0 -11   9    3.30    0.90
   0  11  10    3.40    0.80
   0 -11  10    4.90    0.70
   0 -11  10    2.70    0.70
   0  12   0   61.19    2.80
   0  12  -1   30.20    1.80
   0  12   1   32.80    1.90
   0  12   1   32.10    1.80
   0  12   2   13.70    1.20
   0  12   2   15.40    1.40
   0  12   2   10.60    1.60
   0  12  -2   13.00    1.40
   0  12   3  191.78    7.10
   0  12   3  192.98    7.10
   0 -12   3  186.48    7.30
   0 -12   3  183.58    7.20
   0 -12   3  185.08    7.10
   0 -12   3  183.38    7.20
   0  12   4    2.30    1.00
   0  12   4    3.80    1.10
   0 -12   4    2.10    0.90
   0 -12   4    2.20    1.10
   0 -12   4    3.30    0.90
   0 -12   4    1.60    1.10
   0  12   5   -1.30    1.00
   0  12   5   -0.10    0.90
   0  12   5    0.30    0.70
   0 -12   5   -0.60    0.90
   0 -12   5    0.20    0.90
   0 -12   5   -0.30    1.10
   0 -12   5    5.20    1.70
   0  12   6    1.20    0.90
   0  12   6    0.60    0.70
   0  12   6    1.00    0.70
   0 -12   6    0.00    1.00
   0 -12   6   -0.20    0.80
   0 -12   6    0.00    0.70
   0  12   7   36.10    2.50
   0  12   7   36.90    2.10
   0 -12   7   40.30    2.20
   0 -12   7   39.10    2.20
   0 -12   7   37.70    2.40
   0 -12   7   40.20    2.30
   0  12   8    0.20    1.20
   0  12   8   -0.30    0.60
   0 -12   8   -0.30    0.60
   0 -12   8    0.00    0.70
   0 -12   8    0.80    0.70
   0 -12   8   -0.20    1.00
   0  12   9    1.30    0.50
   0  12   9    1.80    1.00
   0 -12   9    2.80    0.70
   0 -12   9    2.70    0.80
   0  12  10   -0.70    0.50
   0 -12  10   -0.60    0.50
   0 -12  10   -0.50    0.50
   0  13   1   20.10    1.60
   0  13   1   23.30    1.60
   0 -13   1   16.80    1.70
   0 -13   1   20.90    1.60
   0  13   2   61.99    2.70
   0  13   2   62.89    2.80
   0 -13   2   55.69    2.90
   0 -13   2   58.59    3.00
   0 -13   2   61.29    2.80
   0  13   3    9.30    1.20
   0  13   3    9.50    1.20
   0 -13   3    7.10    1.30
   0 -13   3    5.90    1.60
   0 -13   3   11.20    2.00
   0 -13   3    5.10    1.40
   0  13   4    1.90    0.70
   0  13   4    2.50    0.80
   0 -13   4    1.30    1.10
   0 -13   4    4.80    1.60
   0 -13   4    2.40    0.90
   0 -13   4    1.80    0.70
   0  13   5    4.40    1.20
   0 -13   5    2.60    1.10
   0 -13   5    2.60    0.90
   0 -13   5    2.00    0.90
   0 -13   5    1.70    0.70
   0  13   6    0.50    0.80
   0 -13   6    1.40    0.70
   0 -13   6    0.20    1.00
   0 -13   6    0.80    0.80
   0 -13   6    2.40    1.00
   0  13   7   21.50    1.50
   0  13   7   17.80    1.80
   0 -13   7   19.00    1.90
   0 -13   7   22.10    1.70
   0 -13   7   19.40    1.60
   0 -13   7   21.80    1.70
   0  13   8    0.30    0.90
   0  13   8   -0.80    0.60
   0 -13   8    2.70    1.30
   0 -13   8    0.10    0.60
   0 -13   8   -0.30    0.60
   0  13   9    0.00    0.50
   0  13   9   -0.50    0.90
   0 -13   9   -0.40    0.50
   0 -13   9   -0.60    0.40
   0 -14   0  541.95   19.40
   0  14   1    1.50    0.90
   0 -14   1    1.80    0.90
   0 -14  -1    1.60    0.90
   0 -14   1    1.40    0.80
   0  14   2   30.60    1.80
   0  14   2   29.60    1.80
   0 -14   2   27.70    2.00
   0 -14  -2   26.70    1.90
   0 -14   2   28.70    1.90
   0 -14   2   27.30    2.00
   0  14   3    2.00    0.80
   0  14   3    1.30    0.70
   0 -14   3    1.30    0.80
   0 -14   3    1.70    1.00
   0 -14   3    0.70    0.90
   0  14   4   16.90    1.50
   0  14   4   17.60    1.50
   0 -14   4   14.00    1.50
   0 -14   4   11.80    1.70
   0 -14   4   15.00    1.50
   0 -14   4   18.70    1.80
   0  14   5    1.60    0.70
   0  14   5    2.50    0.90
   0 -14   5    3.10    1.10
   0 -14   5    2.60    1.00
   0 -14   5    1.80    0.70
   0 -14   5    2.20    0.90
   0  14   6    4.30    1.20
   0  14   6    3.40    0.80
   0 -14   6    2.90    0.90
   0 -14   6    2.80    1.00
   0 -14   6    3.00    0.80
   0 -14   6    5.20    1.50
   0  14   7   49.70    2.40
   0  14   7   47.30    2.60
   0 -14   7   48.30    2.70
   0 -14   7   50.69    2.50
   0 -14   7   48.10    2.50
   0 -14   7   48.60    2.50
   0  14   8   -0.10    0.80
   0  14   8   -0.40    0.50
   0 -14   8   -0.40    0.50
   0 -14   8   -0.10    0.50
   0  14   9    3.60    0.70
   0 -14   9    3.70    0.70
   0 -14   9    3.80    0.70
   0 -15   0   -0.90    0.80
   0  15   1   22.10    1.80
   0 -15  -1   17.70    1.60
   0 -15   1   21.40    1.60
   0 -15   1   21.60    1.70
   0  15   2   21.40    1.70
   0  15   2   24.50    1.60
   0 -15   2   20.90    1.80
   0 -15  -2   24.80    1.70
   0 -15   2   22.70    1.70
   0 -15   2   20.90    1.80
   0  15   3   44.90    2.40
   0  15   3   43.20    2.40
   0 -15   3   47.70    2.80
   0 -15   3   46.50    2.60
   0 -15   3   41.10    2.50
   0 -15   3   45.90    2.50
   0  15   4   11.10    1.40
   0  15   4   10.00    1.30
   0 -15   4    8.10    1.60
   0 -15   4    5.60    1.60
   0 -15   4    7.70    1.70
   0 -15   4    8.50    1.40
   0  15   5    0.20    1.10
   0  15   5   -0.40    0.70
   0 -15   5    0.90    0.90
   0 -15   5   -1.00    1.00
   0 -15   5   -0.30    0.80
   0 -15   5    0.10    0.80
   0  15   6    1.20    0.90
   0  15   6    1.50    0.70
   0 -15   6    1.00    1.00
   0 -15   6    0.60    0.80
   0 -15   6   -0.70    0.70
   0 -15   6    0.40    0.70
   0  15   7   87.79    3.70
   0  15   7   87.29    3.90
   0 -15   7   86.09    3.80
   0 -15   7   85.59    3.80
   0 -15   7   82.09    3.90
   0  15   8    0.50    0.50
   0  15   8    0.10    0.80
   0 -15   8    0.10    0.50
   0 -15   8    0.10    0.50
   0 -15   9    0.80    0.40
   0 -16   0  137.69    5.40
   0  16   1    1.90    1.10
   0 -16  -1    4.50    1.30
   0 -16   1    3.30    0.90
   0 -16   1    1.10    0.80
   0  16   2    4.90    1.50
   0 -16  -2    3.20    0.90
   0 -16   2    3.50    1.00
   0 -16   2    2.00    0.90
   0  16   3    3.60    1.00
   0  16   3    1.00    0.70
   0 -16   3    1.00    1.00
   0 -16  -3    0.50    0.90
   0 -16   3    0.00    0.80
   0 -16   3    0.90    0.80
   0 -16   3   -0.30    1.40
   0  16   4   28.10    1.90
   0  16   4   26.80    1.80
   0 -16   4   28.40    2.00
   0 -16   4   30.20    2.00
   0 -16   4   25.00    2.10
   0 -16   4   28.70    2.10
   0  16   5   22.80    1.70
   0  16   5   22.60    1.80
   0 -16   5   24.20    1.70
   0 -16   5   22.20    1.90
   0 -16   5   22.00    1.80
   0 -16   5   22.50    2.00
   0  16   6    5.90    1.10
   0  16   6    6.00    1.30
   0 -16   6    4.60    1.10
   0 -16   6    3.60    1.10
   0 -16   6    4.80    1.20
   0  16   7   46.40    2.20
   0  16   7   44.00    2.40
   0 -16   7   48.30    2.50
   0 -16   7   46.20    2.30
   0 -16   7   46.20    2.30
   0  16   8   -0.20    0.80
   0  16   8   -0.20    0.50
   0 -16   8   -0.40    0.50
   0 -16   8   -0.80    0.50
   0  16  -9    0.80    0.50
   0 -16   9    2.00    0.60
   0 -17   0   -0.10    0.80
   0 -17   1    0.20    0.80
   0 -17   1    1.80    0.90
   0 -17  -1    0.40    0.70
   0  17   2    5.80    1.60
   0 -17  -2    6.80    1.40
   0 -17   2    5.00    1.30
   0 -17   2    5.80    1.40
   0  17   3   46.00    2.60
   0 -17   3   50.19    2.60
   0 -17  -3   42.70    2.40
   0 -17   3   47.60    2.50
   0  17   4  100.59    4.50
   0  17   4  101.69    4.40
   0 -17  -4  104.89    4.30
   0 -17   4  102.59    4.40
   0 -17   4  100.39    4.40
   0 -17   4  103.99    4.40
   0  17   5    2.40    1.00
   0  17   5    1.80    0.70
   0 -17  -5    4.50    1.30
   0 -17   5    2.70    1.00
   0 -17   5    3.50    1.00
   0 -17   5    3.10    0.90
   0  17   6    0.30    0.90
   0  17   6    0.70    0.90
   0 -17  -6    0.00    0.90
   0 -17   6    0.50    1.00
   0 -17   6    0.30    0.90
   0 -17   6    0.30    0.70
   0  17   7   92.39    3.90
   0  17   7  108.19    4.40
   0 -17   7   96.19    4.00
   0 -17   7   93.19    3.90
   0  17   8    1.00    0.80
   0 -17   8    0.00    0.50
   0 -17   8    0.40    0.70
   0 -18   0  160.28    6.30
   0 -18   0  159.28    6.20
   0 -18   1    2.40    0.80
   0 -18   1    2.90    0.90
   0 -18  -1    2.90    0.90
   0  18   2    4.40    1.30
   0 -18  -2    2.80    0.90
   0 -18   2    2.70    0.80
   0 -18   2    4.40    1.40
   0  18   3  176.68    6.90
   0 -18   3  174.18    6.80
   0 -18   3  170.88    7.00
   0 -18  -3  173.08    6.70
   0  18   4   -0.50    0.90
   0 -18  -4    0.70    0.90
   0 -18   4    0.50    1.10
   0 -18   4    1.50    0.90
   0 -18   4    0.00    0.80
   0  18   5   10.00    1.50
   0 -18   5   11.30    1.30
   0 -18   5    8.60    1.40
   0 -18  -5   11.00    1.90
   0  18   6   11.30    1.50
   0 -18   6    8.40    1.10
   0 -18   6    9.10    1.20
   0 -18   6    7.80    1.50
   0 -18  -6    7.20    1.60
   0  18   7    0.30    0.70
   0 -18   7    0.80    0.60
   0 -18   7    0.60    0.60
   0 -18   8    0.80    0.50
   0 -18   8    0.20    0.50
   0 -19   0   -1.20    0.70
   0 -19   0    1.00    0.80
   0  19  -1    0.10    0.90
   0 -19  -1    0.00    0.80
   0 -19   1   -1.10    0.70
   0 -19   1    0.10    0.80
   0 -19  -2    0.30    0.70
   0 -19   2    0.80    0.90
   0 -19   2    0.40    0.90
   0  19   3  213.38    8.60
   0 -19  -3  229.38    8.50
   0 -19   3  231.08    8.60
   0 -19   3  232.88    8.60
   0  19   4   30.10    2.20
   0 -19   4   30.40    2.20
   0 -19  -4   35.70    2.00
   0 -19   4   33.90    2.10
   0  19   5    1.90    1.00
   0 -19   5    1.30    0.90
   0 -19   5    2.00    0.90
   0 -19  -5    1.70    1.00
   0 -19   5    1.50    0.70
   0  19   6    1.30    0.90
   0 -19   6    0.10    0.70
   0 -19   6    0.90    0.60
   0 -19   6    1.50    1.30
   0  19   7    2.70    0.90
   0 -19   7    4.20    0.70
   0 -20   0   49.30    2.50
   0 -20   0   48.10    2.50
   0  20  -1    0.70    1.00
   0 -20  -1    1.00    0.80
   0 -20   1    3.80    1.20
   0 -20  -1    1.30    0.70
   0 -20   1    2.10    0.80
   0 -20   2   11.50    1.30
   0 -20   2   13.20    1.50
   0 -20  -2   13.00    1.40
   0  20   3    2.80    1.40
   0 -20  -3    6.50    1.20
   0 -20   3    5.70    1.20
   0 -20   3    5.20    1.40
   0  20   4    0.70    1.10
   0 -20  -4    0.30    0.80
   0 -20   4    2.00    0.90
   0 -20   4    0.20    1.00
   0  20   5    2.30    1.20
   0 -20  -5    5.40    1.30
   0 -20   5    2.40    0.70
   0 -20   5    1.00    0.90
   0  20   6    1.50    0.90
   0 -20   6    1.50    0.60
   0 -20   6    1.40    1.10
   0  20  -7    7.80    1.40
   0 -20   7    6.10    0.80
   0 -21   0    0.40    0.70
   0 -21   0    0.30    0.70
   0 -21   1    9.60    1.20
   0 -21  -1    9.10    1.30
   0 -21   1    8.60    1.20
   0 -21  -1    9.00    1.30
   0  21  -2    2.40    1.20
   0 -21  -2    2.20    0.70
   0 -21   2    1.90    0.80
   0 -21   2    2.60    0.80
   0 -21  -2    5.30    1.20
   0 -21   3   20.90    1.50
   0 -21  -3   19.40    1.60
   0 -21   3   21.20    1.70
   0  21   4    0.30    1.30
   0 -21  -4   -0.10    0.90
   0 -21   4    0.90    0.80
   0 -21   4    0.10    0.60
   0  21   5   -1.40    1.10
   0 -21   5    0.40    0.60
   0 -21   5   -0.40    1.00
   0  21  -6    0.50    0.40
   0 -21   6    0.30    0.50
   0 -22   0   -0.90    0.60
   0 -22   0   -0.10    0.70
   0 -22  -1   13.10    1.30
   0 -22   1   14.10    1.40
   0 -22   1   13.60    1.30
   0 -22  -1   15.20    1.30
   0  22  -2    2.60    0.80
   0 -22   2    0.80    0.70
   0 -22   2    0.20    0.80
   0 -22  -2    0.90    0.60
   0 -22  -2    0.40    0.70
   0  22  -3   28.50    1.80
   0 -22   3   29.50    1.80
   0 -22  -3   27.10    1.70
   0 -22  -3   31.50    1.80
   0 -22   3   28.40    1.70
   0  22  -4    4.90    1.00
   0 -22   4    6.00    0.90
   0 -22   4    7.20    1.30
   0  22  -5    1.00    0.50
   0 -22   5    0.10    0.60
   0  22  -6    3.60    0.80
   0 -22   6    2.90    0.70
   0 -22  -6    2.60    0.60
   0 -23   0   -0.20    0.70
   0 -23   0    1.00    0.60
   0 -23   1   -1.00    0.60
   0 -23   1    0.80    0.70
   0 -23  -1   -0.40    0.70
   0 -23  -1    1.30    0.60
   0  23  -2    2.80    1.00
   0 -23   2    4.20    1.00
   0 -23   2    4.90    1.10
   0 -23  -2    2.30    0.80
   0 -23  -2    3.20    0.90
   0  23  -3    4.70    1.20
   0 -23  -3    2.70    1.00
   0 -23  -3    3.80    0.80
   0 -23   3    4.20    0.90
   0 -23   3    5.40    1.20
   0  23  -4    3.80    1.00
   0 -23   4    3.10    0.70
   0 -23  -4    3.80    1.00
   0  23  -5   -0.40    0.50
   0 -23  -5    0.70    0.50
   0 -23   5    0.10    0.50
   0 -24   0    2.30    0.60
   0 -24   0    1.30    0.70
   0 -24   1    7.50    1.00
   0 -24   1    4.30    1.00
   0 -24  -1    8.10    1.10
   0 -24  -1    5.90    0.90
   0 -24  -2    3.60    0.90
   0 -24   2    3.70    0.90
   0 -24  -2    5.20    1.30
   0 -24   2    4.70    1.00
   0  24  -3   15.40    1.60
   0 -24   3   13.30    1.30
   0 -24  -3   10.20    0.90
   0 -24   3   10.70    0.90
   0  24  -4    1.20    0.70
   0 -24  -4    0.60    0.50
   0 -24   4    1.00    0.50
   0 -25   0   -0.60    0.70
   0 -25   0    0.10    0.60
   0 -25   1    6.60    1.00
   0 -25  -1   10.30    0.90
   0 -25  -1    6.90    1.20
   0 -25   1    9.00    1.20
   0 -25   2    0.90    0.60
   0 -25   2   -0.60    0.80
   0 -25  -2    0.90    0.60
   0 -25  -3    8.40    0.80
   0 -25   3    7.70    0.90
   0 -26   0   -1.40    0.60
   0 -26  -1    0.70    0.60
  -1   0  11   -0.70    0.60
  -1   0  11   -1.40    0.80
  -1   0  10   29.40    1.80
  -1   0  10   32.50    1.70
  -1   0   9   -0.80    0.80
  -1   0   9   -0.40    0.70
  -1   0   8    6.50    1.30
  -1   0   8    5.60    1.50
  -1   0   8    4.90    1.30
  -1   0   7    0.50    1.20
  -1   0   7   -1.00    0.80
  -1   0   7   -0.10    0.70
  -1   0   6   20.50    1.80
  -1   0   6   23.10    1.60
   1   0  -5    0.20    0.40
   1   0  -5   -0.10    0.40
  -1   0   5   -0.60    0.90
   1   0  -4  846.82   29.20
   1   0  -4  826.82   29.20
   1   0  -3   -0.10    0.10
   1   0  -3   -0.20    0.10
   1   0  -2  937.61   33.10
   1   0  -2  967.40   33.10
  -1   0  -2 1603.54   56.99
  -1   0  -2 1647.84   57.09
  -1   0  -3    0.20    0.30
  -1   0  -3    0.20    0.20
  -1   0  -4    0.50    0.40
  -1   0  -4   -0.10    0.30
  -1   0  -5    0.60    0.80
   1   0   5   -1.30    0.90
  -1   0  -5   -0.30    0.60
   1   0   6  517.15   18.30
   1   0   6  522.25   18.40
   1   0   6  510.15   18.30
   1   0   6  491.45   18.40
   1   0   7   -0.70    0.80
   1   0   7    0.90    1.30
   1   0   7    0.40    1.00
   1   0   8   -1.90    0.80
   1   0   8   -1.00    0.90
   1   0   9    0.90    1.00
   1   0   9    0.60    0.80
   1   0  10   24.40    1.60
  -1   1  11   13.50    1.20
  -1   1  11   12.90    1.10
  -1  -1  11   15.70    1.10
  -1   1  10    0.90    0.60
  -1   1  10    0.00    0.60
  -1  -1  10   -0.20    0.60
  -1  -1  10    0.10    0.70
  -1   1   9   11.10    1.30
  -1   1   9   14.60    1.40
  -1  -1   9   10.10    1.30
  -1  -1   9   11.10    1.40
  -1  -1   9    9.50    2.00
  -1   1   8 1246.28   43.90
  -1   1   8 1227.28   43.90
  -1  -1   8 1233.68   43.90
  -1  -1   8 1267.77   44.00
  -1  -1   8 1260.37   43.90
  -1   1   7   12.60    1.50
  -1   1   7   11.00    1.40
  -1  -1   7   10.90    1.50
  -1  -1   7   13.40    1.80
  -1  -1   7   11.60    1.30
  -1   1   6    8.70    1.50
  -1   1   6   11.40    1.40
  -1   1   6    8.50    1.50
  -1  -1   6    6.00    1.30
  -1  -1   6    7.60    1.80
  -1  -1   6    8.90    1.50
   1   1  -5  109.79    4.00
  -1   1   5  106.99    4.30
   1   1  -5  107.99    4.10
   1  -1  -5  109.59    4.00
   1  -1  -5  103.69    4.00
   1   1  -4   26.30    1.20
   1   1  -4   25.40    1.10
   1  -1  -4   27.30    1.10
   1  -1  -4   27.20    1.20
   1   1  -3    0.10    0.10
   1   1  -3    0.30    0.20
   1  -1  -3    0.30    0.10
   1  -1  -3    0.10    0.10
   1   1  -2   26.10    1.00
   1  -1  -2   28.10    1.00
   1   1  -1  506.95   17.80
  -1   1   1  521.75   17.80
   1  -1  -1  505.65   17.80
  -1  -1   1  503.65   17.80
   1   1   0    3.40    0.20
  -1   1   0    3.70    0.20
  -1  -1   0    3.50    0.20
   1   1   1   75.99    2.70
  -1   1  -1   74.09    2.70
  -1  -1  -1   72.69    2.70
  -1   1  -2    1.30    0.30
  -1  -1  -2    1.80    0.30
  -1   1  -3  261.27    9.60
  -1  -1  -3  274.97    9.60
  -1   1  -4   14.40    1.10
  -1   1  -4   14.50    0.90
  -1  -1  -4   15.40    1.00
  -1  -1  -4   14.70    0.90
   1   1   5   83.09    3.50
  -1   1  -5   79.09    3.60
  -1   1  -5   82.69    3.40
  -1  -1  -5   83.49    3.50
  -1  -1  -5   87.89    3.40
   1   1   6   61.29    3.00
   1   1   6   63.59    3.00
   1   1   6   67.69    3.20
   1  -1   6   62.79    3.00
   1  -1   6   68.19    3.30
   1  -1   6   62.79    3.20
   1   1   7   -1.00    1.00
   1   1   7   -1.20    0.90
   1   1   7    2.70    1.40
   1  -1   7    0.30    1.00
   1  -1   7    2.00    1.20
   1  -1   7   -0.70    0.80
   1   1   8   55.69    2.90
   1   1   8   56.79    2.80
   1  -1   8   59.79    3.00
   1  -1   8   59.09    2.90
   1  -1   8   59.39    2.80
   1   1   9    3.90    1.20
   1   1   9    1.40    0.90
   1  -1   9    2.30    0.90
   1  -1   9    2.10    1.10
   1   1  10    2.70    0.90
   1  -1  10    5.80    1.10
  -1   2  11   10.90    1.10
  -1   2  11   13.10    1.10
  -1  -2  11   10.90    1.00
  -1   2  10    7.10    1.00
  -1   2  10    5.00    1.00
  -1  -2  10    6.80    1.00
  -1  -2  10    6.80    1.20
  -1   2   9    4.70    1.10
  -1   2   9    6.50    1.20
  -1  -2   9    6.20    1.30
  -1  -2   9    4.30    1.10
  -1  -2   9    5.50    1.10
  -1   2   8  195.48    7.50
  -1   2   8  198.98    7.40
  -1  -2   8  191.88    7.40
  -1  -2   8  187.68    7.40
  -1  -2   8  191.78    7.50
  -1   2   7   30.20    2.00
  -1   2   7   32.20    1.90
  -1   2   7   30.50    2.20
  -1  -2   7   30.20    1.90
  -1  -2   7   30.60    2.20
  -1  -2   7   30.50    2.00
  -1   2   6    7.70    1.40
  -1   2   6   12.70    1.50
  -1   2   6   12.40    1.40
  -1  -2   6   12.40    1.50
  -1  -2   6   11.70    1.50
  -1  -2   6   11.30    1.80
   1   2  -5  195.98    7.10
   1   2  -5  201.08    7.00
  -1   2   5  189.68    7.20
   1  -2  -5  195.48    7.00
   1  -2  -5  183.78    7.00
   1   2  -4  142.59    5.10
   1   2  -4  134.09    5.00
   1  -2  -4  139.79    5.00
   1  -2  -4  139.89    5.00
   1   2  -3    9.80    0.50
   1  -2  -3   10.60    0.50
  -1   2   2    5.40    0.30
   1   2  -2    5.10    0.30
  -1  -2   2    5.30    0.30
   1  -2  -2    5.40    0.30
   1   2  -1  564.34   20.80
  -1   2   1  579.44   20.80
  -1  -2   1  631.14   20.90
   1  -2  -1  595.84   20.80
   1   2   0    0.70    0.10
  -1   2   0    0.90    0.10
  -1  -2   0    1.10    0.10
   1  -2   0    0.80    0.20
   1   2   1   19.00    0.80
  -1   2  -1   19.80    0.80
  -1  -2  -1   20.60    0.80
   1  -2   1   20.60    0.90
  -1   2  -2  115.39    4.40
   1   2   2  115.69    4.40
  -1  -2  -2  129.69    4.40
   1  -2   2  120.49    4.40
  -1   2  -3   43.20    1.70
  -1  -2  -3   41.00    1.70
  -1   2  -4   87.89    3.50
  -1   2  -4   89.39    3.60
   1   2   4   85.99    3.60
  -1  -2  -4   92.79    3.50
  -1  -2  -4   92.19    3.50
  -1   2  -5    2.90    0.80
   1   2   5    4.90    1.10
  -1   2  -5    4.60    1.10
  -1  -2  -5    4.80    1.10
  -1  -2  -5    3.80    0.80
   1   2   6  252.97    9.60
   1   2   6  259.17    9.50
   1   2   6  265.97    9.50
   1  -2   6  256.47    9.70
   1  -2   6  273.57    9.60
   1  -2   6  258.17    9.60
   1  -2   6  231.18    9.70
   1   2   7   48.90    2.60
   1   2   7   50.59    2.70
   1   2   7   45.40    2.70
   1  -2   7   50.29    2.70
   1  -2   7   48.60    2.60
   1  -2   7   52.19    2.80
   1   2   8    0.70    0.90
   1   2   8   -0.20    0.90
   1  -2   8    0.70    0.80
   1  -2   8    1.50    1.00
   1  -2   8    1.60    1.00
   1   2   9   10.70    1.70
   1   2   9    7.60    1.40
   1  -2   9    8.60    1.30
   1   2  10   10.90    1.40
   1  -2  10   13.10    1.20
  -1   3  11    8.60    1.80
  -1   3  11    6.20    1.00
  -1  -3  11    5.70    0.80
  -1   3  10    4.10    1.00
  -1   3  10    3.70    0.90
  -1  -3  10    3.10    0.80
  -1  -3  10    4.70    0.90
  -1  -3  10    5.70    1.40
  -1   3   9   47.40    2.30
  -1   3   9   47.00    2.40
  -1  -3   9   42.20    2.30
  -1  -3   9   46.00    2.50
  -1  -3   9   47.90    2.40
  -1   3   8   23.90    1.70
  -1   3   8   22.90    1.70
  -1   3   8   25.00    2.40
  -1  -3   8   23.80    1.90
  -1  -3   8   22.60    1.80
  -1  -3   8   26.00    1.70
  -1   3   7    3.10    0.90
  -1   3   7    4.90    1.30
  -1   3   7    3.30    1.00
  -1  -3   7    5.10    1.50
  -1  -3   7    3.50    0.90
  -1  -3   7    4.10    1.00
  -1   3   6    4.70    1.30
  -1   3   6    2.90    0.90
  -1   3   6    1.30    0.80
  -1  -3   6    2.10    1.10
  -1  -3   6    1.50    0.90
  -1  -3   6    1.40    0.90
  -1   3   5    2.00    0.70
   1   3  -5    0.80    0.40
   1   3  -5    0.00    0.60
   1  -3  -5    2.50    0.80
   1  -3  -5    0.50    0.50
  -1   3   4  215.98    8.30
   1   3  -4  236.28    8.20
   1  -3  -4  233.88    8.10
   1   3  -3    8.10    0.50
  -1   3   3    8.20    0.50
  -1  -3   3    7.90    0.50
   1  -3  -3    7.80    0.50
  -1   3   2   18.40    0.80
   1   3  -2   17.60    0.80
  -1  -3   2   18.40    0.80
   1  -3  -2   17.80    0.80
  -1   3   1    1.80    0.20
   1  -3  -1    1.50    0.20
  -1  -3   1    1.10    0.20
  -1   3   0    4.20    0.30
  -1  -3   0    4.70    0.30
   1  -3   0    5.20    0.30
  -1   3  -1   66.89    2.60
   1   3   1   71.69    2.60
   1  -3   1   70.89    2.60
  -1  -3  -1   70.59    2.60
  -1   3  -2 1580.34   56.19
   1   3   2 1505.15   56.49
  -1  -3  -2 1703.63   56.59
   1  -3   2 1658.43   56.39
  -1   3  -3  193.68    6.90
  -1  -3  -3  190.38    6.90
  -1   3  -4   24.20    1.30
   1   3   4   21.10    1.40
  -1  -3  -4   24.00    1.30
   1   3   5  371.96   13.00
  -1   3  -5  373.46   12.90
  -1   3  -5  330.27   13.00
  -1  -3  -5  350.46   12.90
  -1  -3  -5  362.56   13.00
   1   3   6    2.40    1.00
   1   3   6    2.30    0.80
   1   3   6    2.90    1.10
   1  -3   6    2.10    1.00
   1  -3   6    3.90    1.20
   1  -3   6    0.00    1.10
   1  -3   6    1.60    1.20
   1   3   7    7.20    1.50
   1   3   7    6.60    1.50
   1   3   7    7.00    1.50
   1  -3   7    9.50    1.70
   1  -3   7    6.60    2.10
   1  -3   7    9.40    1.60
   1  -3   7    6.10    1.50
   1   3   8    2.60    1.00
   1   3   8    4.90    1.40
   1   3   8    2.80    1.50
   1  -3   8    5.00    1.20
   1  -3   8    2.70    0.80
   1  -3   8    3.60    1.10
   1   3   9    7.60    1.60
   1   3   9    5.10    1.30
   1  -3   9    5.60    1.70
   1  -3   9    4.70    1.20
   1   3  10    9.60    1.30
   1  -3  10   10.50    1.10
  -1   4  11    2.30    0.70
  -1  -4  11    2.50    0.80
  -1   4  10    5.60    1.00
  -1   4  10    6.70    1.00
  -1  -4  10    7.90    1.30
  -1  -4  10    5.60    1.20
  -1  -4  10    7.20    1.00
  -1   4   9    1.80    0.70
  -1   4   9    0.40    0.80
  -1  -4   9    0.70    0.80
  -1  -4   9    0.40    0.80
  -1  -4   9   -0.60    0.60
  -1   4   8    0.50    1.40
  -1   4   8    0.60    0.70
  -1   4   8   -0.70    0.70
  -1  -4   8    1.50    0.90
  -1  -4   8    0.60    0.90
  -1  -4   8    0.50    0.70
  -1   4   7   27.70    1.80
  -1   4   7   27.80    1.90
  -1   4   7   26.90    2.00
  -1  -4   7   25.10    1.90
  -1  -4   7   28.20    1.90
  -1  -4   7   27.70    2.00
  -1   4   6    0.70    0.80
  -1   4   6    0.00    0.90
  -1   4   6   -0.90    0.90
  -1  -4   6    1.50    0.90
  -1  -4   6   -0.10    0.90
  -1  -4   6    0.10    1.00
  -1  -4   6   -2.60    1.30
  -1   4   5   22.00    1.40
   1   4  -5   21.60    1.30
   1   4  -5   21.20    1.60
   1  -4  -5   22.00    1.30
   1  -4  -5   20.60    1.30
  -1   4   4  105.69    4.20
   1   4  -4  108.39    4.10
   1  -4  -4  112.09    4.00
  -1   4   3    8.50    0.60
   1   4  -3    8.50    0.50
   1  -4  -3    8.80    0.50
  -1  -4   3    9.10    0.60
  -1   4   2    2.70    0.30
   1   4  -2    1.90    0.30
  -1  -4   2    1.90    0.30
   1  -4  -2    2.40    0.30
  -1   4   1 1319.67   46.00
   1   4  -1 1271.37   46.10
  -1  -4   1 1305.77   46.00
   1  -4  -1 1352.56   46.10
  -1   4   0    4.70    0.40
   1   4   0    5.50    0.40
  -1  -4   0    5.40    0.40
   1  -4   0    5.30    0.40
  -1   4  -1   69.19    2.60
   1   4   1   67.29    2.60
   1  -4   1   71.89    2.60
  -1  -4  -1   71.19    2.60
  -1   4  -2   68.99    2.70
   1  -4   2   69.69    2.70
  -1  -4  -2   75.69    2.70
   1   4   3  194.88    7.00
  -1   4  -3  189.68    7.00
   1  -4   3  185.78    7.00
  -1  -4  -3  196.08    6.90
   1   4   4    6.40    1.00
  -1   4  -4    6.10    0.90
  -1  -4  -4    6.00    0.80
  -1   4  -5   63.39    2.80
   1   4   5   60.39    2.80
  -1   4  -5   61.09    3.20
  -1  -4  -5   62.39    2.90
  -1  -4  -5   59.49    2.90
   1   4   6   61.89    3.00
   1   4   6   55.49    2.90
   1   4   6   64.69    2.90
   1  -4   6   62.89    2.90
   1  -4   6   55.59    3.20
   1  -4   6   59.49    3.00
   1  -4   6   59.69    3.10
   1   4   7   26.40    2.00
   1   4   7   20.20    2.40
   1   4   7   23.30    1.90
   1  -4   7   23.80    2.10
   1  -4   7   24.90    1.90
   1  -4   7   25.80    2.20
   1  -4   7   25.80    2.00
   1   4   8    6.00    1.40
   1   4   8    2.30    1.20
   1   4   8    3.20    1.00
   1  -4   8    4.30    1.10
   1  -4   8    5.60    1.70
   1  -4   8    4.20    1.40
   1  -4   8    7.30    2.00
   1   4   9   44.90    2.40
   1   4   9   42.70    2.80
   1  -4   9   45.30    2.60
   1  -4   9   56.59    2.90
   1   4  10    0.10    0.70
   1  -4  10   -1.60    0.90
   1  -4  10    0.00    0.70
  -1   5  11   15.40    1.20
  -1  -5  11   15.70    1.00
  -1   5  10    3.30    0.80
  -1   5  10    3.40    0.70
  -1  -5  10    4.30    1.10
  -1  -5  10    4.10    0.90
  -1  -5  10    3.70    1.20
  -1   5   9   11.10    1.20
  -1   5   9    9.50    1.20
  -1  -5   9    8.30    1.10
  -1  -5   9    6.30    1.30
  -1  -5   9   11.00    1.30
  -1   5   8    1.40    1.10
  -1   5   8    1.50    0.80
  -1   5   8    2.40    0.90
  -1  -5   8    1.20    0.90
  -1  -5   8    2.50    1.00
  -1  -5   8    0.10    0.70
  -1   5   7    2.00    0.80
  -1   5   7    2.70    1.00
  -1  -5   7    1.10    0.90
  -1  -5   7    2.00    0.80
  -1  -5   7    0.90    1.20
  -1   5   6   17.30    1.50
  -1   5   6   17.30    1.60
  -1   5   6   16.10    1.60
  -1  -5   6   22.10    2.10
  -1  -5   6   19.70    1.80
  -1  -5   6   17.80    1.70
  -1  -5   6   17.20    1.60
  -1   5   5  290.37   10.60
   1   5  -5  287.07   10.40
   1   5  -4   50.59    2.10
  -1   5   4   48.90    2.20
   1  -5  -4   49.00    2.10
  -1  -5   4   50.39    2.20
   1   5  -3   19.60    1.00
  -1   5   3   21.50    1.00
  -1   5   3   19.90    1.20
   1  -5  -3   21.30    1.00
  -1  -5   3   18.10    1.10
   1   5  -2   27.60    1.20
  -1   5   2   25.90    1.20
  -1  -5   2   29.90    1.20
   1  -5  -2   26.90    1.20
   1   5  -1  106.29    4.00
  -1   5   1  113.19    4.00
   1  -5  -1  112.79    4.00
  -1  -5   1  105.49    4.00
  -1   5   0   30.30    1.30
   1   5   0   30.20    1.30
  -1  -5   0   32.40    1.30
   1  -5   0   30.80    1.30
  -1   5  -1    1.90    0.30
   1   5   1    2.10    0.30
  -1  -5  -1    1.80    0.30
   1  -5   1    2.20    0.40
  -1   5  -2 1234.78   42.90
   1   5   2 1195.38   42.90
   1  -5   2 1236.78   42.90
  -1  -5  -2 1250.67   42.90
   1   5   3  391.46   13.60
   1   5   3  366.36   13.60
  -1   5  -3  390.86   13.60
  -1  -5  -3  369.76   13.60
   1  -5   3  391.46   13.70
  -1   5  -4    4.80    0.80
   1   5   4    4.60    0.90
  -1  -5  -4    4.10    0.80
  -1   5  -5    2.00    0.80
   1  -5   5    4.10    1.30
   1   5   6  112.59    4.50
   1   5   6  108.39    4.40
   1   5   6  107.79    4.50
   1  -5   6  112.69    4.50
   1  -5   6  101.49    4.50
   1  -5   6  110.59    4.60
   1  -5   6   94.59    4.50
   1   5   7    0.50    0.90
   1   5   7   -0.40    1.50
   1   5   7    0.40    0.90
   1  -5   7   -0.20    0.80
   1  -5   7    1.10    1.00
   1  -5   7    0.50    0.90
   1   5   8    1.30    0.90
   1   5   8    4.90    1.70
   1   5   8    3.90    1.00
   1  -5   8    3.80    1.20
   1  -5   8    2.30    1.10
   1  -5   8    3.00    1.00
   1  -5   8    3.60    0.90
   1   5   9   17.40    1.60
   1   5   9   18.40    1.50
   1  -5   9   19.10    1.50
   1  -5   9   18.90    1.60
   1   5  10    5.60    1.10
   1  -5  10    6.20    1.00
   1  -5  10    5.40    1.20
  -1   6  11   10.80    1.40
  -1  -6  11    9.30    0.90
  -1   6  10   13.40    1.10
  -1   6  10   10.60    1.10
  -1  -6  10   11.90    1.30
  -1  -6  10   11.90    1.20
  -1  -6  10   12.20    1.10
  -1   6   9    5.00    1.40
  -1   6   9    7.00    1.10
  -1  -6   9    6.50    1.00
  -1  -6   9    5.50    1.70
  -1  -6   9    7.30    1.10
  -1   6   8    0.00    0.80
  -1   6   8   -0.40    1.00
  -1   6   8    0.30    0.80
  -1  -6   8    0.30    0.70
  -1  -6   8    1.40    0.80
  -1  -6   8    0.20    0.90
  -1  -6   8    0.00    1.10
  -1   6   7    7.20    1.20
  -1   6   7    6.80    1.30
  -1   6   7    8.50    1.50
  -1  -6   7    8.00    1.30
  -1  -6   7    7.70    1.40
  -1  -6   7    6.50    1.50
  -1   6   6    0.00    0.80
  -1   6   6    1.30    0.70
  -1   6   6   -1.00    0.70
  -1  -6   6   -0.60    0.80
  -1  -6   6   -0.60    0.90
  -1  -6   6    0.50    0.90
  -1  -6   6    0.60    1.00
  -1   6   5  261.37    9.70
   1   6  -5  258.87    9.60
  -1   6   5  264.97    9.80
  -1  -6   5  259.47    9.80
  -1  -6   5  274.67    9.90
  -1   6   4  786.42   27.60
   1   6  -4  777.92   27.50
  -1   6   4  780.92   27.50
   1  -6  -4  771.72   27.50
  -1  -6   4  797.52   27.60
  -1   6   3   21.10    1.30
   1   6  -3   21.90    1.10
  -1   6   3   23.10    1.10
   1  -6  -3   22.70    1.10
  -1  -6   3   24.10    1.20
   1   6  -2    0.40    0.20
  -1   6   2    1.30    0.40
   1  -6  -2    0.80    0.30
  -1  -6   2    0.50    0.20
  -1   6   1  745.23   26.70
   1   6  -1  748.23   26.80
   1  -6  -1  792.92   26.80
  -1  -6   1  773.32   26.80
  -1   6   0   10.00    0.60
   1   6   0    9.20    0.60
  -1  -6   0    9.60    0.60
   1  -6   0    9.60    0.60
  -1   6  -1   16.10    0.90
   1   6   1   17.70    0.90
   1  -6   1   17.50    0.90
  -1  -6  -1   17.40    0.90
   1   6   2  424.06   15.30
  -1   6  -2  427.66   15.30
  -1  -6  -2  429.86   15.30
   1  -6   2  449.95   15.40
  -1   6  -3  422.06   15.20
   1   6   3  422.86   15.20
   1   6   3  423.36   15.20
   1  -6   3  437.46   15.20
  -1  -6  -3  424.96   15.10
  -1   6  -4    5.00    0.90
   1   6   4    6.60    1.10
   1   6   4    3.30    0.90
  -1  -6  -4    5.40    1.00
   1   6   5    0.30    0.90
  -1   6  -5    0.00    0.80
   1   6   5   -0.40    0.60
   1  -6   5    0.70    1.00
   1  -6   5   -0.40    0.90
   1  -6   5    1.50    1.00
   1   6   6   30.40    2.00
   1   6   6   33.60    2.20
   1   6   6   36.10    2.10
   1  -6   6   34.40    2.10
   1  -6   6   31.70    2.30
   1  -6   6   34.00    2.10
   1  -6   6   35.00    2.40
   1   6   7    6.30    1.60
   1   6   7    7.10    1.40
   1   6   7    5.90    1.40
   1  -6   7    5.10    1.20
   1  -6   7    9.60    1.40
   1  -6   7    7.60    1.80
   1  -6   7    8.10    1.40
   1   6   8   25.20    2.00
   1   6   8   24.50    1.70
   1   6   8   21.40    1.90
   1  -6   8   25.80    1.90
   1  -6   8   20.90    2.00
   1  -6   8   24.00    1.70
   1  -6   8   26.30    2.10
   1   6   9    1.80    1.40
   1   6   9    1.80    0.70
   1  -6   9    4.20    1.30
   1  -6   9    2.20    0.70
   1  -6   9    2.60    0.80
   1   6  10    7.40    1.10
   1  -6  10    8.00    1.00
   1  -6  10    5.60    1.10
  -1  -7  11   -0.50    0.50
  -1   7  10    4.50    0.80
  -1   7  10    2.90    0.70
  -1  -7  10    4.10    0.80
  -1  -7  10    4.50    0.90
  -1  -7  10    5.10    1.00
  -1   7   9    1.90    1.20
  -1   7   9    0.00    0.70
  -1  -7   9    0.50    0.80
  -1  -7   9   -0.20    0.80
  -1  -7   9    0.90    0.80
  -1   7   8   52.59    2.60
  -1   7   8   52.89    2.60
  -1   7   8   52.39    2.90
  -1  -7   8   52.69    2.70
  -1  -7   8   48.80    2.90
  -1  -7   8   50.19    2.60
  -1  -7   8   53.49    2.60
  -1   7   7    4.10    1.00
  -1   7   7    2.50    0.80
  -1   7   7    5.40    1.40
  -1  -7   7    3.50    1.00
  -1  -7   7    1.90    1.00
  -1  -7   7    2.70    0.90
  -1  -7   7    2.40    0.90
  -1   7   6   10.30    1.30
  -1   7   6    8.40    1.50
  -1   7   6   11.40    1.40
  -1  -7   6   10.90    1.60
  -1  -7   6    8.70    1.40
  -1  -7   6   13.40    1.50
  -1  -7   6   10.60    1.90
  -1   7   5   61.39    2.60
  -1   7   5   53.39    2.70
  -1   7   5   58.19    2.70
   1   7  -5   54.49    2.70
  -1  -7   5   50.59    2.90
  -1  -7   5   57.39    2.90
  -1  -7   5   56.79    2.70
  -1  -7   5   58.39    2.80
  -1   7   4   77.39    3.30
  -1   7   4   82.99    3.30
   1   7  -4   78.09    3.20
   1  -7  -4   78.39    3.20
  -1  -7   4   76.79    3.40
   1   7  -3   31.50    1.50
  -1   7   3   33.10    1.50
  -1   7   3   31.20    1.60
  -1  -7   3   32.20    1.60
   1  -7  -3   33.80    1.60
   1   7  -2   62.49    2.50
  -1   7   2   64.09    2.50
   1  -7  -2   64.49    2.50
  -1  -7   2   62.59    2.60
  -1   7   1    7.30    0.50
   1   7  -1    5.40    0.50
  -1  -7   1    5.10    0.60
   1  -7  -1    7.10    0.60
  -1   7   0  110.49    4.20
   1   7   0  112.79    4.20
  -1  -7   0  120.39    4.30
   1  -7   0  111.89    4.30
  -1   7  -1    0.10    0.20
   1   7   1   -0.10    0.20
  -1  -7  -1    0.00    0.20
   1  -7   1   -0.30    0.30
   1   7   2  843.52   29.60
  -1   7  -2  836.32   29.50
   1   7   2  853.21   29.60
   1  -7   2  833.12   29.60
  -1  -7  -2  843.72   29.50
   1   7   3  134.79    5.20
   1   7   3  130.69    5.20
  -1   7  -3  145.39    5.20
   1  -7   3  139.79    5.30
  -1  -7  -3  131.89    5.20
  -1   7  -4    1.10    0.50
   1   7   4    1.10    0.60
   1   7   4    0.30    0.60
  -1  -7  -4    1.60    0.70
  -1   7  -5    7.40    1.80
   1   7   5   11.00    1.20
   1   7   5   10.80    1.50
   1  -7   5   11.00    1.50
   1  -7   5   10.50    1.50
   1  -7   5   10.60    1.70
   1   7   6    2.10    0.80
   1   7   6    0.80    0.80
   1   7   6    4.80    1.20
   1  -7   6    2.60    0.90
   1  -7   6    2.30    1.20
   1  -7   6    1.70    1.00
   1  -7   6    1.20    1.00
   1   7   7    7.60    1.40
   1   7   7    6.80    1.30
   1   7   7    6.10    1.50
   1  -7   7    4.80    1.10
   1  -7   7    6.90    1.30
   1  -7   7    3.50    1.20
   1  -7   7    5.40    1.40
   1   7   8   14.30    1.80
   1   7   8    9.70    1.70
   1   7   8   15.20    1.40
   1  -7   8   13.30    2.00
   1  -7   8   13.20    1.40
   1  -7   8   14.30    1.80
   1  -7   8   12.50    1.40
   1   7   9  119.39    5.10
   1   7   9  123.39    4.80
   1  -7   9  120.89    4.90
   1  -7   9  119.89    4.90
   1  -7   9  126.49    4.90
   1   7  10    2.20    0.90
   1  -7  10   -0.20    0.60
   1  -7  10   -0.60    0.60
  -1   8  10    2.20    0.60
  -1   8  10    3.70    1.00
  -1  -8  10    3.40    0.90
  -1  -8  10    3.30    1.00
  -1  -8  10    3.80    0.90
  -1   8   9    3.00    1.20
  -1   8   9    2.50    0.70
  -1   8   9    2.00    0.80
  -1  -8   9    3.70    0.90
  -1  -8   9    4.60    1.00
  -1  -8   9    3.40    1.10
  -1   8   8   15.40    1.50
  -1   8   8   18.20    1.80
  -1   8   8   17.10    1.40
  -1  -8   8   16.30    1.50
  -1  -8   8   12.20    1.60
  -1  -8   8   18.20    1.50
  -1  -8   8   16.80    1.80
  -1   8   7    3.00    0.90
  -1   8   7    1.50    0.80
  -1   8   7    2.00    0.90
  -1  -8   7    1.60    0.80
  -1  -8   7    2.00    0.80
  -1  -8   7    2.10    0.80
  -1  -8   7   -0.20    0.90
  -1   8   6   -0.60    0.80
  -1   8   6    1.10    0.90
  -1   8   6    0.90    0.70
  -1  -8   6   -0.80    0.80
  -1  -8   6    0.30    0.90
  -1  -8   6    0.90    0.90
  -1  -8   6   -0.30    0.90
  -1   8   5    3.30    0.90
  -1   8   5    3.30    1.00
  -1   8   5    2.30    0.70
  -1  -8   5    4.70    1.60
  -1  -8   5    1.90    1.00
  -1  -8   5    1.70    0.80
  -1  -8   5    2.40    1.00
   1   8  -4   23.60    1.40
  -1   8   4   19.10    1.30
  -1   8   4   21.60    1.50
  -1  -8   4   16.80    1.90
   1  -8  -4   18.50    1.60
  -1   8   3   60.69    2.50
  -1   8   3   53.69    3.00
   1   8  -3   62.79    2.50
   1  -8  -3   61.69    2.50
  -1  -8   3   56.69    2.60
  -1   8   2   -1.00    0.50
   1   8  -2    0.60    0.30
  -1   8   2    0.30    0.30
  -1  -8   2    0.10    0.40
   1  -8  -2    0.10    0.30
   1   8  -1 1569.34   55.49
  -1   8   1 1592.44   55.69
  -1  -8   1 1595.64   55.59
   1  -8  -1 1607.54   55.49
   1   8   0   22.00    1.10
  -1   8   0   20.80    1.10
  -1  -8   0   22.90    1.20
   1  -8   0   20.90    1.20
  -1   8  -1    6.10    0.60
   1   8   1    5.00    0.60
  -1  -8  -1    6.00    0.70
   1  -8   1    4.50    0.70
   1   8   2  293.77   10.80
  -1   8  -2  305.27   10.80
   1   8   2  309.17   10.80
   1  -8   2  315.17   10.90
  -1  -8  -2  276.07   10.80
   1   8   3    4.00    0.90
   1   8   3    5.00    0.90
  -1   8  -3    4.30    0.80
   1  -8   3    4.00    1.20
  -1  -8  -3    2.90    0.90
  -1   8  -4   32.90    1.90
   1   8   4   29.60    2.00
   1   8   4   28.70    2.10
   1   8   5   44.20    2.30
   1   8   5   42.30    2.30
   1   8   5   39.80    2.60
   1  -8   5   47.40    2.40
   1  -8   5   45.20    2.50
   1  -8   5   42.30    2.50
   1  -8   5   42.30    2.80
   1   8   6   47.70    2.50
   1   8   6   45.80    2.40
   1   8   6   47.90    2.60
   1  -8   6   42.80    2.80
   1  -8   6   46.50    2.50
   1  -8   6   47.40    2.60
   1  -8   6   48.10    2.60
   1   8   7    1.50    0.90
   1   8   7    1.10    1.10
   1   8   7    1.20    0.80
   1  -8   7    2.30    1.00
   1  -8   7    2.50    0.80
   1  -8   7    1.30    1.10
   1  -8   7    2.70    0.90
   1   8   8    2.10    1.00
   1   8   8   -0.40    0.70
   1   8   8   -0.60    1.10
   1  -8   8   -0.10    0.80
   1  -8   8   -1.20    0.80
   1  -8   8   -0.10    1.40
   1  -8   8    0.20    0.70
   1   8   9   14.50    1.90
   1   8   9   13.20    1.20
   1  -8   9   13.10    1.50
   1  -8   9   10.80    1.30
   1  -8   9   11.30    1.20
   1   8  10    1.80    0.70
   1  -8  10    1.50    0.60
  -1   9  10   -0.30    0.50
  -1  -9  10   -0.40    0.60
  -1  -9  10   -0.20    0.50
  -1   9   9    0.70    0.60
  -1   9   9    0.30    1.10
  -1   9   9    1.10    0.70
  -1  -9   9    0.30    0.50
  -1  -9   9    0.10    0.80
  -1  -9   9    0.50    0.60
  -1   9   8    8.50    1.50
  -1   9   8    8.00    1.30
  -1   9   8   10.50    1.20
  -1  -9   8   10.30    1.30
  -1  -9   8    7.20    1.50
  -1  -9   8   11.80    1.40
  -1  -9   8    7.70    1.60
  -1   9   7    1.30    0.70
  -1   9   7    1.20    0.90
  -1   9   7    1.50    0.90
  -1  -9   7    1.20    0.80
  -1  -9   7    1.30    0.70
  -1  -9   7    1.50    0.80
  -1  -9   7    2.20    1.00
  -1   9   6    0.20    0.90
  -1   9   6    0.40    0.70
  -1   9   6    1.20    0.70
  -1  -9   6    0.00    0.80
  -1  -9   6    0.50    0.80
  -1  -9   6   -0.40    0.80
  -1  -9   6    0.70    0.80
  -1   9   5   20.70    1.60
  -1   9   5   20.20    1.60
  -1   9   5   19.80    1.50
  -1  -9   5   19.50    1.70
  -1  -9   5   21.30    1.80
  -1  -9   5   20.20    1.60
  -1  -9   5   18.10    1.90
  -1   9   4   31.80    1.80
   1   9  -4   37.50    2.00
  -1   9   4   33.00    2.10
  -1   9   4   33.50    2.00
  -1  -9   4   37.70    2.20
   1  -9  -4   36.20    2.60
  -1   9   3   96.09    3.80
   1   9  -3   99.39    3.80
  -1   9   3   99.49    3.80
  -1  -9   3   86.09    3.90
   1  -9  -3   93.59    3.90
   1   9  -2    0.50    0.30
  -1   9   2    0.50    0.60
  -1   9   2    2.00    0.60
  -1  -9   2    0.00    0.50
   1  -9  -2    0.70    0.40
   1   9  -1   23.20    1.20
  -1   9   1   23.80    1.20
   1  -9  -1   22.10    1.30
  -1  -9   1   22.50    1.30
   1   9   0    9.30    0.80
  -1   9   0    9.20    0.70
   1  -9   0    8.40    0.90
  -1  -9   0   11.00    0.90
   1   9   1   46.90    2.10
  -1   9  -1   45.40    2.00
   1  -9   1   47.90    2.20
  -1  -9  -1   47.60    2.10
   1   9   2   22.60    1.40
  -1   9  -2   20.60    1.30
   1   9   2   24.00    1.30
   1  -9   2   19.80    1.50
  -1  -9  -2   22.00    1.40
   1   9   3   48.20    2.40
  -1   9  -3   49.10    2.30
   1   9   3   48.10    2.30
   1   9   4   22.90    1.50
  -1   9  -4   18.50    1.80
   1   9   4   25.40    1.60
   1   9   4   22.30    2.10
   1  -9   4   21.30    1.80
   1  -9   4   19.50    1.90
   1  -9   4   21.90    1.70
   1   9   5   20.60    1.60
   1   9   5   21.10    1.60
   1   9   5   21.20    2.00
   1  -9   5   24.60    1.80
   1  -9   5   20.80    1.70
   1  -9   5   22.50    1.90
   1  -9   5   23.70    2.30
   1   9   6    1.20    0.90
   1   9   6    2.70    0.90
   1   9   6    2.60    1.20
   1  -9   6    3.00    1.30
   1  -9   6    4.20    1.00
   1  -9   6    2.40    0.90
   1  -9   6    3.10    1.00
   1   9   7    2.70    1.10
   1   9   7    5.30    1.20
   1  -9   7    1.90    1.20
   1  -9   7    2.50    0.90
   1  -9   7    2.00    0.80
   1   9   8    0.90    0.70
   1   9   8    0.40    0.90
   1  -9   8   -0.50    0.70
   1  -9   8   -0.40    0.70
   1  -9   8   -0.30    0.70
   1   9   9   30.30    1.70
   1   9   9   23.10    2.80
   1  -9   9   28.90    1.70
   1  -9   9   29.80    1.90
   1  -9   9   30.80    1.70
   1   9  10    1.30    0.70
   1  -9  10    0.60    0.60
   1  -9  10    1.60    0.60
  -1  10  10    0.60    0.50
  -1 -10  10    0.30    0.50
  -1 -10  10    0.50    0.50
  -1  10   9   12.00    1.10
  -1  10   9   11.60    1.20
  -1 -10   9   12.60    1.10
  -1 -10   9   12.70    1.10
  -1 -10   9   11.30    1.40
  -1  10   8    0.70    0.60
  -1  10   8    1.50    1.00
  -1  10   8    1.70    0.80
  -1 -10   8    0.90    0.80
  -1 -10   8    0.50    0.70
  -1 -10   8   -0.50    0.70
  -1 -10   8    1.50    0.80
  -1  10   7    0.90    0.70
  -1  10   7    0.80    0.90
  -1  10   7    0.70    0.90
  -1 -10   7    0.80    0.90
  -1 -10   7    0.50    0.80
  -1 -10   7    1.70    0.90
  -1 -10   7    1.10    0.80
  -1  10   6    1.90    0.70
  -1  10   6    0.00    0.70
  -1  10   6   -0.10    1.00
  -1 -10   6    0.80    0.60
  -1 -10   6    1.10    1.00
  -1 -10   6    0.20    0.80
  -1 -10   6    1.40    0.90
  -1  10   5    1.50    0.70
  -1  10   5    2.80    1.00
  -1  10   5    2.40    0.80
  -1 -10   5    2.30    1.00
  -1 -10   5    5.20    1.20
  -1 -10   5    3.30    1.00
  -1 -10   5    3.10    1.10
  -1  10   4    4.40    1.40
  -1  10   4    3.00    0.80
  -1  10   4    2.10    1.10
  -1  10   4    3.90    0.90
   1  10  -4    3.40    0.90
  -1 -10   4    3.10    1.00
  -1 -10   4    3.90    1.00
  -1 -10   4    4.70    1.20
  -1 -10   4    4.60    1.60
   1  10  -3   26.30    1.60
  -1  10   3   27.00    1.50
  -1  10   3   27.50    1.70
  -1  10   2   65.99    2.70
   1  10  -2   63.79    2.70
  -1  10   2   67.19    2.80
   1 -10  -2   59.79    2.80
  -1 -10   2   62.79    3.00
   1  10  -1  713.13   24.90
  -1  10   1  705.33   24.90
  -1  10   1  736.13   24.90
  -1 -10   1  697.73   25.00
   1 -10  -1  680.53   25.00
   1  10   0    2.60    0.60
  -1  10   0    4.30    0.70
   1 -10   0    3.80    1.00
  -1  10  -1    3.70    0.70
   1  10   1    3.10    0.80
   1  10   1    4.50    0.80
   1 -10   1    2.60    0.70
  -1 -10  -1    4.10    0.90
   1  10   2   87.79    3.70
   1  10   2   88.89    3.60
  -1  10  -2   91.39    3.60
   1  10   3    0.50    0.60
  -1  10  -3   -0.70    0.60
   1  10   3   -0.20    0.70
   1  10   4   -0.20    0.60
   1  10   4   -0.40    0.80
   1 -10   4    1.30    0.90
   1 -10   4   -0.20    1.00
   1 -10   4   -0.70    1.00
   1  10   5   27.60    1.80
   1  10   5   27.80    1.80
   1  10   5   28.40    2.00
   1 -10   5   22.10    1.90
   1 -10   5   25.80    1.90
   1 -10   5   23.30    2.30
   1 -10   5   23.80    1.90
   1  10   6    0.60    0.70
   1  10   6    0.70    0.70
   1 -10   6   -0.10    0.90
   1 -10   6    0.60    0.70
   1 -10   6    0.40    0.90
   1 -10   6   -0.70    1.70
   1  10   7    1.20    1.10
   1  10   7   -0.60    0.80
   1  10   7    0.70    0.70
   1 -10   7    2.00    0.90
   1 -10   7    1.70    0.90
   1 -10   7    1.40    1.20
   1 -10   7    0.90    0.80
   1  10   8    4.80    1.40
   1  10   8    4.10    1.00
   1 -10   8    4.40    1.20
   1 -10   8    5.80    1.20
   1 -10   8    5.80    1.30
   1  10   9    5.50    1.20
   1  10   9    5.80    1.00
   1 -10   9    5.80    0.90
   1 -10   9    4.30    1.00
   1 -10   9    4.30    1.20
   1  10  10   28.90    1.50
   1 -10  10   29.00    1.50
  -1  11  10    1.20    0.50
  -1 -11  10    0.80    0.70
  -1 -11  10    1.70    0.70
  -1  11   9    1.50    1.00
  -1  11   9    1.60    0.60
  -1 -11   9    0.40    0.50
  -1 -11   9    1.20    0.60
  -1 -11   9    1.30    0.90
  -1  11   8    1.60    0.90
  -1  11   8    0.30    0.60
  -1 -11   8    1.20    0.70
  -1 -11   8   -0.20    0.70
  -1  11   7    4.30    1.30
  -1  11   7    1.90    0.70
  -1  11   7    3.80    1.00
  -1 -11   7    5.10    1.50
  -1 -11   7    0.80    0.80
  -1 -11   7    2.50    0.90
  -1 -11   7    2.90    0.90
  -1  11   6    0.20    0.80
  -1  11   6   -0.70    0.70
  -1  11   6    0.10    0.80
  -1 -11   6    0.40    0.70
  -1 -11   6   -0.10    0.80
  -1 -11   6   -0.80    0.90
  -1 -11   6    0.80    0.80
  -1  11   5   43.60    2.30
  -1  11   5   42.30    2.30
  -1  11   5   43.90    2.30
  -1 -11   5   44.10    2.40
  -1 -11   5   41.60    2.30
  -1 -11   5   44.70    2.50
  -1 -11   5   46.30    2.50
  -1  11   4   18.70    1.60
  -1  11   4   17.80    1.50
  -1  11   4   19.40    1.80
  -1 -11   4   16.00    1.70
  -1 -11   4   17.00    1.80
  -1 -11   4   19.10    1.60
  -1  11   3   10.70    1.50
   1  11  -3    6.90    1.30
  -1  11   3    9.60    1.30
  -1  11   3    8.80    1.00
  -1 -11   3    9.60    1.40
  -1 -11   3    6.60    1.40
   1  11  -2    6.10    1.00
  -1  11   2    5.70    1.10
  -1  11   2    6.10    1.00
  -1  11   1   21.70    1.40
   1  11  -1   17.30    1.30
  -1  11   1   21.10    1.40
  -1  11   0   39.60    1.90
   1  11   0   39.00    1.90
   1  11   1    2.60    0.90
  -1  11  -1    3.00    0.90
   1  11   1    3.20    0.80
   1  11   2   46.40    2.40
   1  11   2   48.60    2.20
  -1  11  -2   44.10    2.30
   1  11   3  118.39    4.90
   1  11   3  125.59    5.20
   1  11   3  128.09    4.90
  -1  11  -3  123.99    5.60
   1 -11   3  125.89    4.90
   1 -11   3  119.69    5.00
   1  11   4    2.60    1.30
   1  11   4    4.90    1.10
   1  11   4    7.30    1.20
   1 -11   4    8.50    1.90
   1 -11   4    6.60    1.30
   1  11   5    0.20    1.10
   1  11   5    1.40    0.70
   1  11   5   -0.30    0.70
   1 -11   5    0.10    1.30
   1 -11   5    1.70    1.00
   1 -11   5    1.60    0.90
   1 -11   5    0.20    0.80
   1  11   6    2.10    1.10
   1  11   6    0.50    0.80
   1  11   6    2.10    0.70
   1 -11   6    1.20    0.90
   1 -11   6    2.50    0.90
   1 -11   6    0.10    0.80
   1 -11   6    0.60    1.20
   1  11   7    0.50    0.70
   1  11   7    2.10    0.90
   1 -11   7    0.20    0.80
   1 -11   7    1.20    0.70
   1 -11   7    1.70    0.80
   1 -11   7    1.80    1.30
   1  11   8    1.10    1.00
   1  11   8    0.90    1.10
   1 -11   8    1.20    0.80
   1 -11   8    1.90    1.10
   1 -11   8    1.30    0.80
   1  11   9    8.80    1.00
   1  11   9    5.40    1.50
   1 -11   9    6.90    0.90
   1 -11   9    5.90    0.90
   1 -11  10    0.30    0.60
   1 -11  10    1.20    0.50
  -1  12  10    0.20    0.40
  -1 -12  10   -0.30    0.40
  -1 -12  10    0.00    0.40
  -1  12   9    4.80    0.80
  -1  12   9    5.00    1.40
  -1 -12   9    2.70    1.00
  -1 -12   9    5.00    1.00
  -1 -12   9    5.00    0.90
  -1  12   8    1.10    0.90
  -1 -12   8    0.00    0.80
  -1 -12   8    1.30    0.80
  -1  12   7    9.40    1.30
  -1  12   7   10.30    1.50
  -1  12   7    7.30    1.20
  -1 -12   7    5.90    1.20
  -1 -12   7    8.20    1.50
  -1 -12   7    8.70    1.30
  -1 -12   7    9.40    1.40
  -1  12   6   -0.80    0.70
  -1  12   6    0.50    0.70
  -1  12   6    0.50    0.80
  -1 -12   6   -0.60    0.80
  -1 -12   6   -0.30    1.00
  -1 -12   6    0.50    0.80
  -1 -12   6    0.70    0.90
  -1  12   5   13.80    1.40
  -1  12   5   12.50    1.50
  -1 -12   5   17.30    1.60
  -1 -12   5   15.50    1.70
  -1 -12   5   12.50    2.10
  -1  12   4    4.00    1.20
  -1  12   4    5.60    1.10
  -1  12   4    6.00    1.10
  -1 -12   4    4.80    1.40
  -1 -12   4    8.60    1.60
  -1 -12   4    7.40    1.30
  -1 -12   4    4.00    1.20
  -1  12   3    1.30    0.70
  -1  12   3    0.40    0.80
  -1 -12   3    1.10    0.70
  -1 -12   3    1.60    0.90
  -1 -12   3   -0.40    0.90
  -1 -12   3    1.80    1.30
   1  12  -2   69.09    3.20
  -1  12   2   68.89    3.20
  -1  12   2   70.79    3.00
  -1  12   1  910.71   32.30
   1  12  -1  931.61   32.50
  -1  12   1  918.61   32.50
  -1  12   0    1.20    0.60
   1  12   0    2.80    1.00
   1  12   1   11.70    1.30
  -1  12  -1   11.90    1.30
   1  12   1   11.90    1.50
   1  12   2  215.58    8.00
   1  12   2  219.18    7.90
   1 -12   2  203.28    8.00
   1  12   3    2.00    0.70
   1  12   3    2.80    0.70
   1 -12   3    2.00    1.20
   1 -12   3    2.60    0.90
   1 -12   3    2.30    0.90
   1 -12   3    3.10    1.30
   1  12   4    0.90    0.70
   1  12   4    0.70    0.70
   1 -12   4   -0.50    0.70
   1 -12   4   -0.20    1.10
   1 -12   4    1.60    0.90
   1 -12   4    1.60    1.20
   1  12   5    6.90    1.20
   1  12   5    6.50    1.30
   1 -12   5    6.30    1.30
   1 -12   5    5.40    1.40
   1 -12   5    6.90    1.50
   1 -12   5    8.00    1.50
   1  12   6    1.50    0.90
   1  12   6    0.90    0.80
   1 -12   6    0.90    0.80
   1 -12   6   -0.20    0.90
   1 -12   6   -0.30    1.20
   1 -12   6    0.10    0.80
   1  12   7    1.00    0.70
   1  12   7   -0.10    0.90
   1 -12   7    0.30    0.60
   1 -12   7    0.60    0.70
   1 -12   7    0.50    0.70
   1  12   8    0.20    0.80
   1  12   8    0.30    0.60
   1 -12   8    2.20    0.70
   1 -12   8    0.60    0.60
   1 -12   8    1.30    0.70
   1  12   9    9.80    1.50
   1  12   9    7.40    1.00
   1 -12   9    8.00    0.90
   1 -12   9   10.40    0.90
  -1  13   9    6.00    0.80
  -1  13   9    5.50    1.40
  -1 -13   9    6.70    0.80
  -1 -13   9    6.20    0.90
  -1  13   8   39.60    2.00
  -1  13   8   38.00    2.20
  -1 -13   8   38.00    2.10
  -1 -13   8   38.60    2.10
  -1 -13   8   39.20    2.10
  -1  13   7    1.90    1.00
  -1  13   7    2.30    0.90
  -1 -13   7    2.00    0.70
  -1 -13   7    2.10    0.80
  -1 -13   7    4.50    1.50
  -1 -13   7    2.80    0.90
  -1  13   6    0.70    0.70
  -1  13   6    0.70    1.00
  -1 -13   6    0.90    1.00
  -1 -13   6    0.60    0.80
  -1 -13   6    1.60    0.80
  -1 -13   6    1.20    0.90
  -1  13   5    4.50    1.20
  -1  13   5    6.20    1.20
  -1 -13   5    5.70    1.40
  -1 -13   5    6.20    1.50
  -1 -13   5    6.90    1.50
  -1 -13   5    4.50    1.20
  -1  13   4   22.90    1.60
  -1  13   4   23.10    1.60
  -1 -13   4   21.70    1.80
  -1 -13   4   22.90    2.00
  -1 -13   4   20.70    1.90
  -1 -13   4   19.40    1.70
  -1  13   3    4.30    1.10
  -1  13   3    4.50    1.10
  -1 -13   3    4.30    1.00
  -1 -13   3    5.00    1.40
  -1 -13   3    3.60    0.90
  -1 -13   3    5.00    1.40
  -1  13   2    0.40    0.80
  -1  13   2    0.50    0.70
  -1 -13   2    0.70    0.90
  -1 -13   2    0.00    0.80
  -1 -13   2    1.00    0.80
  -1  13   1   25.90    1.70
  -1  13   1   24.90    1.80
   1 -13  -1   24.60    1.70
  -1 -13   1   18.80    1.70
   1 -13   0   43.00    2.30
   1  13   1    0.80    0.90
   1 -13   1    0.40    0.80
   1  13   2   20.90    1.50
   1  13   2   22.00    1.50
   1 -13   2   21.40    1.80
   1 -13   2   17.40    1.50
   1 -13   2   16.00    1.80
   1  13   3    5.50    1.10
   1  13   3    3.70    0.80
   1 -13   3    4.70    1.30
   1 -13   3    3.30    0.90
   1 -13   3    2.70    1.30
   1 -13   3    4.10    1.10
   1  13   4    0.60    0.70
   1  13   4    0.20    0.80
   1 -13   4    0.20    0.80
   1 -13   4    1.80    0.90
   1 -13   4    0.20    1.10
   1 -13   4    1.60    1.20
   1  13   5    8.10    1.30
   1  13   5    5.90    1.20
   1 -13   5    6.80    1.30
   1 -13   5   10.70    1.60
   1 -13   5    5.70    1.50
   1 -13   5    6.90    1.40
   1  13   6    0.60    0.80
   1  13   6    0.40    0.70
   1 -13   6    0.30    1.20
   1 -13   6   -0.50    0.70
   1 -13   6    1.00    1.00
   1 -13   6   -0.10    0.80
   1  13   7    0.80    0.80
   1  13   7    0.10    0.70
   1 -13   7    0.30    0.70
   1 -13   7    0.50    0.60
   1 -13   7   -0.30    0.70
   1  13   8   -0.10    0.70
   1  13   8    0.50    0.60
   1 -13   8    1.20    0.60
   1 -13   8   -0.10    0.60
   1 -13   8    0.90    0.60
   1  13   9   15.70    1.10
   1 -13   9   15.40    1.10
   1 -13   9   14.30    1.10
  -1  14   9    0.20    0.50
  -1  14   9    2.10    1.00
  -1 -14   9    0.50    0.50
  -1 -14   9    1.00    0.60
  -1  14   8   -0.10    0.70
  -1  14   8    0.00    0.80
  -1 -14   8    0.10    0.50
  -1 -14   8    0.50    0.60
  -1 -14   8    0.70    0.80
  -1  14   7    1.30    0.80
  -1  14   7    1.10    0.70
  -1 -14   7    1.10    0.80
  -1 -14   7    1.00    1.00
  -1 -14   7    1.70    0.80
  -1  14   6    0.20    0.70
  -1  14   6    0.00    0.80
  -1 -14   6    0.90    0.80
  -1 -14   6    0.10    0.70
  -1 -14   6    0.40    0.80
  -1 -14   6    0.90    1.00
  -1  14   5   86.39    3.80
  -1  14   5   91.09    4.00
  -1 -14   5   89.29    4.00
  -1 -14   5   86.49    4.00
  -1 -14   5   90.59    3.90
  -1 -14   5   93.99    4.10
  -1  14   4    0.00    0.70
  -1  14   4    0.20    0.80
  -1 -14   4   -1.10    1.30
  -1 -14   4    2.40    1.00
  -1 -14   4    0.90    1.00
  -1 -14   4    0.30    0.80
  -1  14   3    9.50    1.30
  -1  14   3    9.20    1.20
  -1 -14   3    7.60    1.90
  -1 -14   3    9.30    1.40
  -1 -14   3    9.80    1.50
  -1 -14   3   10.40    1.40
  -1  14   2    4.20    1.10
  -1  14   2    4.40    1.20
  -1 -14   2    4.50    1.00
  -1 -14   2    7.40    1.30
  -1  14   1   56.89    2.60
  -1 -14   1   52.89    2.60
   1 -14  -1   51.79    2.60
  -1 -14   1   53.39    2.60
   1 -14   0    0.80    0.80
  -1 -14   0    1.60    0.90
   1  14   1    4.20    1.30
   1 -14   1    3.10    1.00
  -1 -14  -1    2.20    1.10
   1 -14   1    3.40    0.90
   1 -14   1    4.00    1.10
   1  14   2    8.90    1.40
   1  14   2    9.50    1.30
   1 -14   2   12.40    1.60
   1 -14   2   11.40    1.60
   1 -14   2   13.60    1.40
   1  14   3    6.90    1.20
   1  14   3    7.80    1.30
   1 -14   3    6.50    1.30
   1 -14   3    7.70    1.90
   1 -14   3    7.30    1.30
   1 -14   3    5.80    1.30
   1  14   4    2.50    0.70
   1  14   4    1.50    0.80
   1 -14   4    1.30    0.90
   1 -14   4    2.50    1.20
   1 -14   4    4.40    1.20
   1 -14   4    3.60    1.30
   1  14   5   15.50    1.60
   1  14   5   14.80    1.50
   1 -14   5    9.40    2.10
   1 -14   5   14.50    1.50
   1 -14   5   15.50    1.60
   1 -14   5   14.00    1.60
   1  14   6    3.70    1.20
   1  14   6    3.90    1.10
   1 -14   6    3.50    1.20
   1 -14   6    3.10    1.10
   1 -14   6    1.80    1.20
   1 -14   6    3.30    0.90
   1  14   7    7.00    1.40
   1  14   7    8.20    1.20
   1 -14   7    5.90    1.20
   1 -14   7    4.50    1.30
   1 -14   7    7.20    1.20
   1  14   8   -0.20    0.50
   1  14   8   -1.00    1.00
   1 -14   8    0.00    0.60
   1 -14   8   -0.30    0.50
   1 -14   9    2.10    0.70
   1 -14   9    2.60    0.80
  -1  15   9    3.50    0.80
  -1 -15   9    1.90    0.60
  -1 -15   9    2.40    0.70
  -1  15   8   13.30    1.10
  -1  15   8   12.50    1.40
  -1 -15   8   11.70    1.10
  -1 -15   8   11.50    1.10
  -1 -15   8   12.20    1.40
  -1  15   7    8.10    1.50
  -1  15   7    8.70    1.30
  -1 -15   7   10.40    1.80
  -1 -15   7    6.40    1.40
  -1 -15   7    6.00    1.40
  -1  15   6    8.00    1.30
  -1  15   6    9.10    1.20
  -1 -15   6    7.80    1.50
  -1 -15   6    7.60    1.30
  -1 -15   6   12.10    1.40
  -1  15   5    5.10    1.20
  -1 -15   5    3.60    0.90
  -1 -15   5    4.20    1.40
  -1 -15   5    4.00    1.00
  -1 -15   5    6.10    1.50
  -1  15   4   27.30    1.80
  -1  15   4   26.80    1.90
  -1 -15   4   25.20    1.80
  -1 -15   4   23.80    1.90
  -1 -15   4   25.00    2.00
  -1 -15   4   28.40    2.00
  -1  15   3    9.70    1.30
  -1  15   3    9.30    1.30
  -1 -15   3    9.10    1.50
  -1 -15   3    6.60    1.40
  -1 -15   3    6.40    1.40
  -1 -15   3    9.60    2.00
  -1  15   2   40.60    2.20
  -1  15   2   39.80    2.20
   1 -15  -2   41.90    2.20
  -1 -15   2   43.20    2.30
  -1 -15   2   43.10    2.30
  -1  15   1   53.49    2.70
  -1 -15   1   57.99    2.80
   1 -15  -1   55.59    2.60
  -1 -15   1   54.19    2.70
   1 -15   0   16.90    1.40
  -1 -15   0   17.10    1.60
   1  15   1    0.20    1.00
   1 -15   1    0.40    0.80
  -1 -15  -1    2.00    1.00
   1 -15   1    0.50    0.90
   1  15   2    7.60    1.30
   1 -15   2   10.80    1.30
  -1 -15  -2    8.50    1.50
   1 -15   2    7.80    1.60
   1 -15   2    6.20    1.70
   1  15   3   14.70    1.50
   1  15   3   13.20    1.50
  -1 -15  -3   13.20    1.60
   1 -15   3   12.70    1.90
   1 -15   3   11.20    2.00
   1 -15   3   14.50    1.90
   1 -15   3   14.60    1.70
   1  15   4    2.00    0.80
   1  15   4    0.70    0.80
   1 -15   4    3.30    1.20
   1 -15   4    2.00    0.80
   1 -15   4    1.90    0.90
   1 -15   4    1.70    1.10
   1  15   5   17.10    1.70
   1  15   5   17.10    1.50
   1 -15   5   16.40    1.60
   1 -15   5   13.30    2.00
   1 -15   5   15.30    1.70
   1 -15   5   15.20    1.50
   1  15   6   66.99    3.10
   1  15   6   63.99    3.30
   1 -15   6   66.99    3.10
   1 -15   6   66.49    3.10
   1 -15   6   64.69    3.10
   1  15   7    0.50    0.80
   1  15   7    0.10    0.60
   1 -15   7    1.70    0.70
   1 -15   7    0.90    0.60
   1 -15   7    1.50    0.70
   1  15   8    4.90    0.90
   1  15   8    6.10    1.20
   1 -15   8    5.60    0.90
   1 -15   8    6.70    0.90
   1 -15   9   37.80    1.70
   1 -15   9   39.90    1.70
   1  16  -9    0.70    0.50
  -1 -16   9    0.40    0.40
  -1 -16   9    1.50    0.40
  -1  16   8    4.60    1.20
  -1  16   8    3.80    0.90
  -1 -16   8    4.00    0.80
  -1 -16   8    2.90    0.90
  -1  16   7   -0.30    0.80
  -1  16   7    1.40    0.60
  -1 -16   7    0.60    0.90
  -1 -16   7    0.00    0.60
  -1 -16   7   -0.10    0.60
  -1  16   6   12.30    1.20
  -1  16   6   10.50    1.40
  -1 -16   6   12.60    1.50
  -1 -16   6   11.00    1.30
  -1 -16   6   10.90    1.30
  -1  16   5    1.30    0.80
  -1  16   5    0.20    0.90
  -1 -16   5    1.20    0.90
  -1 -16   5    1.00    0.90
  -1 -16   5    2.60    0.90
  -1  16   4   77.79    3.40
  -1  16   4   76.99    3.50
  -1 -16   4   72.99    3.50
  -1 -16   4   73.69    3.60
  -1 -16   4   80.89    3.60
  -1  16   3    2.90    0.90
  -1  16   3    2.30    0.80
   1 -16  -3    2.80    0.80
  -1 -16   3    4.80    1.50
  -1 -16   3    3.90    1.00
  -1  16   2    2.30    1.00
   1 -16  -2    2.70    0.80
  -1 -16   2    2.10    0.90
  -1 -16   2    1.70    0.90
  -1  16   1  164.08    6.60
   1 -16  -1  173.88    6.60
  -1 -16   1  176.88    6.70
  -1 -16   1  173.98    6.70
   1  16   0    0.30    1.10
   1 -16   0    1.20    0.70
  -1 -16   0    0.00    0.90
   1  16   1   18.60    2.00
   1 -16   1   16.50    1.60
  -1 -16  -1   16.00    1.50
   1 -16   1   17.40    1.50
   1  16   2   60.29    3.00
   1 -16   2   60.29    2.90
   1 -16   2   60.19    3.00
  -1 -16  -2   57.39    2.90
   1 -16   2   57.79    2.90
   1  16   3   54.09    2.80
   1  16   3   58.09    2.90
  -1 -16  -3   58.29    2.80
   1 -16   3   58.79    3.00
   1 -16   3   60.19    3.00
   1 -16   3   60.89    2.90
   1 -16   3   55.99    3.40
   1  16   4   25.80    1.70
   1  16   4   24.00    1.90
   1 -16   4   21.60    1.80
   1 -16   4   24.00    2.10
  -1 -16  -4   24.80    1.90
   1 -16   4   26.20    1.90
   1 -16   4   28.90    2.10
   1  16   5   31.40    2.20
  -1 -16  -5   28.80    2.10
   1 -16   5   32.40    2.10
   1 -16   5   30.90    2.30
   1 -16   5   33.40    3.00
   1 -16   5   31.00    2.00
   1  16   6   84.39    3.90
   1  16   6   88.09    3.80
   1 -16   6   87.09    3.80
   1 -16   6   89.29    3.90
   1 -16   6   90.09    3.90
   1  16   7    0.30    0.80
   1  16   7    1.20    0.60
   1 -16   7    1.00    0.60
   1 -16   7    1.50    0.60
   1  16   8    2.30    0.90
   1 -16   8    2.60    0.80
   1 -16   8    3.40    0.70
  -1  17   8    4.60    1.20
  -1 -17   8    5.00    0.80
  -1 -17   8    5.00    0.80
  -1  17   7   -0.60    0.50
  -1  17   7    1.80    0.80
  -1 -17   7    0.80    0.60
   1 -17  -7    0.90    0.90
  -1 -17   7   -0.10    0.80
  -1 -17   7    0.90    0.60
  -1  17   6    1.90    0.80
  -1  17   6    0.00    0.60
  -1 -17   6    0.50    0.90
  -1 -17   6    1.40    0.90
  -1 -17   6    0.90    0.80
   1 -17  -6   -0.50    0.80
  -1  17   5  202.68    8.50
  -1 -17   5  224.88    8.40
  -1 -17   5  228.28    8.50
   1 -17  -5  228.28    8.30
  -1 -17   5  223.78    8.50
  -1  17   4    0.80    0.90
  -1  17   4    1.10    0.70
   1 -17  -4    0.50    0.80
  -1 -17   4    1.30    0.80
  -1 -17   4    0.20    0.90
  -1 -17   4    2.10    1.10
  -1  17   3   35.30    2.00
  -1  17   3   34.80    2.20
   1 -17  -3   34.60    2.00
  -1 -17   3   33.40    2.20
  -1 -17   3   31.20    2.00
  -1  17   2   11.20    1.70
  -1 -17   2   12.80    1.40
  -1 -17   2   10.00    1.50
   1 -17  -2   10.50    1.30
   1 -17  -1   90.39    3.70
  -1 -17   1   84.59    3.80
  -1 -17   1   82.39    3.80
   1  17   0   17.60    2.10
   1 -17   0   14.10    1.40
  -1 -17   0   14.70    1.50
  -1 -17  -1    5.50    1.50
   1 -17   1    6.40    1.50
   1 -17   1    6.60    1.20
   1  17   2    2.80    1.20
  -1 -17  -2    4.80    1.40
   1 -17   2    2.10    1.10
   1 -17   2    1.50    1.00
   1  17   3   10.60    1.60
  -1 -17  -3   12.40    1.60
   1 -17   3   13.90    1.80
   1 -17   3    7.80    1.40
   1 -17   3    8.80    2.00
   1 -17   3   10.10    1.60
   1  17   4    0.00    0.70
   1  17   4    1.00    0.90
   1 -17   4    0.70    0.70
   1 -17   4   -0.60    0.90
  -1 -17  -4   -0.70    1.00
   1 -17   4    0.40    1.10
   1 -17   4    0.10    1.00
   1  17   5   43.50    2.20
   1  17   5   38.00    2.40
   1 -17   5   35.70    2.30
   1 -17   5   40.10    2.50
  -1 -17  -5   41.80    2.70
   1 -17   5   41.80    2.30
   1 -17   5   39.20    2.20
   1  17   6   80.99    3.50
   1  17   6   82.09    3.70
   1 -17   6   79.29    3.60
   1 -17   6   83.09    3.50
   1  17   7   13.50    1.40
   1 -17   7   10.20    1.10
   1 -17   7   12.00    1.10
   1  17   8    3.80    1.20
   1 -17   8    1.90    0.50
   1 -17   8    1.30    0.50
   1  18  -8    0.80    0.40
  -1 -18   8    0.60    0.50
  -1  18   7   -0.70    0.80
   1 -18  -7    0.60    1.40
  -1 -18   7    0.30    0.60
  -1 -18   7    0.50    0.50
  -1  18   6    8.80    1.40
  -1  18   6    8.10    1.00
  -1 -18   6    6.50    1.10
  -1 -18   6    8.70    1.30
   1 -18  -6    8.30    1.20
  -1 -18   6    7.50    1.20
  -1  18   5  114.59    4.60
  -1  18   5  104.99    4.70
  -1 -18   5  117.29    4.60
  -1 -18   5  108.29    4.60
  -1 -18   5  110.19    4.60
   1 -18  -5  108.09    4.40
  -1  18   4   14.30    1.60
  -1 -18   4   14.90    1.90
  -1 -18   4   15.50    1.60
   1 -18  -4   18.20    1.40
  -1 -18   4   16.70    1.50
  -1  18   3    2.60    1.00
  -1 -18   3    3.20    1.00
  -1 -18   3    3.70    0.90
   1 -18  -3    4.20    1.10
  -1  18   2   22.20    2.00
  -1 -18   2   21.10    1.80
   1 -18  -2   18.80    1.50
  -1 -18   2   20.10    1.70
  -1 -18   1    4.40    1.30
   1 -18  -1    7.70    1.20
  -1 -18   1    5.20    1.30
   1  18   0    0.70    1.20
  -1 -18   0    0.00    0.70
  -1 -18   0    0.80    0.90
   1 -18   0   -0.30    0.80
   1 -18   0   -0.40    0.80
  -1 -18  -1    2.00    0.90
   1 -18   1    2.20    0.90
   1 -18   1    0.60    0.80
   1  18   2   -1.30    1.20
   1 -18   2   -1.50    0.80
  -1 -18  -2    0.00    0.90
   1 -18   2    0.30    0.90
   1  18   3   41.10    2.50
   1 -18   3   43.60    2.40
   1 -18   3   45.30    2.50
  -1 -18  -3   41.00    2.40
   1  18   4    0.60    0.90
   1 -18   4    5.70    1.60
   1 -18   4    1.80    1.10
   1 -18   4    1.80    0.80
  -1 -18  -4    2.80    1.10
   1  18   5    1.60    0.90
   1 -18   5    1.40    1.20
   1  18   6   14.20    1.60
   1 -18   6   13.60    1.20
   1 -18   6   13.60    1.30
   1  18   7    1.00    0.80
   1 -18   7    0.50    0.60
   1 -18   7   -0.20    0.50
   1 -18   8    0.90    0.50
   1 -18   8   -0.30    0.40
  -1  19   7    0.70    0.80
  -1 -19   7    0.80    0.60
  -1 -19   7    0.60    0.50
  -1  19   6   12.30    2.10
  -1 -19   6   13.60    1.40
  -1 -19   6   13.30    1.20
  -1 -19   6   14.10    1.30
   1 -19  -6   14.50    1.30
  -1  19   5   25.80    1.90
   1 -19  -5   25.90    1.70
  -1 -19   5   28.30    1.80
  -1 -19   5   26.10    1.90
  -1 -19   5   27.80    1.80
  -1  19   4    1.20    1.00
   1 -19  -4    0.20    0.80
  -1 -19   4   -0.10    0.70
  -1 -19   4   -0.70    0.80
  -1  19   3   -1.10    1.10
   1 -19  -3    0.20    0.70
  -1 -19   3   -0.70    0.80
  -1 -19   3    0.40    0.80
  -1 -19   2   -1.50    0.70
  -1 -19   2    0.50    0.80
   1 -19  -2    0.70    0.70
   1  19  -1   18.40    1.80
  -1 -19   1   18.80    1.60
   1 -19  -1   16.30    1.50
  -1 -19   1   20.80    1.70
   1  19   0   10.80    2.40
   1 -19   0   11.60    1.40
  -1 -19   0   11.90    1.50
  -1 -19   0   12.30    1.40
   1 -19   0   12.00    1.30
  -1 -19  -1   17.30    1.60
   1 -19   1   14.80    1.60
   1 -19   1   16.80    1.50
   1 -19   2   63.59    3.10
  -1 -19  -2   65.69    3.10
   1 -19   2   64.69    3.10
   1  19   3    2.60    1.10
   1 -19   3    6.30    1.60
  -1 -19  -3    3.10    0.90
   1 -19   3    4.40    1.10
   1  19   4    2.50    1.10
   1 -19   4    1.30    0.80
   1  19   5   -0.30    0.90
   1 -19   5    0.40    0.90
   1 -19   5    0.90    0.70
   1  19   6   91.49    3.80
   1 -19   6   86.69    3.60
   1 -19   6   87.09    3.70
   1  19   7    1.80    0.80
   1 -19   7    1.10    0.70
   1 -19   7    2.10    0.60
   1  20  -7   -0.40    0.40
  -1 -20   7   -0.80    0.60
  -1  20   6   -0.70    0.90
  -1 -20   6    0.50    1.10
   1 -20  -6    1.90    1.10
  -1 -20   6    1.00    0.50
  -1 -20   6    0.50    0.90
  -1  20   5   40.90    2.40
  -1 -20   5   39.50    2.10
   1 -20  -5   36.00    1.90
  -1 -20   5   35.40    2.00
  -1  20   4   36.60    2.30
  -1 -20   4   33.30    2.30
   1 -20  -4   37.90    2.00
  -1 -20   4   35.30    2.10
  -1  20   3    4.60    1.40
  -1 -20   3    4.90    1.10
   1 -20  -3    6.60    1.10
  -1 -20   3    6.20    1.30
   1 -20  -2    3.50    1.10
  -1 -20   2    7.70    1.20
  -1 -20   2    4.60    1.20
   1  20  -1    2.20    1.00
   1 -20  -1    1.70    0.80
  -1 -20   1    2.40    0.90
  -1 -20   1    2.70    0.80
   1 -20  -1    2.70    0.80
   1 -20   0    7.30    1.40
  -1 -20   0    5.50    1.30
   1 -20   0    7.40    1.30
  -1 -20   0   10.20    1.20
  -1  20  -1    5.40    1.20
  -1 -20  -1    4.60    1.30
   1 -20   1    4.10    1.00
   1 -20   1    5.20    1.10
  -1 -20  -1    4.40    1.10
   1 -20   2   42.40    2.40
  -1 -20  -2   40.50    2.20
   1 -20   2   38.00    2.20
   1  20   3   69.79    3.60
   1 -20   3   79.79    3.80
   1 -20   3   73.69    3.40
  -1 -20  -3   84.39    3.70
   1  20   4    3.00    1.10
   1 -20   4    2.10    0.80
   1 -20   4    2.70    1.10
   1  20   5    4.10    1.30
   1 -20   5    6.40    1.00
   1 -20   5    5.60    1.70
   1  20   6    7.90    1.40
   1 -20   6    5.90    0.80
   1 -20   6    4.70    1.20
   1 -20   7    0.30    0.50
   1  21  -6    2.20    0.70
  -1 -21   6    2.20    0.70
  -1  21   5    1.40    1.10
   1  21  -5    1.40    0.50
   1 -21  -5    3.80    1.10
  -1 -21   5    1.00    0.60
  -1 -21   5    1.40    0.80
   1  21  -4   11.10    1.20
  -1  21   4   15.10    2.10
  -1 -21   4   12.00    1.20
  -1 -21   4    9.20    1.30
   1 -21  -4   12.90    1.20
   1  21  -3    3.80    1.20
  -1 -21   3    4.00    1.20
  -1 -21   3    4.10    1.10
   1 -21  -3    5.80    1.10
   1 -21  -2    1.60    0.70
  -1 -21   2    2.80    0.90
   1 -21  -2    2.10    0.70
  -1 -21   2    3.50    1.20
   1  21  -1   71.49    3.70
  -1 -21   1   71.89    3.20
   1 -21  -1   70.19    3.20
  -1 -21   1   68.39    3.20
   1 -21  -1   71.49    3.20
  -1 -21   0   40.40    2.20
  -1 -21   0   40.20    2.20
   1 -21   0   41.80    2.20
   1 -21   0   42.90    2.30
   1 -21   1    2.70    0.80
  -1 -21  -1    3.60    1.10
   1 -21   1    3.30    1.00
  -1 -21  -1    4.80    1.30
  -1  21  -2   60.39    3.00
   1 -21   2   65.19    3.00
  -1 -21  -2   64.79    2.90
  -1 -21  -2   60.99    2.90
   1 -21   2   61.49    3.00
   1 -21   3    3.60    1.10
   1 -21   3    3.10    0.90
  -1 -21  -3    3.10    1.10
   1  21   4   -1.60    1.30
   1 -21   4    1.30    0.60
   1 -21   4    0.20    1.10
   1  21   5    1.70    1.10
   1 -21   5    0.60    0.50
   1 -21   6   23.00    1.30
   1  22  -6    0.30    0.40
  -1 -22   6    0.90    0.50
   1  22  -5    3.70    0.90
  -1 -22   5    4.60    0.80
  -1 -22   5    3.70    1.10
   1  22  -4   13.10    1.20
   1 -22  -4   14.90    1.20
  -1 -22   4   13.40    1.20
  -1 -22   4   12.50    1.10
   1  22  -3   -0.20    0.70
  -1 -22   3    1.00    0.70
   1 -22  -3    0.50    0.60
  -1 -22   3   -0.60    0.70
   1 -22  -3    0.30    0.60
   1  22  -2    1.10    0.80
  -1 -22   2   -1.10    0.70
   1 -22  -2    0.20    0.60
  -1 -22   2    0.20    0.70
   1 -22  -2    0.40    0.60
   1  22  -1   35.10    2.40
  -1 -22   1   38.00    2.00
   1 -22  -1   36.80    2.00
   1 -22  -1   35.30    2.00
  -1 -22   1   37.90    2.00
   1 -22   0    2.40    0.80
   1 -22   0    3.00    0.80
  -1 -22   0    1.10    0.70
  -1 -22   0    1.90    0.90
  -1 -22  -1    6.50    1.30
   1 -22   1    5.90    1.20
  -1 -22  -1    7.20    1.10
   1 -22   1    4.40    1.10
  -1  22  -2  321.07   11.80
   1 -22   2  323.27   11.90
   1 -22   2  325.37   11.80
  -1 -22  -2  332.17   11.80
  -1 -22  -2  319.77   11.90
  -1  22  -3    0.00    0.70
   1 -22   3    0.50    0.60
   1 -22   3   -1.20    0.90
  -1 -22  -3   -0.30    0.50
  -1  22  -4    2.80    1.00
  -1 -22  -4    1.70    0.60
   1 -22   4    1.20    0.60
  -1  22  -5    0.40    0.50
  -1 -22  -5    0.40    0.50
   1 -22   5    0.10    0.50
  -1  22  -6    1.40    0.50
   1 -22   6    1.20    0.50
  -1 -22  -6    2.50    0.60
   1  23  -5    8.80    1.00
   1 -23  -5    8.30    0.80
  -1 -23   5    9.60    0.90
   1  23  -4    1.30    0.60
  -1 -23   4    0.90    0.60
   1 -23  -4    0.20    0.80
   1 -23  -4    0.10    0.50
  -1 -23   4    0.30    0.80
   1  23  -3   15.30    1.40
   1 -23  -3   12.80    1.20
   1 -23  -3   15.00    1.20
  -1 -23   3   14.90    1.20
  -1 -23   3   16.80    1.20
  -1 -23   2    0.50    0.70
  -1 -23   2    0.30    0.70
   1 -23  -2    0.70    0.60
   1 -23  -2    0.00    0.60
  -1 -23   1    7.30    1.20
   1 -23  -1    7.50    1.00
  -1 -23   1    6.80    1.10
   1 -23  -1    8.80    1.10
   1 -23   0   -0.30    0.60
   1 -23   0    0.10    0.60
  -1 -23   0   -1.20    0.70
  -1 -23   0   -0.70    0.60
  -1 -23  -1    4.00    1.10
  -1 -23  -1    5.00    1.20
   1 -23   1    4.00    1.20
   1 -23   1    4.50    0.90
   1 -23   2   16.70    1.30
   1 -23   2   18.40    1.50
  -1 -23  -2   18.70    1.30
  -1 -23  -2   19.40    1.90
   1 -23   3    4.70    0.90
  -1 -23  -3    4.60    0.80
  -1  23  -4   -0.40    0.90
  -1 -23  -4    0.40    0.50
   1 -23   4   -0.20    0.50
  -1  23  -5    0.90    0.60
  -1 -23  -5    0.30    0.40
   1 -23   5    0.40    0.50
   1  24  -4    0.80    0.70
   1 -24  -4    0.30    0.50
  -1 -24   4    1.10    0.60
  -1 -24   4   -1.60    1.20
   1  24  -3    6.30    1.30
   1 -24  -3    5.20    1.10
   1 -24  -3    6.10    0.80
  -1 -24   3    4.30    0.90
   1 -24  -2    0.70    0.50
   1 -24  -2    0.80    0.60
  -1 -24   2    1.00    0.60
  -1 -24   2    1.30    0.70
  -1 -24   1   43.20    2.10
  -1 -24   1   45.40    2.10
   1 -24  -1   43.50    2.10
   1 -24  -1   42.20    2.10
  -1 -24   0    0.20    0.50
  -1 -24   0    0.80    0.80
   1 -24   0    0.50    0.60
   1 -24   0    0.40    0.70
  -1 -24  -1   10.00    1.00
  -1 -24  -1   10.80    1.60
   1 -24   1   11.60    1.30
   1 -24   1   10.40    1.00
  -1 -24  -2    0.10    0.50
   1 -24   2   -0.40    0.50
   1 -24   2    2.40    0.90
  -1 -24  -3    1.00    0.50
   1 -24   3    2.80    0.70
  -1 -24  -4   -0.10    0.40
   1 -24   4    0.20    0.50
   1 -25  -3    6.60    0.80
  -1 -25   3    7.30    1.90
   1 -25  -2    3.40    1.00
   1 -25  -2    4.70    0.80
  -1 -25   2    2.50    0.70
  -1 -25   2    2.80    0.70
  -1 -25   1   28.90    1.60
   1 -25  -1   29.40    1.50
  -1 -25   1   25.70    1.60
   1 -25  -1   27.40    1.50
  -1 -25   0    0.10    0.50
   1 -25   0   -0.60    0.70
   1 -25   0   -0.40    0.60
  -1 -25  -1    0.50    0.50
   1 -25   1    0.50    0.80
   1 -25   1    0.40    0.60
  -1 -25  -2   -0.20    0.40
   1 -25   2   -0.30    0.60
  -1 -25  -3    0.70    0.40
   1 -25   3   -1.00    0.40
  -1 -26   1   -0.10    0.60
  -1 -26   0    0.40    0.60
   1 -26   0    0.60    0.70
   1 -26   1    1.50    0.60
  -1 -26  -1    1.30    0.50
  -2   0  11   -0.80    0.60
  -2   0  11   -0.40    0.50
  -2   0  10    7.10    1.00
  -2   0  10    5.60    1.00
  -2   0   9   -0.80    0.70
  -2   0   9   -0.30    0.70
  -2   0   8   27.80    2.40
  -2   0   8   30.30    2.00
  -2   0   8   30.90    1.90
  -2   0   7   -1.00    0.80
  -2   0   7    2.10    0.80
  -2   0   6  358.96   13.20
  -2   0   6  369.66   13.30
  -2   0   5    1.20    0.80
  -2   0   1    0.10    0.10
  -2   0   1    0.00    0.10
  -2   0   0    1.50    0.20
  -2   0  -1    0.10    0.10
  -2   0  -2    1.80    0.40
  -2   0  -2    1.60    0.30
  -2   0  -3    0.00    0.30
  -2   0  -3    0.10    0.20
  -2   0  -4  222.18    8.20
   2   0   5   -0.70    0.90
  -2   0  -5   -0.40    0.70
   2   0   6   12.40    2.10
   2   0   6    6.20    2.00
   2   0   6    8.50    1.70
   2   0   7   -0.10    1.30
   2   0   7    1.20    1.00
   2   0   7   -0.20    1.20
   2   0   8   22.50    1.90
   2   0   8   24.70    2.00
   2   0   9    0.90    1.00
  -2   1  11    1.90    0.60
  -2   1  11    1.50    0.60
  -2  -1  11    0.50    0.60
  -2  -1  11    1.40    0.60
  -2   1  10   37.50    1.90
  -2   1  10   38.90    2.00
  -2  -1  10   38.20    2.00
  -2  -1  10   38.10    2.00
  -2   1   9   85.29    3.60
  -2   1   9   86.59    3.70
  -2  -1   9   84.29    3.60
  -2  -1   9   84.79    3.70
  -2  -1   9   78.49    3.80
  -2   1   8   -0.40    0.80
  -2   1   8    0.60    0.80
  -2  -1   8   -0.10    1.00
  -2  -1   8    1.40    0.80
  -2  -1   8   -0.10    0.80
  -2   1   7    1.80    0.80
  -2   1   7    4.40    1.30
  -2  -1   7    5.20    1.10
  -2  -1   7    2.60    1.20
  -2  -1   7    2.10    0.90
  -2   1   6  130.29    5.20
  -2   1   6  131.89    5.30
  -2   1   6  134.49    5.20
  -2  -1   6  128.39    5.40
  -2  -1   6  134.29    5.20
  -2  -1   6  131.79    5.30
  -2   1   5   45.80    2.20
   2   1  -1    9.30    0.40
   2  -1  -1    9.50    0.40
  -2  -1   1   10.60    0.40
   2   1   0   15.50    0.70
  -2   1   0   15.10    0.70
  -2  -1   0   15.70    0.70
   2  -1   0   15.70    0.70
  -2   1  -1  231.38    8.20
  -2  -1  -1  232.98    8.20
  -2   1  -2  110.99    4.10
  -2  -1  -2  111.39    4.10
  -2   1  -3   38.00    1.60
  -2   1  -3   35.70    1.70
  -2  -1  -3   37.30    1.60
  -2   1  -4    8.40    1.00
  -2   1  -4    7.00    1.10
   2   1   4    6.00    1.20
  -2  -1  -4    8.20    1.00
  -2   1  -5   20.80    1.60
   2   1   5   25.00    1.60
  -2  -1  -5   20.40    1.70
   2  -1   5   18.30    1.90
   2   1   6   -0.10    1.20
   2   1   6   -0.80    1.30
   2   1   6    1.20    0.90
   2  -1   6    1.30    1.10
   2  -1   6   -0.90    1.40
   2  -1   6   -1.20    1.40
   2  -1   6    2.40    1.30
   2   1   7    7.90    2.00
   2   1   7    6.10    1.20
   2   1   7    6.90    1.70
   2  -1   7    6.80    1.70
   2  -1   7    9.60    1.90
   2  -1   7    5.40    1.40
   2  -1   7    3.80    1.00
   2   1   8   96.89    4.10
   2   1   8   96.59    4.10
   2  -1   8   98.29    4.10
   2  -1   8   94.19    4.20
   2  -1   8   91.49    4.20
   2   1   9    4.60    1.10
   2  -1   9    3.80    1.00
  -2   2  11    2.10    0.60
  -2   2  11    1.40    0.50
  -2  -2  11    0.60    0.70
  -2  -2  11    1.70    0.50
  -2   2  10    4.70    1.00
  -2   2  10    3.40    0.90
  -2  -2  10    3.80    0.90
  -2  -2  10    3.50    1.00
  -2   2   9    0.80    0.70
  -2   2   9    0.40    0.70
  -2  -2   9    2.80    1.10
  -2  -2   9    1.30    0.80
  -2  -2   9    0.30    0.70
  -2   2   8    2.00    0.80
  -2  -2   8    0.30    1.00
  -2  -2   8    1.90    0.80
  -2  -2   8    2.30    0.90
  -2   2   7   13.60    1.50
  -2   2   7   14.60    1.80
  -2   2   7   13.80    1.40
  -2  -2   7   13.90    1.40
  -2  -2   7   11.50    1.50
  -2  -2   7   14.30    1.70
  -2   2   6   93.39    4.10
  -2   2   6   93.09    4.00
  -2   2   6   92.59    4.00
  -2  -2   6   97.09    4.10
  -2  -2   6   99.79    4.00
  -2  -2   6   97.89    4.20
  -2   2   5  121.49    4.70
  -2   2   4    0.10    0.60
   2   2  -4    1.20    0.40
   2   2  -4    1.10    0.30
   2  -2  -4    0.70    0.20
   2   2  -3  385.76   13.80
   2  -2  -3  405.56   13.80
  -2   2   2  609.54   22.40
   2   2  -2  623.94   22.40
   2  -2  -2  667.53   22.40
  -2  -2   2  667.13   22.40
   2   2  -1   -0.10    0.10
  -2   2   1    0.10    0.10
   2  -2  -1    0.10    0.10
  -2  -2   1    0.10    0.10
  -2   2   0    1.70    0.20
   2   2   0    1.20    0.20
  -2  -2   0    1.30    0.20
   2  -2   0    1.60    0.20
   2   2   1 1679.63   59.99
  -2   2  -1 1674.93   59.59
   2  -2   1 1796.72   59.89
  -2  -2  -1 1659.73   59.49
  -2   2  -2   23.10    1.10
  -2  -2  -2   26.30    1.10
  -2   2  -3   82.29    3.20
  -2  -2  -3   84.09    3.20
  -2   2  -4   81.99    3.50
   2   2   4   83.09    3.50
  -2   2  -4   88.19    3.40
  -2  -2  -4   89.19    3.50
  -2  -2  -4   85.19    3.50
  -2   2  -5  688.63   24.60
   2   2   5  711.63   24.60
  -2  -2  -5  682.63   24.70
   2   2   6    3.30    1.20
   2   2   6   -0.60    1.20
   2   2   6    2.30    1.00
   2  -2   6    0.00    1.20
   2  -2   6   -0.90    1.30
   2  -2   6    4.10    1.20
   2   2   7    1.10    1.10
   2   2   7    1.30    1.10
   2   2   7    1.80    1.10
   2  -2   7    3.40    1.40
   2  -2   7    2.00    1.20
   2  -2   7    1.10    1.10
   2   2   8  108.39    4.40
   2   2   8  102.29    4.40
   2  -2   8  103.99    4.40
   2  -2   8  103.49    4.40
   2   2   9   16.60    1.80
   2  -2   9   15.30    1.50
   2  -2   9   15.60    1.80
  -2   3  11    1.20    0.50
  -2   3  11    2.30    0.60
  -2  -3  11    0.60    0.50
  -2  -3  11    1.40    0.70
  -2   3  10    2.10    0.70
  -2   3  10    1.90    0.60
  -2  -3  10    3.50    1.00
  -2  -3  10    1.90    0.60
  -2  -3  10    0.90    1.00
  -2   3   9  104.59    4.40
  -2   3   9  102.49    4.30
  -2  -3   9  103.49    4.40
  -2  -3   9  104.19    4.30
  -2  -3   9  106.99    4.40
  -2   3   8   -0.20    0.80
  -2   3   8    0.10    1.40
  -2   3   8    1.20    0.80
  -2  -3   8    1.80    0.90
  -2  -3   8    0.70    0.90
  -2  -3   8    1.50    0.70
  -2   3   7   15.60    1.50
  -2   3   7   15.70    1.40
  -2   3   7   11.20    1.70
  -2  -3   7   13.50    1.60
  -2  -3   7   13.00    1.40
  -2  -3   7   14.30    1.50
  -2   3   6   34.30    2.00
  -2   3   6   32.10    2.00
  -2   3   6   36.20    2.00
  -2  -3   6   34.60    2.10
  -2  -3   6   35.20    2.20
  -2  -3   6   33.10    2.00
   2   3  -5   77.39    3.00
   2   3  -5   76.59    2.90
  -2   3   5   75.09    3.20
  -2   3   4   74.69    3.20
   2   3  -4   81.09    3.00
   2  -3  -4   83.69    3.00
   2  -3  -4   83.39    3.00
  -2   3   3    3.90    0.30
   2   3  -3    4.00    0.30
  -2  -3   3    3.90    0.40
   2  -3  -3    3.50    0.30
   2   3  -2  170.88    6.00
  -2   3   2  161.08    6.00
  -2  -3   2  178.88    6.00
   2  -3  -2  170.68    6.00
   2   3  -1    0.70    0.20
  -2  -3   1    0.80    0.20
  -2   3   0    6.00    0.40
   2   3   0    5.80    0.40
  -2  -3   0    5.90    0.40
   2  -3   0    5.80    0.40
   2   3   1 2147.79   79.59
  -2   3  -1 2198.48   79.19
   2  -3   1 2322.87   79.19
  -2  -3  -1 2378.46   79.29
  -2   3  -2  136.09    4.90
   2   3   2  135.79    4.90
   2  -3   2  125.59    4.90
  -2   3  -3   45.60    1.90
  -2  -3  -3   45.40    1.90
  -2   3  -4   64.89    2.70
   2   3   4   63.29    2.70
  -2  -3  -4   63.49    2.70
   2   3   5  132.49    5.40
  -2   3  -5  146.69    5.50
  -2  -3  -5  134.89    5.50
   2   3   6   11.60    2.00
   2   3   6   10.20    1.80
   2   3   6   13.30    1.50
   2  -3   6   14.00    1.70
   2  -3   6   13.50    2.00
   2  -3   6   13.80    1.70
   2   3   7   58.39    3.00
   2   3   7   60.39    3.00
   2  -3   7   57.69    2.90
   2  -3   7   57.29    2.90
   2   3   8  455.15   16.90
   2   3   8  482.85   16.80
   2   3   8  466.65   16.70
   2  -3   8  466.25   16.90
   2  -3   8  461.65   16.80
   2  -3   8  457.45   16.80
   2   3   9   23.70    1.80
   2  -3   9   20.10    1.60
   2  -3   9   25.00    1.80
  -2   4  11    2.50    0.80
  -2  -4  11    2.20    0.70
  -2   4  10   -0.50    0.60
  -2   4  10    0.30    0.60
  -2  -4  10   -0.30    0.70
  -2  -4  10    0.20    0.50
  -2  -4  10    0.40    0.80
  -2   4   9   85.99    3.80
  -2   4   9   91.69    3.80
  -2  -4   9   85.49    3.80
  -2  -4   9   90.79    3.80
  -2  -4   9   88.19    3.80
  -2   4   8    7.20    1.20
  -2   4   8    7.70    1.30
  -2  -4   8    6.00    1.10
  -2  -4   8    6.00    1.40
  -2  -4   8    6.60    1.30
  -2   4   7   -0.40    0.90
  -2   4   7   -0.70    0.90
  -2   4   7    0.90    0.80
  -2  -4   7    1.20    0.90
  -2  -4   7    1.20    0.90
  -2  -4   7    0.00    0.80
  -2   4   6  367.56   13.10
  -2   4   6  360.06   13.10
  -2   4   6  352.36   13.10
  -2  -4   6  366.86   13.20
  -2  -4   6  357.26   13.20
   2   4  -5   20.10    1.20
  -2   4   5   21.60    1.40
   2  -4  -5   19.80    1.40
   2   4  -4  137.39    5.10
  -2   4   4  139.39    5.30
   2  -4  -4  143.29    5.00
  -2   4   3    8.90    0.50
   2   4  -3    7.60    0.50
  -2  -4   3    8.00    0.50
   2  -4  -3    8.50    0.50
   2   4  -2  517.95   17.90
  -2   4   2  476.65   17.90
  -2  -4   2  532.35   17.90
   2  -4  -2  517.95   17.90
   2   4  -1    0.50    0.20
  -2   4   1    0.80    0.30
  -2  -4   1    1.00    0.30
   2  -4  -1    0.50    0.20
   2   4   0   23.30    1.00
  -2   4   0   24.00    1.00
   2  -4   0   22.80    1.00
  -2  -4   0   23.60    1.00
  -2   4  -1 1055.69   37.60
   2   4   1 1021.00   37.40
  -2  -4  -1 1112.09   37.60
   2  -4   1 1101.99   37.40
   2   4   2  552.04   19.40
  -2   4  -2  537.45   19.30
  -2  -4  -2  564.14   19.30
   2  -4   2  537.55   19.30
  -2   4  -3   20.30    1.20
   2   4   3   17.20    1.30
  -2  -4  -3   18.60    1.10
  -2   4  -4   -0.20    0.40
   2   4   4    0.90    0.60
  -2  -4  -4    0.90    0.60
  -2   4  -5  238.68    8.90
   2   4   5  225.88    9.10
  -2  -4  -5  245.88    9.00
   2   4   6    3.70    1.10
   2   4   6    1.30    0.80
   2  -4   6    3.00    1.10
   2  -4   6    1.40    1.00
   2  -4   6    2.20    1.10
   2   4   7    3.20    1.00
   2   4   7    4.70    1.50
   2  -4   7    5.00    1.10
   2  -4   7    5.60    1.70
   2  -4   7    2.00    0.90
   2   4   8   14.10    2.00
   2   4   8   15.80    1.70
   2  -4   8   17.90    1.70
   2  -4   8   14.80    1.90
   2  -4   8   14.00    1.50
   2   4   9   17.60    1.60
   2  -4   9   16.50    1.50
   2  -4   9   20.10    1.60
   2  -4  10    4.70    1.40
   2  -4  10    1.80    1.20
  -2   5  11    0.90    0.50
  -2   5  11    1.00    0.70
  -2  -5  11    1.00    0.50
  -2   5  10   35.10    1.80
  -2   5  10   34.40    1.80
  -2  -5  10   32.50    1.90
  -2  -5  10   36.60    1.80
  -2  -5  10   34.60    1.90
  -2   5   9   33.60    2.00
  -2   5   9   35.40    2.00
  -2  -5   9   35.00    2.10
  -2  -5   9   32.80    1.90
  -2  -5   9   36.10    2.10
  -2   5   8    1.40    0.80
  -2   5   8    2.50    1.30
  -2   5   8    2.30    0.80
  -2  -5   8    2.20    0.80
  -2  -5   8    2.50    0.90
  -2  -5   8    0.60    0.80
  -2   5   7    2.90    0.80
  -2   5   7    2.20    0.80
  -2   5   7    1.70    0.90
  -2  -5   7    1.10    0.90
  -2  -5   7    1.70    1.20
  -2  -5   7    2.40    1.00
  -2  -5   7    5.00    1.20
  -2   5   6   63.39    2.90
  -2   5   6   66.59    2.90
  -2   5   6   66.59    2.90
  -2  -5   6   53.99    3.30
  -2  -5   6   60.79    3.00
  -2  -5   6   62.39    3.00
  -2  -5   6   67.19    3.00
  -2   5   5  116.89    4.50
   2   5  -5  109.29    4.30
   2   5  -4    4.90    0.60
  -2   5   4    5.20    0.90
  -2  -5   4    5.10    0.90
   2  -5  -4    5.80    0.60
  -2   5   3  124.79    5.00
   2   5  -3  132.69    4.80
  -2   5   3  132.59    4.80
  -2  -5   3  141.79    4.90
   2  -5  -3  132.79    4.80
  -2   5   2 1092.79   39.30
   2   5  -2 1120.79   39.40
   2  -5  -2 1126.69   39.20
  -2  -5   2 1144.99   39.10
  -2   5   1   35.30    1.40
   2   5  -1   32.20    1.40
   2  -5  -1   36.50    1.50
  -2  -5   1   37.60    1.50
   2   5   0   15.10    0.80
  -2   5   0   17.70    0.90
   2  -5   0   17.20    0.80
  -2  -5   0   16.30    0.80
   2   5   1  521.65   18.60
  -2   5  -1  522.35   18.60
   2  -5   1  538.75   18.60
  -2  -5  -1  533.95   18.60
  -2   5  -2    0.40    0.30
   2   5   2    0.40    0.20
  -2  -5  -2    0.40    0.30
   2  -5   2    0.90    0.30
  -2   5  -3    9.60    1.00
   2   5   3    9.10    1.00
  -2  -5  -3   10.80    0.90
   2  -5   3   11.10    1.00
  -2   5  -4   24.20    1.50
   2   5   4   24.50    1.50
  -2  -5  -4   24.70    1.60
   2   5   5    2.40    0.70
  -2   5  -5    2.40    1.00
   2  -5   5    4.50    1.40
   2  -5   5    1.10    1.10
   2   5   6    6.80    1.30
   2   5   6    7.70    1.60
   2  -5   6    4.60    1.60
   2  -5   6    7.70    1.50
   2  -5   6    6.00    1.50
   2   5   7    0.80    0.90
   2   5   7    0.30    0.90
   2  -5   7   -0.70    0.90
   2  -5   7    0.50    0.90
   2  -5   7   -0.80    0.90
   2   5   8  315.47   11.20
   2   5   8  295.47   11.30
   2  -5   8  301.77   11.20
   2  -5   8  310.57   11.30
   2  -5   8  298.67   11.20
   2   5   9    4.20    1.30
   2  -5   9    4.10    0.90
   2  -5   9    4.60    1.20
   2  -5   9    2.60    1.20
   2  -5  10    0.00    0.80
   2  -5  10   -1.40    1.10
  -2   6  11    0.00    0.50
  -2  -6  11    1.10    0.50
  -2   6  10    0.40    0.60
  -2   6  10    0.80    0.50
  -2  -6  10    1.20    0.70
  -2  -6  10    1.30    0.60
  -2  -6  10    1.20    0.70
  -2   6   9   11.30    1.20
  -2   6   9    9.10    2.10
  -2   6   9   10.90    1.20
  -2  -6   9   11.10    1.20
  -2  -6   9    9.20    1.30
  -2  -6   9    8.00    1.30
  -2   6   8    1.10    0.70
  -2   6   8    0.40    0.90
  -2   6   8    1.20    0.70
  -2  -6   8    1.80    0.80
  -2  -6   8    1.10    1.00
  -2  -6   8    0.70    0.70
  -2   6   7    1.70    0.80
  -2   6   7    0.80    0.70
  -2   6   7    2.00    0.90
  -2  -6   7    1.20    0.90
  -2  -6   7    1.00    1.10
  -2  -6   7    1.00    0.80
  -2  -6   7    2.20    0.80
  -2   6   6  565.94   19.80
  -2   6   6  554.14   19.70
  -2   6   6  567.04   19.80
  -2  -6   6  550.74   19.80
  -2  -6   6  557.24   19.80
  -2  -6   6  504.65   19.70
  -2  -6   6  561.54   19.90
  -2   6   5  118.49    4.60
  -2   6   5  112.29    4.50
  -2   6   5  114.99    4.40
  -2  -6   5  106.39    4.60
  -2  -6   5  102.29    4.60
  -2  -6   5  108.59    4.50
  -2   6   4    5.40    0.90
  -2   6   4    5.10    0.80
   2   6  -4    4.90    0.70
   2  -6  -4    5.20    0.80
  -2  -6   4    5.80    1.00
  -2   6   3    3.30    0.50
   2   6  -3    3.50    0.50
  -2   6   3    3.60    0.70
  -2  -6   3    3.20    0.60
   2  -6  -3    2.90    0.50
   2   6  -2   23.00    1.10
  -2   6   2   28.90    1.10
   2  -6  -2   24.30    1.10
  -2  -6   2   24.90    1.20
   2   6  -1   51.29    2.00
  -2   6   1   50.29    2.00
   2  -6  -1   51.89    2.10
   2   6   0   40.50    1.70
  -2   6   0   41.00    1.80
   2  -6   0   44.00    1.80
  -2  -6   0   43.60    1.70
   2   6   1  251.77    9.10
  -2   6  -1  242.68    9.00
  -2  -6  -1  260.47    9.00
   2  -6   1  251.17    9.10
   2   6   2   87.19    3.60
  -2   6  -2   97.49    3.60
  -2  -6  -2   94.09    3.60
   2  -6   2   96.69    3.70
   2   6   3   73.99    3.00
  -2   6  -3   74.79    2.90
   2   6   3   70.79    3.00
   2  -6   3   67.69    3.00
  -2  -6  -3   66.79    2.90
   2   6   4   30.10    1.70
  -2   6  -4   31.00    1.80
   2   6   5   33.70    2.20
  -2   6  -5   33.20    2.40
   2   6   5   39.00    2.00
   2  -6   5   36.10    2.30
   2  -6   5   38.60    2.20
   2  -6   5   37.50    2.20
   2   6   6   71.69    3.40
   2   6   6   72.79    3.30
   2  -6   6   76.39    3.50
   2  -6   6   75.19    3.50
   2  -6   6   74.99    3.40
   2   6   7   11.10    1.50
   2  -6   7    7.30    1.60
   2  -6   7    6.90    1.40
   2  -6   7    9.30    1.50
   2   6   8   42.00    2.60
   2   6   8   43.40    2.40
   2  -6   8   50.19    2.60
   2  -6   8   45.10    2.50
   2  -6   8   48.20    2.50
   2   6   9    7.30    1.90
   2   6   9    6.50    1.20
   2  -6   9    8.70    1.20
   2  -6   9    7.70    1.20
   2  -6   9    7.10    1.50
   2  -6  10   -0.70    0.80
   2  -6  10    0.30    0.70
  -2   7  11    1.60    0.50
  -2  -7  11   -0.80    0.40
  -2   7  10   16.90    1.20
  -2   7  10   17.10    1.20
  -2  -7  10   18.00    1.30
  -2  -7  10   16.70    1.20
  -2  -7  10   16.50    1.30
  -2   7   9   76.79    3.80
  -2   7   9   83.99    3.60
  -2   7   9   80.89    3.40
  -2  -7   9   78.39    3.50
  -2  -7   9   80.49    3.50
  -2   7   8   -0.70    0.90
  -2   7   8    0.90    0.70
  -2   7   8    0.10    0.70
  -2  -7   8    0.30    0.80
  -2  -7   8   -1.00    0.70
  -2  -7   8   -0.20    0.70
  -2   7   7   14.00    1.40
  -2   7   7   13.80    1.40
  -2   7   7   10.80    1.50
  -2  -7   7   16.50    1.90
  -2  -7   7   14.40    1.50
  -2  -7   7   13.60    1.40
  -2  -7   7   12.20    1.50
  -2   7   6   13.50    1.40
  -2   7   6   13.60    1.30
  -2   7   6   12.30    1.40
  -2  -7   6   15.20    1.70
  -2  -7   6   12.30    1.50
  -2  -7   6   15.80    1.60
  -2  -7   6   13.90    1.40
  -2   7   5   20.40    1.60
  -2   7   5   20.20    1.60
  -2   7   5   19.50    1.40
  -2  -7   5   20.40    1.70
  -2  -7   5   20.20    1.90
  -2  -7   5   22.40    1.80
  -2  -7   5   21.00    1.70
   2   7  -4   61.39    2.60
  -2   7   4   60.99    2.60
  -2   7   4   64.79    2.70
  -2  -7   4   61.79    2.80
   2  -7  -4   60.89    2.60
  -2   7   3   35.30    1.50
  -2   7   3   33.20    1.60
   2   7  -3   33.10    1.50
  -2  -7   3   31.90    1.60
   2  -7  -3   34.40    1.60
  -2   7   2   59.59    2.50
  -2   7   2   59.19    2.40
   2   7  -2   60.79    2.40
   2  -7  -2   63.89    2.50
  -2  -7   2   60.99    2.50
  -2   7   1   78.79    3.10
   2   7  -1   79.79    3.10
   2  -7  -1   81.29    3.10
  -2  -7   1   85.09    3.20
   2   7   0   17.60    0.90
  -2   7   0   16.90    1.00
   2  -7   0   17.00    1.00
  -2  -7   0   18.20    0.90
  -2   7  -1   25.30    1.20
   2   7   1   24.40    1.20
  -2  -7  -1   27.20    1.20
   2  -7   1   23.50    1.30
  -2   7  -2    7.80    0.70
   2   7   2    7.50    1.00
   2   7   2    6.90    0.70
  -2  -7  -2    7.00    0.80
   2  -7   2    5.80    0.80
   2   7   3   43.60    2.10
  -2   7  -3   42.80    2.00
   2   7   3   44.90    2.10
   2  -7   3   41.50    2.20
  -2  -7  -3   39.60    2.00
   2   7   4   17.60    1.30
  -2   7  -4   12.10    1.40
   2   7   4   13.40    1.60
   2   7   5  209.18    8.30
   2   7   5  218.98    8.20
   2  -7   5  222.88    8.30
   2  -7   5  219.68    8.30
   2  -7   5  225.68    8.30
   2   7   6    6.30    1.50
   2   7   6    7.60    1.40
   2  -7   6    8.60    1.40
   2  -7   6    5.20    1.00
   2  -7   6    7.70    1.50
   2   7   7   11.60    1.50
   2   7   7   10.00    1.60
   2  -7   7   14.60    1.50
   2  -7   7   12.00    1.70
   2  -7   7   13.20    1.50
   2   7   8   11.70    1.40
   2   7   8   13.50    1.70
   2  -7   8   11.60    1.40
   2  -7   8   11.30    1.60
   2  -7   8   10.40    1.40
   2   7   9    1.80    0.80
   2  -7   9    2.60    0.80
   2  -7   9    4.00    1.10
   2  -7   9    1.90    0.70
   2  -7  10    3.40    1.10
   2  -7  10    4.00    1.00
  -2   8  10   -0.50    0.60
  -2   8  10    0.60    0.50
  -2  -8  10    0.60    0.70
  -2  -8  10    0.90    0.60
  -2  -8  10    0.10    0.50
  -2   8   9   46.70    2.30
  -2   8   9   47.60    2.70
  -2   8   9   44.90    2.20
  -2  -8   9   45.40    2.30
  -2  -8   9   45.20    2.40
  -2  -8   9   46.40    2.30
  -2   8   8    0.40    0.70
  -2   8   8   -0.60    0.70
  -2   8   8    0.10    0.80
  -2  -8   8   -0.20    0.70
  -2  -8   8    0.70    0.70
  -2  -8   8    0.80    0.80
  -2   8   7    0.70    0.80
  -2   8   7    0.20    0.70
  -2   8   7    0.50    0.80
  -2  -8   7    1.00    0.80
  -2  -8   7    0.00    0.80
  -2  -8   7    1.40    0.80
  -2  -8   7   -1.00    0.90
  -2   8   6   35.80    2.10
  -2   8   6   38.30    2.10
  -2   8   6   36.40    2.00
  -2  -8   6   36.50    2.10
  -2  -8   6   35.50    2.10
  -2  -8   6   34.50    2.10
  -2  -8   6   33.40    2.20
  -2   8   5    7.90    1.30
  -2   8   5    8.00    1.00
  -2   8   5    3.70    1.20
  -2  -8   5    5.30    1.50
  -2  -8   5    7.50    1.40
  -2  -8   5   11.60    1.50
  -2  -8   5    7.20    1.30
   2   8  -4    0.90    0.50
  -2   8   4    1.20    0.70
  -2   8   4    0.00    0.50
  -2  -8   4    1.10    0.90
   2  -8  -4    0.50    0.60
  -2   8   3  134.09    4.80
   2   8  -3  110.79    4.90
  -2   8   3  133.59    4.90
   2  -8  -3  126.89    4.90
  -2  -8   3  134.69    5.00
  -2   8   2   88.59    3.30
   2   8  -2   81.79    3.30
  -2   8   2   80.59    3.30
   2  -8  -2   90.19    3.40
  -2  -8   2   84.29    3.40
  -2   8   1   54.39    2.20
   2   8  -1   52.39    2.20
   2  -8  -1   52.99    2.30
  -2  -8   1   55.19    2.30
   2   8   0    1.50    0.40
  -2   8   0    2.10    0.50
   2  -8   0    1.40    0.40
  -2  -8   0    0.90    0.30
   2   8   1  582.54   21.00
  -2   8  -1  602.14   21.00
   2  -8   1  593.04   21.00
  -2  -8  -1  596.34   21.00
   2   8   2    5.40    0.80
  -2   8  -2    6.50    0.80
   2   8   2    6.70    1.00
  -2  -8  -2    5.40    0.80
   2  -8   2    5.10    0.90
  -2   8  -3    6.20    1.00
   2   8   3    8.80    1.10
   2   8   3    8.10    1.00
   2   8   4    5.10    1.70
  -2   8  -4    4.10    0.90
   2  -8   4    3.40    1.10
   2  -8   4    4.70    1.60
   2   8   5   33.30    1.90
   2   8   5   25.70    1.80
   2  -8   5   34.00    2.00
   2  -8   5   30.50    2.10
   2  -8   5   29.70    2.00
   2   8   6    6.40    1.30
   2   8   6    5.70    1.40
   2  -8   6    3.50    1.00
   2  -8   6    2.60    1.10
   2   8   7    1.80    1.10
   2   8   7    0.90    0.80
   2  -8   7    1.80    0.90
   2  -8   7    0.20    0.80
   2  -8   7    2.40    0.90
   2   8   8   75.99    3.30
   2   8   8   74.49    3.60
   2  -8   8   75.39    3.40
   2  -8   8   74.59    3.40
   2  -8   8   77.19    3.50
   2   8   9   39.80    2.60
   2   8   9   44.80    2.20
   2  -8   9   44.70    2.20
   2  -8   9   44.90    2.20
   2  -8   9   45.30    2.30
   2  -8  10    0.70    0.70
   2  -8  10    2.30    0.70
  -2   9  10    0.50    0.50
  -2  -9  10   -0.70    0.50
  -2  -9  10    0.80    0.50
  -2  -9  10    1.10    0.80
  -2   9   9   44.50    2.60
  -2   9   9   42.80    2.10
  -2   9   9   44.80    2.20
  -2  -9   9   41.80    2.20
  -2  -9   9   46.00    2.30
  -2  -9   9   43.40    2.20
  -2   9   8    0.70    0.70
  -2   9   8    0.10    0.70
  -2   9   8    1.10    0.90
  -2  -9   8    0.70    0.80
  -2  -9   8    0.30    0.70
  -2  -9   8   -0.70    0.70
  -2   9   7    1.20    0.90
  -2   9   7   -0.20    0.80
  -2   9   7    2.00    0.80
  -2  -9   7   -0.10    0.90
  -2  -9   7    1.90    0.90
  -2  -9   7    1.80    0.90
  -2  -9   7    0.80    0.80
  -2   9   6    2.10    0.70
  -2   9   6    4.80    1.10
  -2   9   6    3.30    0.80
  -2  -9   6    7.10    1.30
  -2  -9   6    6.90    1.30
  -2  -9   6    4.40    1.00
  -2  -9   6    6.40    1.40
  -2   9   5    1.90    0.90
  -2   9   5    2.20    0.90
  -2   9   5    2.30    0.70
  -2  -9   5    2.60    0.90
  -2  -9   5    3.10    1.00
  -2  -9   5    1.20    0.90
  -2  -9   5    1.70    0.80
  -2   9   4    3.10    0.90
  -2   9   4    4.10    0.90
   2   9  -4    1.40    0.70
  -2   9   4    2.70    0.90
  -2  -9   4    2.30    0.90
  -2  -9   4    5.10    1.30
  -2  -9   4    2.60    1.30
  -2  -9   4    2.40    1.50
   2   9  -3  127.19    4.70
  -2   9   3  122.99    4.70
  -2   9   3  131.69    4.80
  -2  -9   3  122.09    4.90
   2  -9  -3  111.49    4.80
   2   9  -2    5.80    0.70
  -2   9   2    4.70    0.80
  -2   9   2    5.30    0.70
  -2  -9   2    5.60    1.10
   2  -9  -2    3.70    0.90
   2   9  -1   93.39    3.60
  -2   9   1   96.89    3.60
  -2   9   1   86.59    3.60
   2  -9  -1   95.09    3.70
  -2  -9   1   95.99    3.70
  -2   9   0    5.40    0.70
   2   9   0    6.70    0.70
  -2  -9   0    5.80    0.80
   2  -9   0    4.00    0.90
  -2   9  -1  962.00   32.80
   2   9   1  919.51   32.80
   2   9   1  945.01   32.90
   2  -9   1  930.41   32.90
  -2  -9  -1  915.01   32.80
   2   9   2   27.90    1.70
  -2   9  -2   32.30    1.60
   2   9   2   31.30    1.70
  -2  -9  -2   27.70    1.80
  -2   9  -3   29.60    1.80
   2   9   3   28.90    1.90
   2   9   3   30.50    1.70
   2   9   4   62.19    2.90
   2   9   4   61.59    2.90
   2  -9   4   65.29    3.10
   2  -9   4   65.39    3.00
   2  -9   4   61.89    3.10
   2   9   5  300.97   11.10
   2   9   5  288.17   11.20
   2  -9   5  296.87   11.20
   2  -9   5  314.97   11.30
   2  -9   5  313.37   11.20
   2   9   6   -1.10    0.80
   2   9   6    1.20    0.80
   2  -9   6    0.10    0.80
   2  -9   6    1.30    0.90
   2  -9   6    1.50    0.90
   2   9   7    8.80    1.50
   2   9   7    8.80    1.40
   2  -9   7   11.00    1.50
   2  -9   7   10.80    1.50
   2  -9   7    5.40    1.40
   2   9   8   37.20    2.30
   2   9   8   41.80    2.10
   2  -9   8   34.50    2.10
   2  -9   8   36.70    2.20
   2  -9   8   36.90    2.10
   2   9   9    2.40    1.10
   2   9   9    3.90    1.10
   2  -9   9    3.20    0.80
   2  -9   9    4.10    1.00
   2  -9   9    5.40    1.00
   2  -9  10   10.60    1.10
  -2  10  10    0.30    0.50
  -2 -10  10    0.40    0.60
  -2 -10  10   -0.40    0.40
  -2 -10  10    3.70    1.10
  -2  10   9   47.00    2.30
  -2  10   9   49.40    2.30
  -2  10   9   55.39    2.80
  -2 -10   9   50.19    2.40
  -2 -10   9   52.59    2.50
  -2 -10   9   50.99    2.40
  -2  10   8   -0.40    0.70
  -2  10   8    0.30    0.60
  -2  10   8    0.70    0.90
  -2 -10   8    0.20    0.70
  -2 -10   8    0.10    0.80
  -2 -10   8    0.10    0.60
  -2  10   7    1.20    0.90
  -2  10   7   -0.50    0.60
  -2  10   7    0.50    0.80
  -2 -10   7    1.20    0.80
  -2 -10   7    0.70    0.90
  -2 -10   7    0.70    0.80
  -2 -10   7    1.10    0.80
  -2  10   6   -0.80    0.70
  -2  10   6    0.70    0.70
  -2  10   6   -0.30    0.80
  -2 -10   6    0.40    0.80
  -2 -10   6   -1.20    0.90
  -2 -10   6    0.70    1.10
  -2 -10   6    1.50    0.90
  -2  10   5    7.80    1.20
  -2  10   5    6.60    1.30
  -2  10   5    5.00    1.10
  -2 -10   5    6.30    1.20
  -2 -10   5    7.10    1.40
  -2 -10   5    7.30    1.40
  -2 -10   5    6.80    1.30
  -2  10   4    1.30    0.80
  -2  10   4    0.80    0.90
  -2  10   4    1.60    0.60
   2  10  -4    4.80    1.50
  -2 -10   4    3.00    1.00
  -2 -10   4   -0.10    0.90
  -2 -10   4    3.40    1.00
  -2 -10   4    1.60    0.80
   2  10  -3   55.79    2.50
  -2  10   3   53.69    2.50
  -2  10   3   58.69    2.50
   2 -10  -3   47.90    2.70
  -2  10   2  291.77   10.20
   2  10  -2  284.67   10.20
  -2  10   2  279.17   10.20
   2 -10  -2  276.37   10.30
  -2 -10   2  272.97   10.40
  -2  10   1   13.60    1.00
  -2  10   1   14.10    1.10
   2  10  -1   12.30    1.00
  -2 -10   1   11.90    1.20
   2 -10  -1   11.80    1.30
   2  10   0   16.20    1.10
  -2  10   0   16.50    1.10
  -2 -10   0   13.90    1.20
   2 -10   0   14.90    1.40
   2  10   1    0.70    0.40
  -2  10  -1    2.60    0.80
   2  10   1    0.00    0.60
  -2  10  -2   10.70    1.10
   2  10   2   14.30    1.20
   2  10   2   12.20    1.30
  -2  10  -3    0.60    0.60
   2  10   3    0.30    0.80
   2  10   4   34.10    1.90
   2  10   4   36.40    2.00
   2 -10   4   34.10    2.10
   2 -10   4   31.50    2.10
   2 -10   4   32.20    2.20
   2  10   5    1.70    0.80
   2  10   5    1.10    0.80
   2 -10   5    1.10    0.90
   2 -10   5   -0.70    0.80
   2 -10   5    0.50    0.90
   2  10   6    9.20    1.40
   2  10   6    6.90    1.30
   2 -10   6    9.60    1.40
   2 -10   6    8.40    1.50
   2 -10   6    9.60    1.40
   2  10   7    2.00    0.90
   2  10   7    0.80    0.80
   2 -10   7    2.00    0.90
   2 -10   7    5.00    1.50
   2 -10   7    5.30    1.30
   2  10   8    7.70    1.50
   2  10   8    6.10    1.30
   2 -10   8    6.80    1.80
   2 -10   8    6.50    1.20
   2  10   9   11.50    1.70
   2  10   9   17.80    1.30
   2 -10   9   16.80    1.20
   2 -10   9   17.10    1.30
   2 -10   9   17.20    1.40
   2 -10  10    0.70    0.50
  -2  11  10    0.80    0.50
  -2 -11  10    0.40    0.50
  -2 -11  10   -0.20    0.50
  -2  11   9  128.39    5.00
  -2  11   9  134.29    5.30
  -2 -11   9  124.79    5.10
  -2 -11   9  131.09    5.10
  -2 -11   9  129.19    5.10
  -2  11   8    0.20    0.80
  -2  11   8    1.30    0.70
  -2  11   8    1.00    0.60
  -2 -11   8    2.30    0.70
  -2 -11   8    1.30    0.80
  -2  11   7    5.40    1.10
  -2  11   7    6.10    1.20
  -2  11   7    5.60    1.30
  -2 -11   7    5.00    1.40
  -2 -11   7    6.20    1.50
  -2 -11   7    4.30    1.00
  -2 -11   7    4.90    1.10
  -2  11   6    8.40    1.20
  -2  11   6   10.60    1.30
  -2  11   6    7.10    1.20
  -2 -11   6    9.10    1.40
  -2 -11   6    9.40    1.40
  -2 -11   6    9.50    1.50
  -2 -11   6    7.10    1.50
  -2  11   5    0.30    0.70
  -2  11   5   -0.20    0.80
  -2  11   5    1.00    0.70
  -2 -11   5    1.20    0.80
  -2 -11   5    1.90    0.90
  -2 -11   5   -0.20    0.80
  -2 -11   5    1.00    0.90
  -2  11   4    3.30    0.90
  -2  11   4    3.90    0.90
   2  11  -4    2.00    1.60
  -2  11   4    3.50    1.20
  -2 -11   4    2.20    1.00
  -2 -11   4    4.40    1.30
  -2 -11   4    5.40    1.40
  -2 -11   4    7.40    1.40
  -2  11   3   21.30    1.60
  -2  11   3   23.40    1.40
  -2  11   3   17.50    1.60
   2  11  -3   24.90    1.80
  -2  11   3   20.60    1.80
  -2 -11   3   23.80    1.90
  -2 -11   3   25.40    1.80
  -2 -11   3   25.80    2.70
  -2  11   2   65.19    2.90
  -2  11   2   65.19    2.80
   2  11  -2   67.59    2.90
   2  11  -1    1.30    0.50
  -2  11   1    0.50    0.50
  -2  11   1    1.50    0.70
  -2  11   0   12.30    1.10
  -2  11   0   12.50    1.60
   2  11   0   11.00    1.80
   2  11   0   12.60    1.10
   2  11   1    0.40    0.70
  -2  11  -1    1.40    0.50
   2  11   1    0.20    0.50
  -2  11  -2   91.49    3.90
   2  11   2   89.39    3.70
   2  11   2   87.89    3.90
   2  11   3    9.30    1.30
   2  11   3    8.90    1.10
   2 -11   3    8.70    1.70
   2 -11   3    9.50    1.40
   2 -11   3    8.60    1.60
   2  11   4   23.50    1.70
   2  11   4   22.60    1.70
   2 -11   4   22.50    1.80
   2 -11   4   21.20    1.80
   2 -11   4   22.60    1.90
   2  11   5   99.59    4.20
   2  11   5  101.19    4.10
   2 -11   5   79.89    5.00
   2 -11   5   99.89    4.20
   2 -11   5   93.39    4.20
   2  11   6    2.10    0.80
   2  11   6    2.00    0.90
   2 -11   6    2.40    0.90
   2 -11   6    1.30    0.80
   2 -11   6    1.30    0.80
   2  11   7    1.20    0.80
   2  11   7    1.40    0.90
   2 -11   7    0.40    0.70
   2 -11   7    0.90    0.80
   2 -11   7    0.50    0.80
   2  11   8   11.90    1.60
   2  11   8   11.10    1.30
   2 -11   8   10.00    1.20
   2 -11   8   11.70    1.30
   2 -11   8   11.00    1.30
   2  11   9    0.80    1.00
   2  11   9    0.90    0.60
   2 -11   9    1.10    0.60
   2 -11   9    0.60    0.60
   2 -11   9    0.70    0.60
   2 -11  10   16.70    1.10
  -2  12  10    4.10    0.60
  -2 -12  10    0.90    0.50
  -2 -12  10    2.30    0.60
  -2  12   9    0.40    0.50
  -2  12   9   -0.30    1.00
  -2 -12   9    0.30    0.50
  -2 -12   9   -0.60    0.70
  -2 -12   9   -0.40    0.50
  -2  12   8    0.60    0.90
  -2  12   8    0.10    0.60
  -2 -12   8    0.00    0.70
  -2 -12   8   -0.60    0.70
  -2 -12   8    0.50    0.70
  -2  12   7    0.90    1.00
  -2  12   7    0.60    0.70
  -2  12   7    0.50    0.70
  -2 -12   7    0.80    0.70
  -2 -12   7    1.10    0.80
  -2 -12   7   -0.60    0.80
  -2  12   6    0.90    0.80
  -2  12   6    0.70    0.70
  -2  12   6    0.20    0.80
  -2 -12   6    0.30    0.70
  -2 -12   6    0.10    0.80
  -2 -12   6   -0.10    0.90
  -2 -12   6    4.40    1.30
  -2  12   5   26.80    1.80
  -2  12   5   31.20    1.90
  -2 -12   5   29.80    2.00
  -2 -12   5   26.80    2.00
  -2 -12   5   25.00    2.40
  -2  12   4    8.80    1.20
  -2  12   4    7.60    1.20
  -2  12   4    7.50    1.30
  -2 -12   4    9.20    1.40
  -2 -12   4    9.50    1.60
  -2 -12   4    9.10    1.40
  -2 -12   4    8.30    1.50
  -2  12   3    4.60    1.20
  -2  12   3    6.60    1.00
  -2 -12   3    7.60    1.40
  -2 -12   3    5.10    1.30
  -2 -12   3    4.50    1.40
  -2 -12   3    4.70    1.00
   2  12  -2   81.09    3.70
  -2  12   2   82.39    3.70
  -2  12   2   88.89    3.50
  -2 -12   2   89.09    3.70
  -2  12   1   10.70    1.30
  -2  12   1   12.70    1.30
   2  12  -1   12.30    1.30
  -2  12   0   65.69    2.90
   2  12   0   66.99    3.10
  -2  12   0   68.59    3.00
   2  12   0   66.69    3.10
   2  12   1   10.00    1.40
  -2  12  -1    7.70    1.30
   2  12   1    9.40    1.30
   2  12   2    1.00    0.70
   2 -12   2    3.30    0.90
   2 -12   2    2.60    1.10
   2  12   3   20.50    1.50
   2  12   3   23.20    1.60
   2 -12   3   19.60    1.60
   2 -12   3   25.70    2.00
   2 -12   3   18.80    1.90
   2  12   4    3.10    0.80
   2  12   4    3.30    0.80
   2 -12   4    2.90    1.00
   2 -12   4    2.60    0.90
   2 -12   4    3.90    1.10
   2  12   5   89.19    3.90
   2  12   5   83.19    3.60
   2 -12   5   81.99    3.80
   2 -12   5   83.99    3.80
   2 -12   5   79.39    3.70
   2  12   6    1.80    1.00
   2  12   6    4.50    1.20
   2 -12   6    5.00    1.40
   2 -12   6    3.90    1.20
   2 -12   6    5.50    1.50
   2  12   7    1.70    0.90
   2  12   7    4.00    1.20
   2 -12   7    0.90    0.80
   2 -12   7    0.00    0.70
   2 -12   7    0.80    0.80
   2  12   8    0.50    0.70
   2  12   8    0.50    0.80
   2 -12   8    1.20    0.70
   2 -12   8    1.20    0.60
   2 -12   8   -0.10    0.60
   2  12   9   -0.10    0.90
   2  12   9    1.70    1.00
   2 -12   9   -0.30    0.50
   2 -12   9    0.60    0.50
  -2  13   9   25.40    1.80
  -2  13   9   22.60    1.40
  -2 -13   9   24.30    1.50
  -2 -13   9   23.00    1.40
  -2 -13   9   23.70    1.40
  -2  13   8    0.70    0.60
  -2  13   8   -0.30    0.80
  -2 -13   8    0.70    0.70
  -2 -13   8   -0.20    0.60
  -2 -13   8    1.10    0.60
  -2  13   7    0.10    1.10
  -2  13   7   -0.20    0.60
  -2 -13   7   -1.10    0.60
  -2 -13   7    0.60    0.80
  -2 -13   7    0.70    0.80
  -2  13   6    5.70    1.40
  -2  13   6    4.00    1.10
  -2 -13   6    5.50    1.30
  -2 -13   6    6.40    1.40
  -2 -13   6    4.30    1.20
  -2 -13   6    4.20    1.00
  -2  13   5   27.80    1.80
  -2  13   5   29.70    1.90
  -2 -13   5   30.00    2.00
  -2 -13   5   33.20    2.10
  -2 -13   5   30.60    2.00
  -2 -13   5   30.40    1.90
  -2  13   4   15.20    1.40
  -2  13   4   12.30    1.40
  -2 -13   4   13.30    1.60
  -2 -13   4   12.60    1.50
  -2 -13   4   12.30    1.70
  -2 -13   4   13.40    1.50
  -2  13   3    4.20    1.00
  -2  13   3    4.60    1.10
  -2 -13   3    3.60    1.10
  -2 -13   3    2.90    0.90
  -2 -13   3    2.60    1.30
  -2 -13   3    3.80    1.30
  -2  13   2    0.10    0.80
  -2  13   2    0.20    0.70
  -2 -13   2    1.80    1.10
  -2 -13   2    0.70    0.80
  -2  13   1   -0.40    0.80
  -2  13   1    0.50    1.00
  -2 -13   1    1.30    0.70
   2 -13  -1    1.50    0.80
   2 -13   0    1.90    0.90
   2  13   1   43.70    2.30
   2 -13   1   43.30    2.20
   2  13   2   20.50    1.60
   2  13   2   21.20    1.60
   2 -13   2   19.00    2.20
   2 -13   2   18.70    1.60
   2 -13   2   18.50    2.00
   2  13   3    7.00    1.20
   2  13   3    4.80    1.10
   2 -13   3    4.70    1.20
   2 -13   3   10.70    2.40
   2 -13   3    5.10    1.50
   2 -13   3    7.70    1.70
   2  13   4    3.90    1.20
   2  13   4    3.80    1.20
   2 -13   4    1.80    0.80
   2 -13   4    4.30    1.20
   2 -13   4    2.70    0.90
   2  13   5   97.29    4.40
   2  13   5   89.19    4.00
   2 -13   5   95.89    4.20
   2 -13   5   96.69    4.20
   2 -13   5   96.39    4.20
   2  13   6    0.80    0.70
   2  13   6   -0.60    0.80
   2 -13   6    0.10    0.90
   2 -13   6   -0.30    0.70
   2 -13   6    1.20    0.80
   2  13   7    1.00    0.70
   2  13   7    0.70    0.90
   2 -13   7    0.30    0.70
   2 -13   7    1.30    0.80
   2 -13   7    0.90    0.60
   2  13   8   15.30    1.50
   2  13   8   14.40    1.20
   2 -13   8   16.90    1.30
   2 -13   8   16.60    1.30
   2 -13   8   14.80    1.30
   2  13   9   -0.90    1.00
   2 -13   9    0.00    0.40
  -2  14   9   13.00    1.50
  -2  14   9   10.90    0.90
  -2 -14   9   10.00    0.90
  -2 -14   9   10.70    1.30
  -2 -14   9   12.30    1.20
  -2  14   8   -0.30    0.80
  -2  14   8    0.00    0.50
  -2 -14   8    0.00    0.60
  -2 -14   8    0.00    0.70
  -2 -14   8    0.00    0.60
  -2  14   7    1.40    0.80
  -2  14   7    1.90    0.70
  -2 -14   7    1.00    0.80
  -2 -14   7    0.80    0.70
  -2 -14   7    1.90    0.70
  -2  14   6    1.30    0.80
  -2  14   6    1.00    0.80
  -2 -14   6    3.10    0.90
  -2 -14   6    0.20    0.80
  -2 -14   6    0.00    0.90
  -2  14   5    0.40    0.70
  -2  14   5    0.60    1.00
  -2 -14   5    2.20    1.20
  -2 -14   5    1.20    0.80
  -2 -14   5    2.80    0.90
  -2  14   4   10.20    1.30
  -2  14   4   11.60    1.30
  -2 -14   4   14.70    1.70
  -2 -14   4   14.00    1.80
  -2 -14   4   14.30    2.20
  -2  14   3    1.20    0.80
  -2  14   3    0.10    0.70
  -2 -14   3    0.70    1.30
  -2 -14   3    0.80    1.00
  -2 -14   3    0.00    0.80
  -2  14   2  153.38    5.90
  -2  14   2  154.98    6.00
  -2 -14   2  148.59    6.00
  -2 -14   2  153.08    6.00
  -2  14   1    2.40    1.40
  -2 -14   1    1.10    1.00
  -2 -14   1    0.20    0.70
   2 -14  -1    0.50    0.80
   2  14   0    0.00    1.00
  -2 -14   0    0.80    1.10
   2 -14   0    0.70    0.80
   2  14   1  116.09    4.60
   2 -14   1  108.59    4.60
   2 -14   1  102.99    4.60
   2 -14   1  115.59    4.50
  -2 -14  -1   99.39    4.50
   2  14   2    6.50    1.20
   2  14   2    5.40    1.30
   2 -14   2    6.30    1.20
   2 -14   2    6.70    1.20
   2 -14   2    5.30    1.30
   2 -14   2    6.40    2.30
  -2 -14  -2    5.60    1.40
   2  14   3    2.00    0.70
   2  14   3    1.30    0.80
   2 -14   3    0.00    1.30
   2 -14   3    1.30    0.80
   2 -14   3    0.90    0.90
   2  14   4   15.90    1.50
   2  14   4   15.80    1.60
   2 -14   4   18.60    1.60
   2 -14   4   19.50    1.80
   2 -14   4   17.10    1.80
   2  14   5   80.99    3.60
   2  14   5   74.09    3.40
   2 -14   5   74.69    3.50
   2 -14   5   74.19    3.60
   2 -14   5   72.79    3.50
   2  14   6    6.80    1.40
   2  14   6    9.20    1.30
   2 -14   6    7.10    1.20
   2 -14   6    9.40    1.30
   2 -14   6    8.30    1.40
   2  14   7    0.50    0.80
   2  14   7    1.00    0.70
   2 -14   7    0.10    0.90
   2 -14   7    0.40    0.80
   2  14   8    1.70    0.60
   2  14   8    2.00    0.90
   2 -14   8    2.50    0.80
   2 -14   8    1.10    0.60
   2 -14   8    1.00    0.60
   2 -14   9    0.60    0.50
   2 -14   9    1.10    0.60
   2  15  -9    1.10    0.60
  -2  15   9    0.20    0.40
  -2 -15   9    0.20    0.40
  -2 -15   9    0.70    0.40
  -2  15   8    0.00    0.80
  -2  15   8    1.30    0.50
  -2 -15   8    0.60    0.60
  -2 -15   8    0.30    0.50
  -2 -15   8    0.90    0.70
  -2  15   7    0.90    0.80
  -2  15   7    0.30    0.70
  -2 -15   7    0.40    0.90
  -2 -15   7    0.60    0.80
  -2  15   6  123.39    5.40
  -2  15   6  132.59    5.20
  -2 -15   6  137.89    5.30
  -2 -15   6  127.89    5.30
  -2 -15   6  128.79    5.30
  -2  15   5    9.20    1.40
  -2 -15   5    9.10    1.50
  -2 -15   5   10.70    1.40
  -2 -15   5    7.90    1.40
  -2  15   4   28.60    1.80
  -2  15   4   27.00    1.80
  -2 -15   4   28.30    2.00
  -2 -15   4   27.70    1.90
  -2 -15   4   22.90    2.10
  -2  15   3    5.80    1.20
  -2  15   3    7.10    1.30
  -2 -15   3    7.50    1.50
  -2 -15   3    7.70    1.40
  -2 -15   3    6.30    1.20
  -2  15   2   41.70    2.30
  -2  15   2   42.00    2.30
  -2 -15   2   42.20    2.30
  -2 -15   2   45.10    2.40
   2 -15  -2   43.40    2.20
  -2  15   1   15.40    1.60
  -2 -15   1   11.90    1.40
   2 -15  -1   14.70    1.30
  -2 -15   1   14.90    1.70
   2  15   0    1.30    1.00
   2 -15   0    0.00    0.70
  -2 -15   0    1.30    1.00
   2  15   1  220.08    8.30
   2 -15   1  215.78    8.40
  -2 -15  -1  218.08    8.30
   2 -15   1  221.08    8.40
   2 -15   1  226.48    8.30
   2  15   2   -0.50    0.90
   2 -15   2    0.10    0.70
   2 -15   2    0.20    0.80
   2 -15   2    0.80    1.10
  -2 -15  -2   -0.30    1.20
   2  15   3   15.90    1.40
   2  15   3   17.90    1.60
   2 -15   3   16.20    1.50
   2 -15   3   16.50    2.00
   2 -15   3   19.10    2.20
   2 -15   3   15.70    1.60
   2  15   4  128.79    5.20
   2  15   4  122.89    5.10
   2 -15   4  127.69    5.20
   2 -15   4  121.49    5.10
   2 -15   4  122.49    5.10
   2  15   5   -0.10    0.80
   2  15   5    1.00    0.70
   2 -15   5    0.40    0.80
   2 -15   5    0.10    0.90
   2 -15   5    0.00    0.60
   2  15   6    6.30    1.10
   2  15   6    5.40    1.30
   2 -15   6    8.40    1.20
   2 -15   6    6.50    1.30
   2 -15   6    8.50    1.20
   2  15   7    0.60    0.60
   2  15   7   -0.40    0.70
   2 -15   7    0.50    0.60
   2 -15   7   -0.60    0.60
   2 -15   7    0.50    0.60
   2  15   8    3.50    1.10
   2 -15   8    2.90    0.80
   2 -15   8    2.60    0.80
   2 -15   9   -0.20    0.50
   2 -15   9   -0.40    0.40
   2  16  -9    1.50    0.60
  -2 -16   9    0.80    0.40
  -2  16   8    1.40    0.90
  -2  16   8    0.90    0.50
  -2 -16   8    2.70    0.70
  -2 -16   8    1.20    0.50
  -2 -16   8    1.20    0.50
   2 -16  -8    0.40    0.70
  -2  16   7   -0.10    0.50
  -2  16   7    0.20    0.80
  -2 -16   7    0.30    0.60
  -2 -16   7    1.30    0.80
  -2 -16   7    0.20    0.60
  -2  16   6    1.00    0.60
  -2  16   6    1.90    0.80
  -2 -16   6    0.90    0.90
  -2 -16   6    1.60    0.80
  -2 -16   6    1.30    0.70
  -2  16   5    2.00    0.80
  -2  16   5    1.90    1.10
  -2 -16   5    1.10    0.80
  -2 -16   5    2.00    0.90
  -2 -16   5    1.70    0.90
  -2  16   4    6.50    1.20
  -2  16   4    7.50    1.30
  -2 -16   4    6.80    1.40
  -2 -16   4    7.40    1.70
  -2 -16   4    7.30    1.40
  -2  16   3   63.69    3.00
  -2  16   3   59.99    2.90
  -2 -16   3   66.19    3.00
  -2 -16   3   63.09    3.70
  -2 -16   3   61.89    3.10
  -2  16   2  106.49    4.40
  -2 -16   2  102.79    4.50
  -2 -16   2  107.39    4.50
  -2  16   1    0.40    1.10
   2 -16  -1    2.20    0.80
  -2 -16   1    4.20    1.20
  -2 -16   1    3.50    1.00
   2  16   0    2.50    1.10
  -2 -16   0    0.40    1.00
   2 -16   0    0.80    0.70
   2  16   1   95.39    4.30
  -2 -16  -1   94.69    4.20
   2 -16   1  104.79    4.20
   2 -16   1   99.59    4.40
   2 -16   1  100.19    4.30
   2  16   2    1.20    1.00
   2 -16   2   -0.20    0.80
  -2 -16  -2   -0.30    1.00
   2 -16   2   -0.70    1.10
   2  16   3    0.40    0.90
   2 -16   3   -1.30    0.70
   2 -16   3    0.80    0.80
   2 -16   3   -2.30    1.20
   2 -16   3    2.70    1.30
   2  16   4   37.80    2.20
   2 -16   4   39.10    2.40
   2 -16   4   38.30    2.30
   2 -16   4   39.30    2.30
   2  16   5  174.08    6.90
   2  16   5  167.18    6.90
   2 -16   5  174.88    6.80
   2 -16   5  175.48    6.80
   2 -16   5  172.68    7.00
   2  16   6    1.30    0.70
   2  16   6    1.10    0.80
   2 -16   6    1.00    0.80
   2 -16   6    0.90    0.70
   2 -16   6    1.10    0.70
   2  16   7    2.10    0.90
   2 -16   7    2.40    0.70
   2 -16   7    1.60    0.60
   2 -16   7    1.00    0.60
   2 -16   8   26.40    1.40
   2 -16   8   23.60    1.30
   2  17  -8   -0.30    0.40
  -2  17   8   -0.20    0.80
  -2  17   8    0.30    0.40
  -2 -17   8    0.40    0.50
  -2 -17   8    0.00    0.80
   2 -17  -8   -0.10    0.80
  -2 -17   8    0.50    0.50
  -2  17   7    4.60    1.20
  -2  17   7    4.70    0.90
  -2 -17   7    6.00    1.00
   2 -17  -7    4.20    1.00
  -2 -17   7    5.90    1.00
  -2 -17   7    5.90    1.20
  -2  17   6    7.00    1.00
  -2  17   6    6.10    1.20
  -2 -17   6    4.30    1.20
  -2 -17   6    5.90    1.30
  -2 -17   6    5.60    1.30
  -2  17   5    5.00    1.10
  -2  17   5    2.70    0.90
  -2 -17   5    5.50    1.30
  -2 -17   5    5.30    1.20
  -2 -17   5    3.40    1.00
  -2  17   4    4.10    1.10
  -2  17   4    2.20    0.90
  -2 -17   4    2.50    0.90
  -2 -17   4    0.50    0.80
   2 -17  -4    1.20    0.70
  -2 -17   4    3.60    1.20
  -2  17   3   14.40    1.50
  -2  17   3   12.10    1.30
  -2 -17   3    9.50    1.40
   2 -17  -3   11.20    1.30
  -2 -17   3   10.00    1.50
  -2  17   2   64.49    3.20
  -2 -17   2   64.89    3.10
  -2 -17   2   66.69    3.10
   2 -17  -2   62.09    2.90
   2  17  -1    1.90    0.90
   2 -17  -1    2.50    0.80
  -2 -17   1    1.60    1.00
  -2 -17   1    2.90    0.80
  -2 -17   0    1.30    0.70
   2 -17   0    0.60    0.70
   2 -17   0    1.80    0.90
   2 -17   1   69.29    3.30
   2 -17   1   72.39    3.20
  -2 -17  -1   60.19    3.70
   2  17   2    5.10    1.70
  -2 -17  -2    1.90    1.00
   2 -17   2    0.20    0.90
   2 -17   2    0.50    0.70
   2  17   3   20.80    1.90
   2 -17   3   20.60    1.70
   2 -17   3   20.70    1.80
   2 -17   3   15.50    2.20
   2  17   4    7.20    1.50
   2 -17   4    6.70    1.60
   2 -17   4    5.30    1.20
   2 -17   4    5.50    1.20
   2  17   5   42.90    2.50
   2 -17   5   47.40    2.60
   2 -17   5   47.20    2.50
   2 -17   5   49.00    2.50
   2  17   6    0.60    0.80
   2 -17   6   -0.90    0.70
   2 -17   6    0.40    0.60
   2 -17   6    0.50    0.70
   2  17   7   -0.70    0.80
   2 -17   7    0.70    0.60
   2 -17   7    0.10    0.60
   2 -17   8   15.10    1.00
   2 -17   8   14.60    1.00
   2  18  -8    0.40    0.40
  -2 -18   8    0.40    0.50
  -2  18   7    4.00    1.30
  -2  18   7    3.40    0.80
  -2 -18   7    2.10    0.60
   2 -18  -7    3.10    1.00
  -2 -18   7    4.90    1.10
  -2 -18   7    3.30    1.00
  -2  18   6   12.30    1.50
  -2  18   6   10.50    1.10
  -2 -18   6   11.40    1.20
   2 -18  -6   11.00    1.10
  -2 -18   6    9.50    1.30
  -2 -18   6    8.30    1.20
  -2  18   5   64.49    3.20
  -2  18   5   67.89    3.10
   2 -18  -5   71.89    3.10
  -2 -18   5   70.59    3.20
  -2 -18   5   73.69    3.30
  -2 -18   5   68.79    3.20
  -2  18   4    1.60    1.00
  -2  18   4    3.70    1.20
  -2 -18   4    0.80    1.20
   2 -18  -4    1.40    0.80
  -2 -18   4    1.90    0.80
  -2 -18   4    1.30    0.80
  -2  18   3    5.30    1.60
  -2 -18   3    7.20    1.40
  -2 -18   3    8.60    1.40
   2 -18  -3    7.30    1.20
  -2  18   2  493.95   17.70
  -2 -18   2  494.25   17.80
   2 -18  -2  482.15   17.60
  -2 -18   2  492.05   17.70
   2  18  -1    2.80    1.00
   2 -18  -1    3.40    0.80
  -2 -18   1    5.20    1.30
  -2 -18   1    4.60    1.00
   2  18   0   17.90    2.10
  -2 -18   0   14.10    1.50
  -2 -18   0   18.10    1.70
   2 -18   0   16.60    1.60
   2 -18   0   17.90    1.50
   2 -18   1   15.60    1.50
   2 -18   1   15.80    1.70
  -2 -18  -1   12.80    1.70
   2  18   2   -0.70    1.00
  -2 -18  -2    0.10    1.10
   2 -18   2   -0.30    1.10
   2 -18   2    1.10    1.00
   2  18   3    1.20    1.00
   2 -18   3    0.50    1.30
   2 -18   3    2.60    0.90
   2 -18   3    0.40    0.80
   2  18   4   -0.20    0.90
   2 -18   4    0.40    0.70
   2 -18   4    1.80    1.10
   2 -18   4    1.40    0.80
   2  18   5   17.40    1.60
   2 -18   5   19.40    1.60
   2 -18   5   21.70    1.60
   2 -18   5   22.80    1.60
   2  18   6    0.40    0.80
   2 -18   6    0.10    0.60
   2 -18   6    1.00    0.70
   2 -18   7    9.60    0.90
   2 -18   7    8.60    0.90
   2  19  -7   -0.50    0.40
  -2  19   7   -1.20    0.90
  -2 -19   7    0.20    0.70
   2 -19  -7    1.60    0.80
  -2 -19   7    0.60    0.50
  -2  19   6   16.50    2.00
   2 -19  -6   17.20    1.30
  -2 -19   6   15.20    1.40
  -2 -19   6   16.30    1.40
  -2 -19   6   16.90    1.20
  -2  19   5   27.40    2.00
  -2 -19   5   29.40    2.00
  -2 -19   5   28.90    1.80
   2 -19  -5   30.90    1.70
  -2 -19   5   30.00    1.80
  -2  19   4   -0.90    0.90
   2 -19  -4   -0.40    0.70
  -2 -19   4   -1.00    0.70
  -2 -19   4   -0.20    0.70
  -2  19   3   -0.80    1.00
   2 -19  -3    1.00    0.80
  -2 -19   3   -0.70    0.80
  -2 -19   3    0.40    0.80
   2  19  -2  226.78    8.40
  -2 -19   2  224.78    8.40
   2 -19  -2  214.78    8.30
  -2 -19   2  212.78    8.40
   2  19  -1   -0.80    0.90
  -2 -19   1    0.50    0.90
   2 -19  -1   -1.00    0.60
  -2 -19   1    0.00    0.80
   2  19   0    5.50    1.20
  -2 -19   0    3.90    1.10
   2 -19   0    3.20    0.90
  -2 -19   0    4.70    1.50
   2 -19   0    4.70    1.20
   2 -19   1   39.00    2.10
   2 -19   1   35.40    2.30
  -2 -19  -1   38.10    2.40
  -2 -19  -1   35.60    2.30
  -2 -19  -2    2.20    1.10
   2 -19   2    4.80    1.20
   2 -19   2    0.80    0.70
   2  19   3   13.60    1.80
   2 -19   3   15.30    1.40
   2 -19   3   13.80    2.00
   2  19   4    2.10    1.00
   2 -19   4    2.60    0.80
   2 -19   4    1.30    1.20
   2  19   5   25.10    1.80
   2 -19   5   23.50    1.60
   2 -19   5   22.20    1.70
   2  19   6    7.80    1.30
   2 -19   6    6.90    1.10
   2 -19   6    7.10    0.90
   2  19   7    2.20    1.40
   2 -19   7    0.30    0.60
   2 -19   7    1.40    0.50
   2  20  -7    2.20    0.80
  -2 -20   7    1.80    0.60
  -2  20   6  120.29    4.80
   2  20  -6  126.39    4.80
  -2 -20   6  117.29    4.70
  -2 -20   6  118.29    4.70
   2 -20  -6  119.39    4.60
  -2  20   5    2.10    1.20
   2 -20  -5    0.80    0.60
  -2 -20   5    0.90    0.70
  -2 -20   5    0.60    0.70
  -2  20   4    0.70    1.10
  -2 -20   4    2.10    0.70
   2 -20  -4    1.70    0.70
  -2 -20   4    0.30    0.70
   2  20  -3   -0.10    0.70
  -2  20   3    2.20    1.40
  -2 -20   3   -0.30    0.80
   2 -20  -3    0.10    0.60
  -2 -20   3    0.40    0.80
   2  20  -2   39.80    2.30
  -2 -20   2   37.70    2.10
   2 -20  -2   34.60    2.00
  -2 -20   2   37.70    2.20
   2  20  -1    3.00    1.00
  -2 -20   1    1.80    1.00
   2 -20  -1    1.90    0.80
   2 -20  -1    2.40    0.80
  -2 -20   1    0.90    0.70
   2  20   0    1.60    1.20
  -2 -20   0    4.10    1.00
   2 -20   0    3.50    0.90
   2 -20   0    4.40    1.10
  -2 -20   0    4.70    1.10
   2 -20   1  376.06   13.70
  -2 -20  -1  373.56   13.70
  -2 -20  -1  372.96   13.80
   2 -20   1  381.86   13.80
   2 -20   2   15.50    1.40
   2 -20   2   11.70    1.80
  -2 -20  -2   13.70    1.80
   2  20   3   -0.10    1.30
   2 -20   3    1.60    0.80
   2 -20   3    2.00    1.20
   2  20   4   13.50    1.80
   2 -20   4   13.10    1.40
   2  20   5    5.00    1.40
   2 -20   5    4.00    1.40
   2 -20   5    4.80    1.00
   2  20   6    1.00    0.90
   2 -20   6    1.60    0.60
   2 -20   6    0.80    0.80
  -2 -20  -7    0.50    0.50
   2 -20   7   -0.30    0.40
   2  21  -6   54.29    2.50
   2 -21  -6   44.20    2.10
  -2 -21   6   47.80    2.10
  -2 -21   6   45.10    2.20
   2  21  -5   16.90    1.30
  -2  21   5   16.70    1.90
  -2 -21   5   19.20    1.30
  -2 -21   5   20.20    1.40
   2 -21  -5   18.20    1.30
  -2  21   4    1.20    1.40
   2  21  -4   -0.10    0.60
   2 -21  -4   -0.40    0.60
  -2 -21   4   -0.30    0.70
  -2 -21   4   -0.30    0.60
   2  21  -3    1.50    0.70
  -2 -21   3    3.80    1.10
   2 -21  -3    1.40    0.70
  -2 -21   3    1.40    0.70
  -2 -21   2   47.50    2.50
  -2 -21   2   51.29    2.50
   2 -21  -2   47.00    2.40
   2 -21  -2   45.40    2.30
  -2 -21   1   17.70    1.50
   2 -21  -1   13.80    1.40
  -2 -21   1   14.40    1.30
   2 -21  -1   15.80    1.30
  -2 -21   0   -0.20    0.70
  -2 -21   0    2.10    1.00
   2 -21   0    0.30    0.80
   2 -21   0    0.20    0.60
  -2 -21  -1    1.70    0.70
   2 -21   1   -0.10    0.70
   2 -21   2   88.29    4.00
   2 -21   2   95.09    4.00
  -2 -21  -2   97.29    4.00
   2 -21   3   11.40    1.20
   2  21   4    0.40    1.30
   2 -21   4    1.40    0.60
   2  21   5   18.90    1.90
   2 -21   5   20.30    1.30
  -2 -21  -6    1.10    0.60
   2 -21   6    1.20    0.50
   2  22  -6   11.30    0.90
  -2 -22   6   11.10    0.90
   2  22  -5    4.10    0.80
   2 -22  -5    3.20    1.00
  -2 -22   5    2.20    0.60
  -2 -22   5    4.50    1.10
   2  22  -4    0.80    0.60
  -2 -22   4   -0.60    0.60
   2 -22  -4   -1.10    0.60
  -2 -22   4   -0.60    0.60
   2  22  -3    0.10    0.60
  -2 -22   3    1.10    0.70
   2 -22  -3    0.40    0.60
  -2 -22   3    0.70    0.70
   2 -22  -3    0.60    0.60
   2  22  -2    2.90    0.80
   2 -22  -2    3.50    1.00
  -2 -22   2    3.70    1.00
   2 -22  -2    3.50    1.00
  -2 -22   2    3.10    0.80
   2 -22  -1    9.40    1.10
   2 -22  -1    5.60    1.20
  -2 -22   1    8.70    1.30
  -2 -22   1    8.30    1.10
   2 -22   0    3.80    1.20
  -2 -22   0    4.40    1.10
   2 -22   0    5.40    1.00
  -2 -22   0    8.40    1.40
  -2 -22  -1    5.40    1.60
   2 -22   1    6.20    1.10
  -2 -22  -1    3.70    1.00
   2 -22   1    4.60    1.40
   2 -22   2    0.30    0.60
   2 -22   2    1.70    1.00
  -2 -22  -2    0.70    0.60
  -2  22  -3    2.20    0.70
  -2 -22  -3    3.30    0.80
   2 -22   3    2.70    0.70
  -2 -22  -4    0.30    0.50
   2 -22   4    0.20    0.60
  -2 -22  -5    0.60    0.50
   2 -22   5    1.90    0.60
   2  23  -5    8.80    0.90
  -2 -23   5    5.10    1.10
  -2 -23   5    7.40    0.90
   2 -23  -5    6.90    0.80
   2  23  -4    1.20    0.60
  -2 -23   4    1.40    0.60
   2 -23  -4    1.20    0.70
   2 -23  -4    1.80    0.50
  -2 -23   4    2.00    0.70
   2  23  -3    2.60    0.70
   2 -23  -3    2.80    0.80
   2 -23  -3    1.70    0.60
  -2 -23   3    0.60    0.70
  -2 -23   3    0.80    0.60
   2  23  -2   10.60    1.40
  -2 -23   2   11.50    1.20
   2 -23  -2    8.50    1.10
   2 -23  -2    9.60    1.00
  -2 -23   2   10.10    1.20
  -2 -23   1    0.90    0.90
  -2 -23   1   -0.40    0.60
   2 -23  -1   -1.00    0.50
   2 -23  -1   -0.80    0.70
   2 -23   0   -0.40    0.50
   2 -23   0    0.80    0.70
  -2 -23   0   -0.50    1.00
  -2 -23  -1   24.60    1.50
   2 -23   1   24.30    1.70
   2 -23   1   27.50    1.60
   2 -23   2    1.10    0.60
  -2 -23  -2    1.00    0.50
  -2  23  -3    0.50    0.90
   2 -23   3   -0.70    0.50
  -2 -23  -3    0.20    0.50
  -2  23  -4    4.00    1.10
  -2 -23  -4    2.50    0.70
   2 -23   4    2.80    0.70
   2 -23   5    7.00    0.80
  -2 -23  -5    6.20    0.70
   2  24  -4    4.50    1.00
  -2 -24   4    2.20    0.70
  -2 -24   4    2.60    0.70
   2 -24  -4    3.80    0.80
   2 -24  -4    1.30    0.80
   2  24  -3   32.70    1.80
   2 -24  -3   31.70    1.90
   2 -24  -3   27.50    1.60
  -2 -24   3   30.30    1.60
  -2 -24   3   32.40    1.60
   2  24  -2   46.30    2.50
   2 -24  -2   49.00    2.20
  -2 -24   2   52.69    2.50
   2 -24  -2   47.50    2.20
  -2 -24   2   48.00    2.20
   2 -24  -1    1.10    0.50
   2 -24  -1    1.10    0.70
  -2 -24   1    0.60    0.60
  -2 -24   1   -0.90    1.00
   2 -24   0    2.00    0.60
  -2 -24   0    1.80    0.50
   2 -24   0    1.80    0.80
  -2 -24  -1   33.00    1.80
  -2 -24  -2    1.60    0.50
   2 -24   2    1.70    0.60
   2 -24   3    0.20    0.50
  -2 -24  -3    0.80    0.40
  -2 -24  -4    0.40    0.40
   2 -24   4    0.20    0.50
   2 -25  -3   11.60    1.40
   2 -25  -3   10.90    1.00
  -2 -25   3    9.40    1.00
   2 -25  -2    6.30    0.90
   2 -25  -2    7.50    1.00
  -2 -25   2    6.30    0.80
   2 -25  -1    8.00    1.00
   2 -25  -1    6.60    1.10
  -2 -25   1    8.60    0.90
  -2 -25   0    0.70    0.50
   2 -25   0    1.90    0.60
   2 -25   1    8.10    0.80
  -2 -25  -1    7.20    0.80
   2 -25   2    0.20    0.50
  -2 -25  -2    0.60    0.50
  -2 -25  -3    0.70    0.40
   2 -25   3    0.20    0.50
  -2 -26   1    3.00    0.70
   2 -26  -1    2.20    0.70
  -2 -26   0    0.80    0.50
   2 -26   0   -0.20    0.60
   2 -26   1    1.50    0.60
  -2 -26  -1    1.70    0.50
  -3   0  11    0.50    0.70
  -3   0  11    0.40    0.50
  -3   0  10  180.08    6.80
  -3   0  10  181.38    6.90
  -3   0   9    0.00    0.70
  -3   0   9   -0.30    0.60
  -3   0   8    2.20    1.30
  -3   0   8    4.90    1.10
  -3   0   8    6.00    1.30
  -3   0   7    0.30    0.80
  -3   0   7    0.00    1.20
  -3   0   7    4.40    1.20
  -3   0   6   56.49    2.90
  -3   0   6   63.79    3.50
  -3   0   6   54.69    2.70
  -3   0   6   56.39    2.70
  -3   0   5    0.40    0.90
  -3   0   1   -0.10    0.10
  -3   0   1    0.30    0.10
  -3   0   0  289.77   10.20
  -3   0  -1    0.10    0.20
  -3   0  -2    2.20    0.50
  -3   0  -2    2.60    0.50
  -3   0  -3   -0.40    0.30
  -3   0  -3    0.30    0.40
   3   0   4  414.66   15.20
  -3   0  -4  408.96   15.30
  -3   0  -4  454.15   15.30
   3   0   5    0.60    0.90
  -3   0  -5    0.20    0.80
   3   0   6   12.60    2.00
   3   0   6   10.50    2.30
   3   0   7   -1.10    1.30
   3   0   7   -0.90    1.50
  -3   1  11    9.30    1.10
  -3   1  11    9.90    1.10
  -3  -1  11   10.50    0.90
  -3  -1  11    8.80    0.90
  -3   1  10   23.00    1.50
  -3   1  10   23.70    1.50
  -3  -1  10   21.60    1.50
  -3  -1  10   23.50    1.40
  -3   1   9    4.80    1.20
  -3   1   9    6.30    1.10
  -3  -1   9    4.40    1.30
  -3  -1   9    6.70    1.10
  -3  -1   9    4.60    1.20
  -3   1   8   18.40    1.50
  -3   1   8   17.20    1.60
  -3  -1   8   17.80    1.60
  -3  -1   8   17.30    1.50
  -3  -1   8   15.30    1.90
  -3   1   7   88.79    3.70
  -3   1   7   86.49    3.60
  -3  -1   7   82.49    3.70
  -3  -1   7   80.19    3.60
  -3  -1   7   80.59    3.80
  -3   1   6   48.90    2.50
  -3   1   6   54.29    2.50
  -3   1   6   49.10    2.50
  -3  -1   6   46.90    2.80
  -3  -1   6   50.39    2.50
  -3  -1   6   48.40    2.50
  -3   1   5   17.10    1.40
  -3   1   1    1.80    0.20
   3   1  -1    1.60    0.20
  -3  -1   1    1.50    0.20
  -3   1   0   75.89    3.00
  -3  -1   0   87.89    3.00
  -3   1  -1   31.60    1.40
  -3  -1  -1   34.60    1.40
  -3   1  -2    2.60    0.40
  -3  -1  -2    2.20    0.50
  -3   1  -3  187.18    6.70
  -3   1  -3  174.28    6.60
  -3  -1  -3  173.88    6.60
  -3  -1  -3  180.68    6.60
  -3   1  -4   16.40    1.20
  -3   1  -4   14.40    1.60
   3   1   4   16.80    1.40
   3  -1   4   18.00    1.50
  -3  -1  -4   17.50    1.30
  -3  -1  -4   17.80    1.40
   3   1   5    5.00    1.30
  -3   1  -5    6.80    1.60
   3  -1   5    5.10    1.50
  -3  -1  -5    4.70    1.60
   3   1   6   20.60    1.90
   3   1   6   17.30    2.70
   3  -1   6   19.70    2.30
   3  -1   6   22.80    2.30
   3  -1   6   26.00    2.10
   3   1   7    1.70    1.30
   3  -1   7    6.40    1.70
   3  -1   7    2.30    1.20
   3  -1   7    4.20    1.20
   3  -1   8   17.70    2.00
   3  -1   8   23.70    1.90
  -3   2  11    6.30    1.00
  -3   2  11    7.70    0.80
  -3  -2  11    7.40    0.90
  -3  -2  11    7.30    0.80
  -3   2  10    0.30    0.60
  -3   2  10    0.20    0.60
  -3  -2  10    2.40    0.70
  -3  -2  10    1.50    0.60
  -3   2   9   17.20    1.50
  -3   2   9   17.70    1.40
  -3  -2   9   18.60    1.50
  -3  -2   9   18.40    1.70
  -3  -2   9   17.90    1.50
  -3   2   8    2.10    0.80
  -3   2   8    3.50    0.90
  -3  -2   8    0.90    1.00
  -3  -2   8    2.00    0.90
  -3  -2   8    2.60    0.80
  -3   2   7    6.10    1.30
  -3   2   7    6.80    1.60
  -3   2   7    3.90    1.30
  -3  -2   7    4.50    1.10
  -3  -2   7    7.80    1.30
  -3  -2   7    5.30    1.20
  -3   2   6    7.50    1.40
  -3   2   6    9.00    1.30
  -3   2   6    6.50    1.30
  -3  -2   6    7.70    1.30
  -3  -2   6    8.40    1.30
  -3  -2   6    6.30    1.60
  -3   2   5    0.70    0.70
  -3   2   4  318.97   11.40
   3   2  -2  249.48    9.10
  -3  -2   2  268.57    9.10
   3  -2  -2  263.47    9.10
   3   2  -1    0.30    0.10
  -3   2   1    0.60    0.20
   3  -2  -1    0.20    0.10
  -3  -2   1    0.30    0.10
   3   2   0 1119.99   40.40
  -3   2   0 1109.09   40.30
   3  -2   0 1164.88   40.40
  -3  -2   0 1185.58   40.20
  -3   2  -1   27.90    1.30
   3   2   1   27.30    1.20
  -3   2  -2  176.28    6.70
  -3  -2  -2  190.48    6.70
  -3   2  -3 1238.98   42.70
   3   2   3 1196.48   42.60
  -3   2  -4   14.30    1.20
  -3   2  -4   18.90    1.60
   3   2   4   19.40    1.40
  -3  -2  -4   14.90    1.40
  -3  -2  -4   19.20    1.30
   3   2   5    5.00    1.20
  -3   2  -5    7.20    1.60
  -3  -2  -5    6.60    1.70
   3   2   6    1.20    0.90
   3  -2   6   -0.10    1.10
   3  -2   6    1.60    1.30
   3  -2   6    1.50    1.10
   3   2   7   18.30    1.90
   3  -2   7   19.70    1.90
   3  -2   7   18.10    1.80
   3  -2   7   17.60    2.20
   3  -2   8   35.90    2.20
   3  -2   8   31.30    2.50
   3  -2   8   39.70    2.30
   3  -2   9    7.30    1.50
  -3   3  11   10.10    0.90
  -3   3  11   12.10    0.90
  -3  -3  11   13.20    1.00
  -3  -3  11   12.00    1.00
  -3   3  10    5.00    1.00
  -3   3  10    5.80    1.00
  -3  -3  10    7.40    1.00
  -3  -3  10    5.30    0.90
  -3   3   9   13.00    1.30
  -3   3   9   12.30    1.30
  -3  -3   9   14.00    1.30
  -3  -3   9   13.00    1.40
  -3  -3   9   13.40    1.60
  -3   3   8    2.50    0.80
  -3   3   8    3.80    1.30
  -3   3   8    2.40    0.80
  -3  -3   8    3.60    1.00
  -3  -3   8    2.90    0.90
  -3  -3   8    4.10    1.10
  -3   3   7   50.79    2.50
  -3   3   7   50.09    2.60
  -3   3   7   53.49    2.60
  -3  -3   7   49.30    2.50
  -3  -3   7   47.50    2.60
  -3  -3   7   51.59    2.70
  -3   3   6   51.89    2.60
  -3   3   6   54.69    2.70
  -3   3   6   56.79    2.60
  -3  -3   6   54.69    2.70
  -3  -3   6   58.49    2.70
  -3  -3   6   56.69    2.80
  -3   3   5    5.90    1.00
  -3   3   4   89.29    3.50
   3   3  -3 1974.40   69.79
  -3  -3   3 2031.70   69.69
  -3   3   2  219.58    7.80
   3   3  -2  213.88    7.80
  -3  -3   2  228.58    7.80
   3  -3  -2  226.58    7.80
  -3   3   1   30.80    1.20
   3   3  -1   30.10    1.30
  -3  -3   1   32.80    1.30
   3  -3  -1   33.30    1.30
   3   3   0 3837.82  142.19
  -3   3   0 3956.60  142.09
   3  -3   0 4276.67  142.19
  -3  -3   0 4208.88  142.19
  -3   3  -1  176.08    6.40
   3   3   1  172.18    6.40
  -3  -3  -1  181.58    6.40
   3  -3   1  176.08    6.40
  -3   3  -2   34.80    1.50
  -3  -3  -2   35.60    1.60
  -3   3  -3   73.09    2.90
   3   3   3   65.99    2.90
  -3  -3  -3   67.89    2.80
   3   3   4   15.10    1.30
  -3   3  -4   13.10    1.20
  -3   3  -4   15.20    1.80
  -3  -3  -4   15.40    1.40
  -3   3  -5    4.50    1.10
   3   3   5    7.10    1.20
  -3  -3  -5    7.20    1.70
   3  -3   5    7.10    1.30
   3  -3   5    6.30    1.90
   3   3   6   12.80    1.50
   3   3   6   12.40    2.10
   3  -3   6    9.50    1.80
   3  -3   6    7.70    1.90
   3  -3   6   11.70    1.60
   3   3   7   24.70    2.20
   3   3   7   28.00    2.10
   3  -3   7   28.20    2.00
   3  -3   7   24.80    2.10
   3  -3   7   20.50    1.90
   3   3   8   -0.80    1.40
   3  -3   8    0.10    1.00
   3  -3   8   -0.60    1.00
   3  -3   8    0.90    1.00
   3  -3   9   14.20    1.50
  -3   4  11   -0.50    0.50
  -3   4  11   -0.40    0.50
  -3  -4  11    0.30    0.50
  -3  -4  11   -0.20    0.60
  -3   4  10   21.80    1.40
  -3   4  10   21.00    1.40
  -3  -4  10   24.60    1.50
  -3  -4  10   22.80    1.40
  -3   4   9   11.30    1.30
  -3   4   9   11.90    1.30
  -3  -4   9    9.90    1.40
  -3  -4   9   12.00    1.30
  -3  -4   9   10.90    1.20
  -3   4   8    1.40    1.50
  -3   4   8    0.00    0.70
  -3   4   8   -0.50    0.60
  -3  -4   8    1.20    0.70
  -3  -4   8    1.50    0.80
  -3  -4   8    0.50    0.90
  -3   4   7  179.38    7.20
  -3   4   7  191.08    7.10
  -3   4   7  175.28    7.60
  -3  -4   7  183.58    7.20
  -3  -4   7  184.88    7.20
  -3   4   6   17.20    1.60
  -3   4   6   16.50    1.40
  -3   4   6   17.30    1.50
  -3  -4   6   20.40    1.70
  -3  -4   6   19.20    1.70
  -3  -4   6   18.50    1.50
  -3   4   5    3.00    0.70
  -3   4   4   26.60    1.40
   3   4  -4   25.60    1.10
  -3   4   3  372.16   14.30
   3   4  -3  404.86   14.20
  -3   4   3  410.26   14.10
  -3  -4   3  416.06   14.20
   3  -4  -3  416.96   14.10
   3   4  -2  203.58    7.70
  -3   4   2  220.88    7.70
  -3  -4   2  225.78    7.80
   3  -4  -2  224.78    7.70
   3   4  -1   10.80    0.60
  -3   4   1   10.70    0.60
   3  -4  -1   11.20    0.60
  -3  -4   1   12.30    0.60
  -3   4   0 9680.93  341.47
   3   4   0 9753.42  341.67
   3  -4   0 9999.00  341.77
  -3   4  -1  271.97    9.60
   3   4   1  250.17    9.60
   3  -4   1  283.77    9.70
  -3  -4  -1  272.27    9.60
   3   4   2   32.30    1.60
  -3   4  -2   34.80    1.50
   3  -4   2   34.20    1.60
  -3  -4  -2   35.10    1.50
   3   4   3   30.00    1.70
  -3   4  -3   33.20    1.60
  -3  -4  -3   29.10    1.60
  -3   4  -4   88.59    3.60
   3   4   4   84.19    3.60
   3   4   5    0.40    0.70
  -3   4  -5    1.10    1.10
   3  -4   5   -0.40    1.00
   3  -4   5    0.20    1.00
  -3  -4  -5    0.70    1.00
   3   4   6   10.50    1.90
   3   4   6    7.00    1.30
   3  -4   6    5.70    1.70
   3  -4   6    6.10    1.90
   3  -4   6    6.30    1.50
   3   4   7  193.88    7.50
   3   4   7  191.78    7.40
   3  -4   7  191.18    7.50
   3  -4   7  193.38    7.40
   3  -4   7  191.08    7.50
   3   4   8   16.70    1.80
   3   4   8   18.50    2.00
   3  -4   8   18.90    2.00
   3  -4   8   16.60    1.60
   3  -4   8   14.70    1.70
   3  -4   9    3.40    0.90
   3  -4   9    4.40    1.30
  -3   5  11    5.40    0.80
  -3   5  11    3.80    0.70
  -3  -5  11    3.10    0.60
  -3  -5  11    2.90    0.90
  -3   5  10    8.90    0.90
  -3   5  10    8.50    1.00
  -3  -5  10    7.90    1.30
  -3  -5  10    7.90    0.90
  -3  -5  10    7.50    1.10
  -3   5   9    1.10    0.70
  -3   5   9    0.70    0.60
  -3  -5   9   -1.60    0.80
  -3  -5   9   -0.40    0.60
  -3  -5   9   -0.10    0.70
  -3   5   8    5.60    1.80
  -3   5   8    2.80    0.80
  -3   5   8    1.70    0.80
  -3  -5   8    1.50    0.70
  -3  -5   8    3.70    0.90
  -3  -5   8    2.90    0.90
  -3   5   7  137.99    5.60
  -3   5   7  146.29    5.70
  -3   5   7  137.79    5.70
  -3  -5   7  143.59    5.70
  -3  -5   7  139.19    5.70
  -3  -5   7  146.99    5.70
  -3   5   6   81.39    3.60
  -3   5   6   85.39    3.50
  -3   5   6   84.49    3.50
  -3  -5   6   84.29    3.60
  -3  -5   6   76.69    3.50
  -3  -5   6   72.39    4.00
  -3  -5   6   85.79    3.70
  -3   5   5   64.89    3.30
  -3   5   5   66.79    3.20
  -3   5   5   64.79    2.80
  -3  -5   5   61.89    3.30
   3   5  -4    3.80    0.50
  -3   5   4    4.20    0.80
   3  -5  -4    4.00    0.60
  -3  -5   4    5.50    0.70
  -3   5   3   26.80    1.20
   3   5  -3   33.40    1.20
  -3   5   3   24.60    1.40
  -3  -5   3   28.70    1.30
   3  -5  -3   29.40    1.20
   3   5  -2    7.10    0.50
  -3   5   2    8.10    0.50
   3  -5  -2    7.90    0.60
  -3  -5   2    6.60    0.50
   3   5  -1   81.09    3.00
  -3   5   1   77.59    3.00
  -3  -5   1   83.89    3.00
   3  -5  -1   81.99    3.10
   3   5   0   59.89    2.40
  -3   5   0   64.29    2.40
  -3  -5   0   60.79    2.40
   3   5   1  141.69    5.30
  -3   5  -1  141.29    5.30
   3  -5   1  141.39    5.30
  -3  -5  -1  149.88    5.30
   3   5   2   21.90    1.40
  -3   5  -2   23.50    1.20
   3   5   2   23.40    1.20
  -3  -5  -2   23.30    1.20
   3  -5   2   21.30    1.20
  -3   5  -3  168.58    6.30
   3   5   3  164.48    6.30
   3   5   3  169.88    6.40
  -3  -5  -3  167.38    6.30
  -3   5  -4    8.10    1.20
   3   5   4    6.20    1.10
   3   5   5    2.40    0.80
   3  -5   5    3.10    1.00
   3  -5   5    3.10    1.00
   3  -5   5    1.10    1.20
   3   5   6    9.60    1.40
   3   5   6   10.80    1.80
   3  -5   6   12.50    1.70
   3  -5   6    9.30    1.50
   3  -5   6   13.00    1.80
   3   5   7  120.89    5.10
   3   5   7  125.19    5.20
   3  -5   7  125.69    5.20
   3  -5   7  127.29    5.20
   3  -5   7  128.49    5.30
   3   5   8    5.70    1.60
   3   5   8    7.90    1.70
   3  -5   8    5.70    1.40
   3  -5   8    6.70    1.40
   3  -5   8   10.20    1.70
   3  -5   9    2.50    0.90
   3  -5   9    1.60    0.90
   3  -5  10    0.70    0.90
  -3   6  11    3.10    0.80
  -3   6  11    2.00    0.50
  -3  -6  11    1.40    0.70
  -3  -6  11    2.80    0.60
  -3   6  10   23.00    1.40
  -3   6  10   24.30    1.40
  -3  -6  10   20.90    1.50
  -3  -6  10   23.70    1.40
  -3  -6  10   25.10    1.50
  -3   6   9    6.10    1.10
  -3   6   9    5.80    2.00
  -3   6   9    5.30    1.00
  -3  -6   9    3.50    1.00
  -3  -6   9    4.80    1.10
  -3  -6   9    5.40    1.20
  -3   6   8    1.10    0.70
  -3   6   8    2.40    1.10
  -3   6   8    0.40    0.80
  -3  -6   8    1.40    0.80
  -3  -6   8   -0.10    0.80
  -3  -6   8    0.60    0.70
  -3   6   7   95.79    4.00
  -3   6   7   96.29    4.10
  -3   6   7   97.59    4.10
  -3  -6   7   80.39    4.40
  -3  -6   7   94.29    4.10
  -3  -6   7   94.49    4.10
  -3  -6   7   96.89    4.10
  -3   6   6   31.80    1.80
  -3   6   6   32.60    1.90
  -3   6   6   31.90    1.90
  -3  -6   6   26.70    1.90
  -3  -6   6   27.60    2.40
  -3  -6   6   30.60    2.00
  -3  -6   6   29.90    1.90
  -3   6   5    0.40    0.60
  -3   6   5   -0.20    0.80
  -3   6   5    0.20    0.80
  -3  -6   5    0.30    0.90
  -3  -6   5   -0.10    0.90
  -3  -6   5    2.20    1.00
   3   6  -4   40.40    1.80
  -3   6   4   43.10    1.80
  -3   6   4   44.80    2.00
  -3  -6   4   41.80    1.90
   3  -6  -4   41.00    1.80
   3   6  -3    2.70    0.50
  -3   6   3    2.10    0.50
  -3   6   3    1.60    0.50
  -3  -6   3    3.50    0.70
   3  -6  -3    2.00    0.60
   3   6  -2   69.69    2.70
  -3   6   2   69.19    2.70
   3  -6  -2   68.89    2.70
  -3  -6   2   74.49    2.80
  -3   6   1   24.80    1.20
   3   6  -1   26.50    1.20
  -3  -6   1   28.80    1.20
   3  -6  -1   24.50    1.20
   3   6   0   50.19    2.10
  -3   6   0   52.19    2.10
  -3  -6   0   54.59    2.10
   3  -6   0   53.79    2.20
  -3   6  -1   20.90    1.10
   3   6   1   20.20    1.10
   3  -6   1   20.90    1.10
  -3  -6  -1   21.40    1.10
   3   6   2   -0.10    0.30
  -3   6  -2    0.30    0.30
   3   6   2    0.60    0.60
  -3  -6  -2    0.30    0.30
   3  -6   2    0.10    0.40
   3   6   3    0.30    0.50
   3   6   3    0.90    0.50
   3  -6   3    1.40    0.60
  -3  -6  -3    1.50    0.50
  -3   6  -4  154.08    6.10
   3   6   4  156.78    6.00
   3   6   5   17.20    1.90
   3   6   5   22.30    1.60
   3  -6   5   21.50    1.90
   3  -6   5   20.70    1.80
   3  -6   5   20.50    1.80
   3   6   6    1.00    1.00
   3   6   6    1.40    0.80
   3  -6   6    0.00    0.90
   3  -6   6    0.90    1.00
   3  -6   6    0.50    0.90
   3   6   7   79.19    3.60
   3   6   7   86.19    3.80
   3  -6   7   77.39    3.70
   3  -6   7   80.19    3.70
   3  -6   7   81.49    3.70
   3   6   8    9.60    1.60
   3   6   8   10.80    1.60
   3  -6   8   10.40    1.40
   3  -6   8   11.80    1.60
   3  -6   8   10.30    1.40
   3  -6   9    4.70    1.40
   3  -6   9    5.70    1.20
   3  -6  10    7.60    1.10
  -3   7  11    6.70    0.70
  -3  -7  11    6.10    0.70
  -3   7  10    0.10    0.50
  -3   7  10   -0.20    0.50
  -3  -7  10   -0.10    0.50
  -3  -7  10    0.20    0.60
  -3  -7  10    0.50    0.60
  -3   7   9    1.30    1.20
  -3   7   9    1.30    1.20
  -3   7   9    0.10    0.60
  -3  -7   9    1.10    1.20
  -3  -7   9    0.00    0.80
  -3  -7   9    0.40    0.60
  -3   7   8    2.10    0.70
  -3   7   8    0.30    0.70
  -3   7   8    1.60    1.00
  -3  -7   8    0.30    0.70
  -3  -7   8    1.50    0.80
  -3  -7   8    2.10    0.70
  -3   7   7   95.49    4.20
  -3   7   7   98.49    4.30
  -3   7   7  101.29    4.40
  -3  -7   7  106.39    4.40
  -3  -7   7  102.49    4.40
  -3  -7   7  109.69    4.40
  -3   7   6   34.20    2.00
  -3   7   6   36.70    2.00
  -3   7   6   36.80    2.10
  -3  -7   6   33.30    2.00
  -3  -7   6   34.00    2.40
  -3  -7   6   33.40    2.10
  -3   7   5    1.70    0.70
  -3   7   5    1.50    0.80
  -3   7   5    0.90    0.80
  -3  -7   5    1.10    0.90
  -3  -7   5    2.70    1.10
  -3  -7   5    2.00    0.90
  -3  -7   5    2.50    1.00
   3   7  -4    9.20    0.90
  -3   7   4   11.80    1.00
  -3   7   4   10.70    1.00
   3  -7  -4   10.20    1.10
  -3  -7   4    9.90    1.20
  -3   7   3   18.30    1.20
  -3   7   3   18.70    1.00
   3   7  -3   17.20    1.00
   3  -7  -3   19.70    1.10
  -3  -7   3   17.40    1.20
  -3   7   2   15.90    0.90
  -3   7   2   14.20    1.00
   3   7  -2   16.40    0.90
  -3  -7   2   16.00    1.00
   3  -7  -2   16.20    1.00
   3   7  -1    0.30    0.30
  -3   7   1    1.10    0.40
   3  -7  -1    0.60    0.30
  -3  -7   1    0.40    0.30
   3   7   0 1005.00   36.40
  -3   7   0 1021.20   36.40
  -3  -7   0 1069.79   36.40
   3  -7   0 1068.79   36.50
   3   7   1    9.60    1.20
   3  -7   1    9.00    0.80
  -3  -7  -1    8.90    0.80
   3   7   2   18.60    1.20
  -3   7  -2   19.00    1.20
   3   7   2   17.60    1.30
  -3  -7  -2   19.10    1.20
   3  -7   2   17.50    1.30
   3   7   3   39.80    2.00
  -3   7  -3   40.20    2.10
   3   7   3   40.80    2.10
   3   7   4   53.99    2.50
  -3   7  -4   51.59    2.70
   3  -7   4   50.99    2.80
   3  -7   4   50.49    2.70
   3   7   5   16.40    1.80
   3   7   5   19.80    1.50
   3  -7   5   21.60    1.90
   3  -7   5   15.60    1.70
   3  -7   5   19.30    1.70
   3   7   6  103.69    4.30
   3   7   6   94.89    4.10
   3  -7   6   94.19    4.20
   3  -7   6   94.29    4.20
   3   7   7    2.20    0.90
   3  -7   7    0.50    0.80
   3  -7   7    1.20    1.00
   3  -7   7   -0.30    1.00
   3   7   8   31.70    2.00
   3   7   8   31.70    2.20
   3  -7   8   32.60    2.00
   3  -7   8   31.00    2.00
   3  -7   8   29.00    2.00
   3   7   9    3.10    1.30
   3  -7   9    4.20    1.00
   3  -7   9    4.20    1.20
   3  -7   9    4.20    1.20
   3  -7  10    1.00    0.70
  -3   8  10    1.30    0.50
  -3   8  10    1.30    0.50
  -3  -8  10    0.60    0.50
  -3  -8  10    2.00    0.60
  -3  -8  10    0.70    0.60
  -3   8   9    2.10    0.70
  -3   8   9    4.00    1.30
  -3   8   9    1.70    0.70
  -3  -8   9    2.90    0.80
  -3  -8   9    1.70    0.60
  -3  -8   9    3.60    1.00
  -3   8   8    3.10    1.10
  -3   8   8    2.60    0.70
  -3   8   8    4.70    1.10
  -3  -8   8    3.90    0.90
  -3  -8   8    2.60    0.70
  -3  -8   8    3.30    0.90
  -3   8   7  109.39    4.50
  -3   8   7  107.59    4.60
  -3   8   7  105.19    4.40
  -3  -8   7  109.79    4.80
  -3  -8   7  111.29    4.60
  -3  -8   7  106.59    4.60
  -3   8   6    2.90    0.80
  -3   8   6    2.30    0.80
  -3   8   6    1.90    0.70
  -3  -8   6    1.90    0.90
  -3  -8   6    5.40    1.40
  -3  -8   6    3.10    0.90
  -3  -8   6    4.20    1.30
  -3   8   5   19.10    1.50
  -3   8   5   22.00    1.40
  -3   8   5   21.30    1.60
  -3  -8   5   20.80    1.70
  -3  -8   5   17.50    1.70
  -3  -8   5   21.00    2.00
  -3  -8   5   20.10    1.70
  -3   8   4   66.69    2.90
   3   8  -4   67.89    2.90
  -3   8   3  346.47   12.20
  -3   8   3  331.67   12.10
   3   8  -3  348.87   12.40
  -3  -8   3  337.27   12.30
   3  -8  -3  336.67   12.20
  -3   8   2    2.10    0.60
   3   8  -2    2.50    0.60
  -3   8   2    2.40    0.80
  -3  -8   2    2.00    0.70
   3  -8  -2    1.20    0.40
  -3   8   1   28.60    1.40
  -3   8   1   28.40    1.60
   3   8  -1   28.40    1.40
   3  -8  -1   28.90    1.50
  -3  -8   1   29.60    1.50
  -3   8   0   78.99    3.30
   3   8   0   83.69    3.30
  -3  -8   0   88.29    3.30
   3  -8   0   80.69    3.40
   3   8   1   85.79    3.60
   3   8   1   89.29    3.50
  -3   8  -1   91.69    3.50
   3  -8   1   87.29    3.60
  -3  -8  -1   86.79    3.50
   3   8   2    2.40    0.70
  -3   8  -2    1.30    0.40
   3   8   2    3.00    0.90
   3  -8   2    4.80    1.30
  -3  -8  -2    2.50    0.90
  -3   8  -3  368.56   12.70
   3   8   3  331.27   12.70
   3   8   3  345.17   12.60
   3   8   4    4.20    1.10
   3  -8   4    7.10    1.50
   3  -8   4    8.00    1.50
   3  -8   4    7.10    1.70
   3   8   5   13.00    1.30
   3   8   5   11.20    1.60
   3  -8   5   13.10    1.50
   3  -8   5   10.10    1.60
   3  -8   5   10.40    1.60
   3   8   6   20.30    1.70
   3   8   6   18.50    1.70
   3  -8   6   18.50    1.70
   3  -8   6   18.00    1.80
   3  -8   6   17.80    1.80
   3   8   7    4.90    1.00
   3  -8   7    6.90    1.30
   3  -8   7    7.30    1.50
   3  -8   7    6.50    1.40
   3   8   8    2.00    1.00
   3  -8   8    0.70    0.80
   3  -8   8    0.10    0.80
   3  -8   8    1.80    0.80
   3   8   9    0.70    1.20
   3  -8   9    1.20    0.70
   3  -8   9   -0.30    0.80
   3  -8   9    0.90    0.70
   3  -8  10    7.00    0.90
  -3   9  10    3.10    0.80
  -3   9  10    3.60    0.70
  -3  -9  10    3.80    0.90
  -3  -9  10    4.10    1.00
  -3  -9  10    4.30    0.70
  -3   9   9    0.40    0.50
  -3   9   9    0.40    1.10
  -3   9   9    0.50    0.60
  -3  -9   9   -0.90    0.70
  -3  -9   9    1.40    0.70
  -3  -9   9    0.10    0.50
  -3   9   8   -0.40    0.70
  -3   9   8    0.90    0.90
  -3   9   8    0.20    0.60
  -3  -9   8    1.40    0.80
  -3  -9   8   -0.70    0.70
  -3  -9   8    0.90    0.60
  -3   9   7   -0.40    0.70
  -3   9   7    1.10    0.90
  -3   9   7    1.40    0.70
  -3  -9   7    0.20    0.80
  -3  -9   7    1.30    0.80
  -3  -9   7    0.60    0.80
  -3   9   6    4.70    1.20
  -3   9   6    5.10    1.10
  -3  -9   6    5.10    1.40
  -3  -9   6    3.20    1.20
  -3  -9   6    6.10    1.90
  -3  -9   6    3.90    1.70
  -3   9   5    8.10    1.10
  -3   9   5    6.20    1.20
  -3   9   5    6.90    1.30
  -3  -9   5    7.40    1.50
  -3  -9   5    6.00    1.40
  -3  -9   5    6.80    1.30
  -3  -9   5    8.70    1.40
  -3   9   4   18.30    1.60
   3   9  -4   18.60    1.50
  -3   9   4   15.20    1.50
  -3   9   4   17.70    1.30
  -3  -9   4   17.60    1.70
  -3  -9   4   18.90    1.70
  -3  -9   4   19.20    1.70
  -3  -9   4   15.10    1.70
  -3   9   3   10.40    1.10
   3   9  -3   10.90    1.00
  -3   9   3   10.30    1.00
   3  -9  -3    8.80    1.30
  -3   9   2    8.10    0.80
   3   9  -2    8.50    0.80
  -3   9   2    7.50    0.90
   3  -9  -2    5.70    1.00
  -3  -9   2    7.30    1.10
   3   9  -1   54.19    2.30
  -3   9   1   55.99    2.30
  -3   9   1   55.29    2.30
  -3  -9   1   55.49    2.40
   3  -9  -1   49.50    2.40
  -3   9   0  144.59    5.40
   3   9   0  150.28    5.50
   3  -9   0  138.99    5.50
  -3  -9   0  141.29    5.50
   3   9   1    3.40    1.10
   3   9   1    4.20    0.80
  -3   9  -1    2.60    0.70
  -3  -9  -1    3.60    0.90
  -3   9  -2    0.90    0.50
   3   9   2    3.10    1.00
   3   9   2    1.80    0.60
   3   9   3  117.89    4.90
   3   9   3  118.99    5.10
  -3   9  -3  122.39    4.90
   3   9   4    9.50    1.20
   3   9   4    9.30    1.50
   3  -9   4    8.30    1.50
   3  -9   4    6.70    1.50
   3  -9   4    7.70    1.60
   3   9   5    2.20    0.90
   3   9   5    1.40    0.80
   3  -9   5    2.10    1.00
   3  -9   5    1.80    0.80
   3  -9   5    0.40    0.90
   3   9   6    5.40    1.30
   3   9   6    5.60    1.30
   3  -9   6    4.20    1.30
   3  -9   6    4.20    1.40
   3  -9   6    6.00    1.10
   3   9   7    0.10    0.80
   3   9   7    0.10    0.90
   3  -9   7    0.00    0.80
   3  -9   7    0.50    0.80
   3  -9   7   -0.40    0.90
   3   9   8    1.20    0.90
   3   9   8    1.80    0.90
   3  -9   8    1.20    1.10
   3  -9   8    0.70    0.70
   3  -9   8    1.60    0.80
   3   9   9   10.10    1.80
   3  -9   9   11.40    1.20
   3  -9   9   13.20    1.20
   3  -9   9   11.50    1.20
   3  -9  10    1.40    0.60
  -3  10  10    8.10    0.80
  -3 -10  10    7.20    1.00
  -3 -10  10    7.10    0.80
  -3 -10  10    6.70    0.90
  -3  10   9    1.20    0.60
  -3  10   9   -1.10    1.30
  -3  10   9    1.50    0.60
  -3 -10   9    0.40    0.60
  -3 -10   9    0.20    0.50
  -3 -10   9   -0.60    0.70
  -3  10   8   -0.90    0.60
  -3  10   8   -0.60    0.90
  -3  10   8    0.60    0.60
  -3 -10   8    1.00    0.70
  -3 -10   8   -0.10    0.70
  -3 -10   8    0.70    0.70
  -3  10   7   65.69    3.10
  -3  10   7   67.59    3.30
  -3  10   7   68.09    3.20
  -3 -10   7   70.09    3.30
  -3 -10   7   71.59    3.30
  -3 -10   7   68.09    3.20
  -3  10   6   -0.40    0.70
  -3  10   6    0.20    0.70
  -3  10   6    0.20    0.70
  -3 -10   6    0.90    0.80
  -3 -10   6    0.70    0.80
  -3 -10   6    0.80    0.80
  -3 -10   6    0.20    0.80
  -3  10   5    0.40    0.70
  -3  10   5    0.00    0.80
  -3  10   5    0.50    0.60
  -3 -10   5    1.70    0.80
  -3 -10   5   -0.60    0.80
  -3 -10   5    0.50    0.90
  -3 -10   5    0.30    0.90
   3  10  -4   28.20    2.10
  -3  10   4   34.10    1.80
  -3  10   4   35.10    2.00
  -3  10   4   34.50    2.00
  -3 -10   4   34.40    2.20
  -3 -10   4   34.60    2.10
  -3 -10   4   33.60    2.10
  -3 -10   4   32.50    2.10
   3  10  -3  221.88    8.00
  -3  10   3  218.68    8.00
  -3  10   3  213.98    8.00
   3 -10  -3  203.18    8.10
  -3  10   2   31.00    1.60
   3  10  -2   30.00    1.60
  -3  10   2   28.90    1.60
   3 -10  -2   27.80    1.80
   3  10  -1   21.10    1.30
  -3  10   1   19.70    1.20
  -3  10   1   19.20    1.30
   3 -10  -1   18.30    1.60
   3  10   0  523.35   19.00
   3  10   0  570.34   19.20
  -3  10   0  508.45   19.00
  -3  10   0  545.75   19.10
   3  10   1   11.10    1.30
  -3  10  -1   11.60    1.10
   3  10   1   12.20    1.20
   3  10   2  131.19    5.10
   3  10   2  128.79    5.30
  -3  10  -2  128.09    5.20
   3  10   3    0.20    0.60
   3  10   3    1.30    0.90
   3 -10   3    0.90    0.90
   3 -10   3    0.30    1.10
   3 -10   3    0.70    1.00
   3  10   4   78.19    3.50
   3  10   4   77.39    3.50
   3 -10   4   77.89    3.60
   3 -10   4   80.89    3.60
   3 -10   4   77.19    3.50
   3  10   5   -0.70    0.80
   3  10   5    0.40    0.90
   3 -10   5    0.90    0.80
   3 -10   5    0.10    0.90
   3 -10   5    0.10    0.90
   3  10   6   10.30    1.50
   3  10   6    9.50    1.40
   3 -10   6   10.80    1.50
   3 -10   6    8.50    1.50
   3 -10   6   11.60    1.50
   3  10   7   95.49    4.50
   3  10   7  107.89    4.40
   3 -10   7  109.59    4.50
   3 -10   7  107.29    4.60
   3 -10   7  108.39    4.50
   3  10   8    0.70    0.80
   3  10   8   -0.10    0.80
   3 -10   8    0.10    0.70
   3 -10   8    0.40    0.70
   3 -10   8    0.50    0.80
   3  10   9    1.90    1.10
   3 -10   9    1.20    0.70
   3 -10   9    0.20    0.60
   3 -10  10    4.70    0.80
  -3  11  10    6.60    0.70
  -3 -11  10    6.10    0.70
  -3 -11  10    5.40    1.00
  -3  11   9   -0.70    0.40
  -3  11   9   -0.10    0.90
  -3 -11   9   -0.30    0.60
  -3 -11   9   -0.50    0.60
  -3 -11   9    0.80    0.50
  -3  11   8   -0.70    0.60
  -3  11   8    0.50    0.70
  -3  11   8   -0.10    0.70
  -3 -11   8   -0.40    0.70
  -3 -11   8   -0.40    0.70
  -3 -11   8    0.40    0.70
  -3  11   7    1.40    0.80
  -3  11   7    2.50    0.70
  -3  11   7    0.80    0.80
  -3 -11   7    0.90    0.90
  -3 -11   7    0.50    0.70
  -3 -11   7    2.50    0.90
  -3  11   6   -0.10    0.70
  -3  11   6    0.60    0.70
  -3  11   6    0.30    0.70
  -3 -11   6   -0.30    0.90
  -3 -11   6    1.20    0.80
  -3 -11   6   -1.10    0.80
  -3  11   5    3.30    1.10
  -3  11   5    3.80    1.20
  -3  11   5    3.90    1.10
  -3 -11   5    1.60    0.90
  -3 -11   5    2.60    0.90
  -3 -11   5    3.70    1.00
  -3 -11   5    4.10    1.30
  -3  11   4   14.00    1.20
  -3  11   4   14.80    1.40
  -3  11   4   15.90    1.50
  -3 -11   4   15.90    1.60
  -3 -11   4   11.00    1.60
  -3 -11   4   12.80    1.60
  -3 -11   4   12.80    1.70
  -3  11   3    1.60    0.60
  -3  11   3    5.70    1.50
  -3  11   3    2.00    0.90
  -3  11   3    1.60    0.70
   3  11  -3    5.00    1.40
  -3 -11   3    2.70    0.90
  -3 -11   3    6.10    1.50
  -3  11   2   16.90    1.20
  -3  11   2   16.30    1.40
   3  11  -2   15.90    1.40
  -3  11   1    0.50    0.50
  -3  11   1   -0.60    0.60
   3  11  -1    0.50    0.60
   3  11   0  636.24   21.80
  -3  11   0  626.34   21.70
  -3  11   0  588.44   21.50
   3  11   0  589.14   21.60
   3  11   1    8.60    1.30
  -3  11  -1    6.10    1.20
   3  11   1    4.30    1.20
   3  11   2    1.60    0.70
   3 -11   2    0.60    0.80
   3  11   3   -0.50    0.80
   3  11   3    0.80    0.70
   3 -11   3   -1.00    1.10
   3 -11   3    0.50    0.90
   3 -11   3    1.00    0.90
   3  11   4    9.40    1.40
   3  11   4    9.60    1.30
   3 -11   4    7.40    1.50
   3 -11   4    9.40    1.50
   3 -11   4   11.60    1.50
   3  11   5   13.80    1.50
   3  11   5   11.40    1.70
   3 -11   5   11.00    1.50
   3 -11   5   15.60    1.60
   3 -11   5   13.50    1.60
   3  11   6   13.10    1.50
   3 -11   6   14.00    1.60
   3 -11   6   12.50    1.50
   3 -11   6   11.00    1.50
   3  11   7  114.99    5.10
   3  11   7  105.79    4.40
   3 -11   7  107.49    5.50
   3 -11   7  103.59    4.50
   3 -11   7  107.49    4.60
   3  11   8   12.50    1.40
   3  11   8   11.90    1.40
   3 -11   8   12.50    1.30
   3 -11   8   13.70    1.30
   3 -11   8   15.80    1.40
   3  11   9    5.80    1.60
   3 -11   9    5.50    1.10
   3 -11   9    3.90    1.00
   3 -11   9    4.10    0.90
  -3  12  10    0.50    0.40
  -3 -12  10    0.20    0.40
   3  12  -9    0.70    0.70
  -3  12   9    1.20    1.00
  -3  12   9    1.20    0.50
  -3 -12   9    0.10    0.70
  -3 -12   9    0.90    0.50
  -3 -12   9    1.50    0.60
  -3  12   8    0.80    0.60
  -3  12   8   -0.10    0.80
  -3 -12   8   -0.40    0.70
  -3  12   7    5.90    1.20
  -3  12   7    5.90    1.10
  -3  12   7    5.20    1.40
  -3 -12   7    8.10    1.30
  -3 -12   7    8.40    1.40
  -3 -12   7    6.70    1.20
  -3  12   6   -1.40    0.70
  -3  12   6    1.20    0.70
  -3  12   6    0.90    0.60
  -3 -12   6   -0.40    0.80
  -3 -12   6   -0.80    0.80
  -3 -12   6    0.60    0.90
  -3  12   5    7.50    1.10
  -3  12   5    7.30    1.20
  -3  12   5    6.50    1.20
  -3 -12   5    6.00    1.40
  -3 -12   5    6.70    1.90
  -3 -12   5    8.80    1.90
  -3  12   4   47.40    2.50
  -3  12   4   48.30    2.40
  -3  12   4   49.99    2.50
  -3 -12   4   49.80    2.60
  -3 -12   4   51.79    2.60
  -3 -12   4   52.09    2.70
  -3  12   3   56.79    2.80
  -3  12   3   58.29    3.60
  -3  12   3   55.49    2.70
  -3 -12   3   59.69    2.80
  -3 -12   3   56.19    3.00
  -3 -12   3   59.89    2.90
   3  12  -2   32.60    2.10
  -3  12   2   33.70    2.10
  -3 -12   2   34.90    2.00
  -3  12   1    1.00    0.70
  -3  12   1    0.10    0.70
   3  12  -1    0.50    0.80
  -3 -12   1    1.60    0.80
   3  12   0   26.30    1.90
   3  12   0   26.00    1.90
  -3  12   0   28.30    1.80
  -3  12   0   27.50    1.90
   3 -12   0   33.70    2.10
   3  12   1    4.30    1.00
   3 -12   1    2.60    0.80
   3  12   2    5.40    1.30
   3  12   2    5.00    1.20
   3 -12   2    2.50    1.20
   3 -12   2    4.50    1.20
   3  12   3    1.60    0.80
   3  12   3    0.90    0.80
   3 -12   3    0.50    0.90
   3 -12   3    1.60    1.20
   3 -12   3    1.80    0.90
   3  12   4    2.10    0.80
   3  12   4    1.90    0.80
   3 -12   4    1.40    0.80
   3 -12   4    4.00    1.30
   3 -12   4    1.60    1.00
   3  12   5    2.60    0.80
   3  12   5    2.00    0.90
   3 -12   5    2.40    1.00
   3 -12   5    4.50    1.30
   3 -12   5    3.30    0.90
   3  12   6    0.50    0.80
   3  12   6    0.80    0.80
   3 -12   6    0.80    0.80
   3 -12   6   -0.60    0.70
   3 -12   6   -0.30    0.80
   3  12   7   43.50    2.70
   3  12   7   50.29    2.50
   3 -12   7   52.59    2.60
   3 -12   7   49.30    2.60
   3 -12   7   50.09    2.60
   3  12   8    3.60    1.10
   3  12   8    1.60    0.80
   3 -12   8    2.00    0.70
   3 -12   8    1.30    0.60
   3 -12   8    1.90    0.60
   3  12   9   -0.10    1.20
   3 -12   9   -0.20    0.60
   3 -12   9    0.50    0.50
  -3  13   9    0.50    0.80
   3  13  -9    0.10    0.70
  -3  13   9    0.50    0.90
  -3 -13   9    1.00    0.50
  -3 -13   9    0.10    0.50
  -3  13   8    1.50    0.90
  -3  13   8    0.70    0.60
  -3 -13   8    1.30    0.60
  -3 -13   8    0.50    0.60
  -3 -13   8    0.80    0.70
  -3  13   7   14.70    1.30
  -3  13   7   15.00    1.70
  -3 -13   7   15.70    1.50
  -3 -13   7   16.30    1.60
  -3 -13   7   17.40    1.50
  -3  13   6    7.60    1.30
  -3  13   6    7.50    1.20
  -3  13   6    7.40    1.20
  -3 -13   6    9.30    1.30
  -3 -13   6    6.00    1.40
  -3 -13   6    7.30    1.60
  -3  13   5    2.20    0.80
  -3  13   5    2.30    0.80
  -3 -13   5    1.20    0.90
  -3 -13   5    1.70    0.80
  -3 -13   5    1.80    0.90
  -3  13   4    4.10    1.20
  -3  13   4    3.60    1.10
  -3 -13   4    4.10    1.10
  -3 -13   4    4.90    1.40
  -3 -13   4    3.10    1.00
  -3  13   3   82.99    3.40
  -3  13   3   75.99    3.40
  -3 -13   3   83.59    3.60
  -3 -13   3   77.89    3.50
  -3 -13   3   73.39    3.70
  -3  13   2    4.30    1.00
  -3  13   2    7.10    1.20
  -3 -13   2    5.30    1.20
  -3 -13   2    9.70    1.70
  -3  13   1    3.50    1.10
  -3  13   1    5.00    1.20
  -3 -13   1    5.50    1.20
   3 -13  -1    4.70    1.20
   3  13   0    5.20    1.20
   3  13   0    4.20    1.50
  -3  13   0    6.50    1.40
   3 -13   0    5.40    1.20
   3  13   1   30.70    3.20
   3  13   1   30.70    2.00
   3 -13   1   31.90    1.90
   3  13   2    5.00    1.20
   3  13   2    3.50    0.90
   3 -13   2    2.80    1.10
   3 -13   2    2.50    1.50
   3 -13   2    3.20    0.90
   3  13   3  224.98    8.50
   3  13   3  222.58    8.40
   3 -13   3  217.08    8.50
   3 -13   3  223.58    8.50
   3 -13   3  225.78    8.40
   3  13   4   98.29    4.20
   3  13   4  100.69    4.30
   3 -13   4   99.99    4.30
   3 -13   4   96.99    4.30
   3 -13   4   99.99    5.40
   3  13   5    2.70    0.90
   3  13   5    2.00    0.90
   3 -13   5    3.40    1.00
   3 -13   5    2.90    0.90
   3 -13   5    3.10    1.00
   3  13   6    1.70    0.90
   3  13   6    1.90    0.80
   3 -13   6    0.90    0.80
   3 -13   6    1.40    0.80
   3 -13   6    2.70    0.80
   3  13   7   36.70    2.00
   3  13   7   34.20    2.20
   3 -13   7   39.90    2.10
   3 -13   7   35.70    2.10
   3  13   8    3.80    1.00
   3  13   8    1.90    0.80
   3 -13   8    3.20    0.70
   3 -13   8    4.20    1.00
   3 -13   8    5.50    1.00
   3 -13   9    1.00    0.50
   3 -13   9    1.50    0.70
  -3  14   9    2.10    1.00
   3  14  -9    0.10    0.70
  -3  14   9    1.30    0.50
  -3 -14   9    1.60    0.50
  -3 -14   9    1.50    0.50
  -3 -14   9    1.10    0.70
  -3  14   8    2.20    0.90
  -3  14   8    2.50    0.80
  -3 -14   8    2.20    0.70
  -3 -14   8    1.80    0.60
  -3 -14   8    0.60    0.60
  -3  14   7   81.79    3.90
  -3  14   7   85.69    3.70
  -3 -14   7   89.39    3.80
  -3 -14   7   84.99    3.80
  -3 -14   7   92.89    3.90
  -3  14   6   10.50    1.40
  -3  14   6   13.30    1.50
  -3 -14   6   11.60    1.50
  -3 -14   6   13.80    1.50
  -3 -14   6   10.40    1.50
  -3  14   5   13.50    1.40
  -3  14   5   13.60    1.40
  -3 -14   5   11.70    1.50
  -3 -14   5   13.80    1.50
  -3 -14   5   10.30    1.50
  -3  14   4  146.89    5.80
  -3  14   4  142.89    5.70
  -3 -14   4  143.19    6.00
  -3 -14   4  147.79    5.80
  -3 -14   4  145.49    5.90
  -3  14   3   62.29    2.80
  -3  14   3   65.99    2.90
  -3 -14   3   54.49    3.10
  -3 -14   3   55.09    2.90
  -3 -14   3   58.29    2.90
  -3  14   2    0.20    0.70
  -3  14   2    1.70    0.90
  -3 -14   2    0.90    0.70
  -3 -14   2    0.30    1.10
  -3  14   1   15.00    1.50
   3 -14  -1   17.50    1.40
  -3 -14   1   14.80    1.90
  -3 -14   1   16.90    1.50
   3  14   0   -0.30    1.00
  -3 -14   0    0.70    1.30
   3 -14   0    1.40    0.80
   3  14   1    1.20    1.00
   3  14   1    1.80    1.30
   3 -14   1   -0.20    1.10
   3 -14   1    2.30    1.30
   3  14   2   19.80    1.70
   3 -14   2   21.20    2.10
   3 -14   2   20.60    1.60
   3 -14   2   24.30    2.40
   3  14   3   31.70    1.90
   3  14   3   29.40    2.00
   3 -14   3   27.20    2.00
   3 -14   3   30.50    2.00
   3 -14   3   32.50    2.30
   3  14   4  212.78    8.00
   3  14   4  211.68    8.20
   3 -14   4  209.68    8.10
   3 -14   4  214.48    8.10
   3 -14   4  209.08    8.20
   3  14   5   -1.40    0.80
   3  14   5    1.10    0.80
   3 -14   5    0.70    0.80
   3 -14   5    1.70    0.90
   3 -14   5    2.00    0.80
   3  14   6    0.50    0.70
   3  14   6   -0.40    0.70
   3 -14   6    0.40    0.80
   3 -14   6    0.10    0.70
   3 -14   6   -0.70    0.70
   3  14   7    1.60    0.80
   3  14   7    1.10    0.70
   3 -14   7    3.30    1.00
   3 -14   7    1.20    0.70
   3 -14   7    1.30    0.70
   3  14   8    0.50    0.80
   3 -14   8    1.50    0.60
   3 -14   8    1.30    0.60
   3 -14   8    1.60    0.60
   3 -14   9    0.10    0.40
  -3  15   9    0.50    0.40
   3  15  -9    0.20    0.70
  -3 -15   9   -0.50    0.40
   3 -15  -9    1.10    0.70
  -3 -15   9    0.30    0.70
  -3  15   8    1.70    0.50
  -3  15   8    2.20    0.90
  -3 -15   8    1.30    0.70
  -3 -15   8    2.10    0.60
  -3 -15   8    1.50    0.60
  -3  15   7   23.00    1.80
  -3  15   7   27.20    2.10
  -3 -15   7   28.10    1.80
  -3 -15   7   24.20    1.80
  -3 -15   7   25.90    1.90
  -3  15   6    7.30    1.80
  -3  15   6    5.70    1.10
  -3 -15   6    4.80    1.30
  -3 -15   6    3.30    0.90
  -3 -15   6    7.70    1.30
  -3  15   5    0.50    0.80
  -3  15   5   -0.40    0.70
  -3 -15   5    0.20    0.80
  -3 -15   5   -0.40    0.80
  -3 -15   5    1.00    0.80
  -3  15   4   16.70    1.50
  -3  15   4   14.50    1.50
  -3 -15   4   18.40    1.70
  -3 -15   4   18.40    1.80
  -3 -15   4   18.00    1.60
  -3  15   3   25.70    1.70
  -3 -15   3   21.80    2.20
  -3 -15   3   25.60    1.80
  -3 -15   3   21.20    1.90
  -3  15   2   -1.60    0.80
  -3  15   2   -0.60    0.80
  -3 -15   2    0.60    1.10
   3 -15  -2    0.50    0.70
  -3 -15   2    0.80    0.80
  -3  15   1    2.80    0.90
   3  15  -1    2.20    0.80
  -3 -15   1    4.40    1.20
  -3 -15   1    3.70    1.10
   3 -15  -1    2.20    0.80
   3  15   0   66.69    3.30
  -3 -15   0   62.59    3.30
   3 -15   0   66.39    3.00
   3  15   1   47.20    2.90
   3  15   1   42.60    2.40
   3 -15   1   46.00    2.70
   3 -15   1   44.30    2.70
   3 -15   1   46.20    2.30
   3  15   2    1.40    0.90
   3 -15   2    1.70    0.80
   3 -15   2    0.50    0.80
   3  15   3    8.60    1.40
   3 -15   3    7.80    1.70
   3 -15   3   11.20    1.40
   3 -15   3    8.60    1.70
   3  15   4   51.09    2.60
   3  15   4   53.09    2.70
   3 -15   4   48.50    2.70
   3 -15   4   50.69    2.60
   3 -15   4   48.40    2.70
   3  15   5   17.20    1.60
   3  15   5   18.00    1.50
   3 -15   5   16.60    1.70
   3 -15   5   18.60    1.60
   3 -15   5   19.10    1.70
   3  15   6   -0.50    0.70
   3  15   6    0.70    0.70
   3 -15   6   -0.90    0.70
   3 -15   6    0.60    0.70
   3 -15   6    0.00    0.60
   3  15   7    4.90    1.30
   3 -15   7    3.90    1.10
   3 -15   7    3.50    1.00
   3 -15   7    3.70    1.00
   3  15   8    0.60    0.80
   3 -15   8    0.60    0.50
   3 -15   8    1.80    0.60
   3 -15   8    0.50    0.50
  -3  16   9    0.20    0.40
   3  16  -9    0.20    0.70
  -3 -16   9    1.00    0.40
   3  16  -8    0.40    0.50
  -3  16   8    0.60    0.50
  -3  16   8   -0.50    0.80
  -3 -16   8    0.60    0.60
  -3 -16   8    0.80    0.50
  -3 -16   8    0.10    0.60
  -3  16   7   73.09    3.20
  -3  16   7   74.99    3.40
  -3 -16   7   73.89    3.20
  -3 -16   7   72.39    3.20
  -3 -16   7   73.09    3.30
  -3  16   6    0.50    0.60
  -3  16   6    0.50    0.80
  -3 -16   6   -0.30    0.70
  -3 -16   6    1.30    0.80
  -3 -16   6   -0.60    0.70
  -3  16   5   12.90    1.40
  -3  16   5   11.50    1.40
  -3 -16   5   14.00    1.60
  -3 -16   5   12.00    1.50
  -3 -16   5    9.60    1.40
  -3  16   4   57.79    2.80
  -3  16   4   57.49    2.90
  -3 -16   4   55.69    2.90
  -3 -16   4   60.99    3.00
  -3 -16   4   58.19    2.90
  -3  16   3  216.08    8.10
  -3  16   3  227.08    8.20
  -3 -16   3  205.78    8.20
  -3 -16   3  213.18    8.20
  -3 -16   3  204.68    8.20
  -3  16   2   51.99    2.60
  -3 -16   2   48.80    2.70
  -3 -16   2   48.20    2.60
   3 -16  -2   47.90    2.40
   3  16  -1   15.40    1.70
  -3  16   1   15.90    1.80
  -3 -16   1   14.50    1.80
  -3 -16   1   13.20    1.90
   3 -16  -1   13.80    2.10
   3  16   0    9.80    1.80
  -3 -16   0    7.60    2.20
  -3 -16   0    8.70    1.80
   3 -16   0   12.70    1.80
   3  16   1    0.70    1.20
   3  16   1    1.20    1.10
   3 -16   1    0.70    0.80
   3 -16   1    0.20    1.10
   3 -16   1    0.80    1.10
   3  16   2    4.30    1.40
   3 -16   2    4.40    1.20
   3 -16   2    2.20    0.90
   3  16   3   96.19    4.10
   3 -16   3   90.09    4.00
   3 -16   3   86.99    4.00
   3 -16   3   90.39    4.20
   3  16   4   28.30    2.00
   3 -16   4   32.90    2.00
   3 -16   4   30.80    2.10
   3 -16   4   30.30    2.10
   3  16   5    4.90    1.20
   3 -16   5    7.00    1.20
   3 -16   5    6.10    1.30
   3 -16   5    5.00    1.10
   3 -16   6   -0.60    0.70
   3 -16   6    1.20    1.00
   3 -16   6   -0.70    0.70
   3  16   7    5.40    1.30
   3 -16   7    8.00    1.00
   3 -16   7    6.80    1.10
   3 -16   7    8.50    1.00
   3  16   8    5.10    1.20
   3 -16   8    5.20    0.70
   3 -16   8    6.20    0.80
  -3  17   8    0.40    0.40
   3  17  -8    0.70    0.50
  -3  17   8   -0.70    0.80
  -3 -17   8   -0.60    0.60
  -3 -17   8    0.80    0.50
   3 -17  -8   -0.30    0.60
  -3  17   7    2.80    0.80
  -3  17   7    4.10    1.20
  -3 -17   7    1.80    0.70
  -3 -17   7    2.60    0.70
  -3 -17   7    2.70    0.70
  -3  17   6    1.60    0.90
  -3 -17   6    2.80    1.00
  -3 -17   6    1.60    0.80
  -3 -17   6    2.40    0.80
  -3  17   5   -0.30    0.60
  -3  17   5   -0.20    0.80
  -3 -17   5    0.70    1.00
  -3 -17   5   -1.40    0.70
  -3 -17   5    0.60    0.70
  -3  17   4   11.10    1.50
  -3  17   4   12.30    1.30
  -3 -17   4   10.60    1.40
  -3 -17   4   10.40    1.80
  -3 -17   4   11.20    1.50
  -3  17   3    5.30    1.40
  -3  17   3    6.00    1.30
  -3 -17   3    9.30    1.40
   3 -17  -3    6.10    1.20
  -3 -17   3    5.80    1.10
  -3  17   2    1.00    1.00
  -3 -17   2    1.90    0.80
  -3 -17   2    1.10    1.00
   3 -17  -2    1.80    0.70
   3  17  -1    8.70    1.60
   3 -17  -1    3.40    1.10
  -3 -17   1    5.70    1.20
  -3 -17   1    4.70    1.20
   3  17   0    7.80    1.80
  -3 -17   0    6.00    1.70
  -3 -17   0    4.70    1.20
   3 -17   0    4.10    1.10
   3  17   1   -2.00    1.20
   3 -17   1    1.90    1.10
   3 -17   1    0.60    0.70
   3  17   2    1.00    1.00
   3 -17   2    0.80    1.00
   3 -17   2    1.10    0.80
   3  17   3   10.50    1.50
   3 -17   3    9.30    2.00
   3 -17   3    9.70    1.60
   3 -17   3   12.50    1.50
   3  17   4    0.70    0.80
   3 -17   4    1.70    0.70
   3 -17   4    0.00    0.80
   3 -17   4    1.40    1.00
   3  17   5    2.70    0.90
   3 -17   5    4.70    1.20
   3 -17   5    1.00    0.80
   3 -17   5    2.40    0.90
   3  17   6    0.30    0.80
   3 -17   6    0.40    0.60
   3 -17   6   -0.50    0.70
   3 -17   6    0.00    0.60
   3  17   7    0.20    0.80
   3 -17   7    0.20    0.60
   3 -17   7   -0.50    0.50
   3 -17   8    0.60    0.50
   3 -17   8   -0.80    0.50
   3  18  -8    0.80    0.50
  -3 -18   8    1.10    0.50
  -3 -18   8    1.50    0.70
   3 -18  -8    3.30    0.80
  -3  18   7   63.99    2.90
  -3  18   7   60.49    2.70
   3  18  -7   63.19    2.70
  -3 -18   7   62.19    2.80
  -3 -18   7   65.99    2.80
   3 -18  -7   66.79    2.70
  -3  18   6    4.20    0.90
  -3  18   6    6.70    1.40
  -3 -18   6    5.30    1.00
  -3 -18   6    6.40    1.10
   3 -18  -6    8.00    1.00
  -3 -18   6    6.20    1.20
  -3  18   5    1.90    0.70
  -3  18   5    0.40    0.90
  -3 -18   5    0.50    0.80
  -3 -18   5    1.40    0.70
   3 -18  -5    0.70    0.60
  -3  18   4    1.70    0.70
  -3  18   4    2.10    0.90
  -3 -18   4    1.60    0.80
   3 -18  -4    2.50    0.70
  -3 -18   4    2.40    1.30
  -3 -18   4    2.90    0.90
  -3  18   3   19.30    1.80
  -3 -18   3   19.40    1.80
  -3 -18   3   20.30    1.70
   3 -18  -3   19.00    1.50
  -3  18   2    2.30    1.20
  -3 -18   2    1.50    1.00
  -3 -18   2    0.60    0.70
   3 -18  -2    2.60    0.80
   3  18  -1   33.30    2.30
  -3 -18   1   35.80    2.10
  -3 -18   1   39.50    2.40
   3  18   0   29.50    2.30
   3 -18   0   29.90    2.10
  -3 -18   0   33.60    2.00
  -3 -18   0   32.00    2.30
   3 -18   0   31.50    1.90
   3  18   1   -0.40    1.30
   3 -18   1   -0.80    1.10
   3 -18   1    2.10    0.70
   3  18   2    0.20    1.30
   3 -18   2    0.20    0.90
   3 -18   2   -0.40    0.70
   3  18   3   88.09    4.10
   3 -18   3   98.89    4.00
   3 -18   3   91.99    4.00
   3  18   4    1.40    0.90
   3 -18   4    2.70    0.80
   3 -18   4    2.40    0.80
   3 -18   4    3.20    1.10
   3  18   5    1.70    0.90
   3 -18   5    3.20    1.00
   3 -18   5    2.50    0.90
   3 -18   5    4.20    1.10
   3  18   6    0.70    0.90
   3 -18   6   -0.30    0.60
   3 -18   6    0.50    0.60
   3  18   7    1.30    0.90
   3 -18   7    1.90    0.60
   3 -18   7    2.60    0.80
  -3  19   7   77.09    3.40
   3  19  -7   79.69    3.20
   3 -19  -7   85.69    3.40
  -3 -19   7   80.89    3.50
  -3 -19   7   77.19    3.20
   3  19  -6   10.80    1.10
  -3  19   6   13.90    1.50
   3 -19  -6   11.00    1.10
  -3 -19   6   12.40    1.20
  -3 -19   6   10.70    1.10
   3  19  -5    1.50    0.60
  -3  19   5    1.60    0.90
  -3 -19   5    3.70    1.10
  -3 -19   5    1.50    0.70
   3 -19  -5    1.70    0.60
  -3  19   4   31.80    2.20
   3 -19  -4   32.50    1.90
  -3 -19   4   34.30    2.00
  -3 -19   4   34.60    2.00
  -3  19   3    6.90    1.30
   3  19  -3    8.70    1.40
  -3 -19   3    9.00    1.50
   3 -19  -3    9.80    1.30
  -3 -19   3   12.00    1.40
   3  19  -2   21.80    1.80
  -3 -19   2   22.30    1.80
   3 -19  -2   23.10    1.80
  -3 -19   2   22.80    1.80
   3  19  -1    1.40    0.90
   3 -19  -1    0.60    0.90
  -3 -19   1    1.30    1.00
   3 -19  -1    1.50    0.70
  -3 -19   1    2.60    0.80
   3  19   0   20.40    2.10
   3 -19   0   18.00    1.70
  -3 -19   0   17.70    1.60
   3 -19   0   14.60    1.40
  -3 -19   0   18.20    1.90
   3 -19   1   13.30    1.80
  -3 -19  -1   14.80    1.40
   3 -19   1   16.10    1.40
   3 -19   2    2.30    0.80
   3  19   3   28.20    2.10
   3 -19   3   28.70    2.00
   3  19   4   14.20    1.70
   3 -19   4   13.70    1.30
   3 -19   4   12.60    1.80
   3  19   5    4.00    1.30
   3 -19   5    4.80    1.30
   3 -19   5    4.90    1.10
   3  19   6    0.30    0.80
   3 -19   6    0.20    0.70
   3 -19   6    1.10    0.60
   3 -19   7    0.70    0.50
   3 -19   7    1.10    0.60
  -3 -20   7    2.20    0.70
   3 -20  -7    1.90    0.70
  -3 -20   7    2.80    0.70
  -3  20   6    4.50    1.40
   3  20  -6    2.90    0.80
  -3 -20   6    2.60    0.80
   3 -20  -6    4.20    0.80
  -3 -20   6    3.80    0.90
   3  20  -5    3.20    0.90
  -3  20   5    2.60    2.10
  -3 -20   5    5.80    1.10
   3 -20  -5    4.10    0.90
  -3 -20   5    3.00    0.80
  -3  20   4    1.50    1.00
   3  20  -4    3.50    1.10
  -3 -20   4    1.90    0.80
   3 -20  -4    1.40    0.70
  -3 -20   4    1.20    0.70
   3  20  -3   49.99    2.50
  -3  20   3   44.80    2.90
   3 -20  -3   49.80    2.40
  -3 -20   3   48.60    2.50
  -3 -20   3   49.99    2.50
   3  20  -2    1.40    0.80
  -3 -20   2    0.40    0.70
  -3 -20   2    3.00    1.00
   3 -20  -2    1.00    0.70
   3  20  -1    1.20    0.90
  -3 -20   1    2.30    1.10
   3 -20  -1    4.00    1.00
  -3 -20   1    1.50    0.80
   3 -20  -1    1.00    0.90
   3  20   0   25.40    2.10
  -3 -20   0   27.00    1.70
   3 -20   0   26.10    1.90
  -3 -20   0   20.40    2.00
   3 -20   0   25.00    1.70
  -3 -20  -1    0.20    0.70
   3 -20   1    0.40    1.00
  -3 -20  -2   21.50    1.60
   3 -20   2   21.80    1.60
   3  20   3   14.10    2.00
   3 -20   3   17.00    1.50
   3  20   4    3.50    1.10
   3  20   5    6.80    1.50
   3 -20   5    6.10    0.90
   3  20   6    2.30    1.10
   3 -20   6    1.10    0.90
   3 -20   6    0.70    0.50
   3  21  -6    3.00    0.80
  -3 -21   6    2.10    0.70
   3 -21  -6    4.30    0.80
  -3 -21   6    3.90    0.90
  -3  21   5    3.40    1.30
   3  21  -5   -0.30    0.70
  -3 -21   5    1.40    0.60
  -3 -21   5    0.70    0.60
   3 -21  -5    1.40    0.60
   3  21  -4    8.20    1.10
  -3  21   4    7.20    2.10
  -3 -21   4    7.30    1.10
   3 -21  -4    8.30    1.00
  -3 -21   4    8.20    1.10
   3  21  -3   32.70    2.00
  -3 -21   3   33.10    1.90
  -3 -21   3   32.20    1.90
   3 -21  -3   33.20    1.80
   3  21  -2    1.20    0.80
  -3 -21   2    4.80    1.40
  -3 -21   2    1.20    0.70
   3 -21  -2    1.00    0.80
   3 -21  -2    1.70    0.70
   3  21  -1    2.90    1.10
   3 -21  -1    2.20    0.70
  -3 -21   1    2.40    0.70
   3 -21  -1    2.90    1.10
  -3 -21   1    6.10    1.30
   3  21   0   19.50    2.10
   3 -21   0   18.70    1.40
  -3 -21   0   17.90    2.90
   3 -21   0   18.00    1.70
  -3 -21   0   17.00    1.40
  -3 -21  -1    0.50    0.60
   3 -21   1    1.00    0.70
   3 -21   1    0.90    1.10
  -3 -21  -2    9.70    1.80
   3 -21   2    9.90    1.60
  -3 -21  -3    1.00    0.60
   3 -21   3    0.60    0.60
   3  21   4   13.80    2.70
  -3 -21  -4   14.00    1.20
   3 -21   4   12.30    1.20
   3  21   5   -1.70    1.70
  -3 -21  -5    1.10    0.60
   3 -21   5   -0.60    0.50
   3 -21   6    0.50    0.50
  -3 -21  -6   -0.40    0.50
   3  22  -6   14.20    1.00
   3 -22  -6   13.70    0.90
  -3 -22   6   13.50    1.20
  -3 -22   6   11.70    1.00
  -3 -22   5    1.30    0.60
   3 -22  -5    2.60    0.80
  -3 -22   5    1.10    0.70
   3  22  -4    6.40    1.10
   3 -22  -4    7.70    0.90
  -3 -22   4    5.50    1.00
  -3 -22   4    8.70    1.10
   3  22  -3    1.30    0.70
  -3 -22   3    2.80    0.80
   3 -22  -3    3.40    1.00
   3 -22  -3    1.60    0.60
  -3 -22   3    1.10    0.60
   3  22  -2    6.80    1.40
   3 -22  -2    9.30    1.20
  -3 -22   2    7.90    1.30
  -3 -22   2    6.00    1.00
   3 -22  -2    7.80    1.00
   3  22  -1    1.20    0.80
  -3 -22   1    0.30    1.10
  -3 -22   1    0.80    0.60
   3 -22  -1    0.90    0.80
   3 -22  -1    0.50    0.60
  -3 -22   0    3.60    1.00
   3 -22   0    3.60    0.90
   3 -22   0    2.80    0.90
   3 -22   1    6.20    1.00
  -3 -22  -1    6.70    1.10
   3 -22   2    3.00    0.90
  -3 -22  -2    1.80    0.60
  -3 -22  -3   13.90    1.10
   3 -22   3   14.40    1.10
  -3 -22  -4   16.40    1.20
   3 -22   4   16.80    1.20
   3 -22   5    3.10    0.70
  -3 -22  -5    4.10    0.70
   3  23  -5    0.10    0.50
  -3 -23   5    0.70    0.60
   3 -23  -5    0.30    0.50
   3 -23  -5   -0.50    0.60
  -3 -23   5    0.60    0.70
   3  23  -4    2.60    0.60
   3 -23  -4    4.50    0.90
  -3 -23   4    4.80    0.80
  -3 -23   4    1.30    0.70
   3 -23  -4    2.30    0.70
   3  23  -3   22.70    1.50
  -3 -23   3   20.20    1.40
   3 -23  -3   19.90    1.40
  -3 -23   3   25.80    1.50
   3 -23  -3   21.70    1.30
   3  23  -2    1.70    0.70
  -3 -23   2    0.80    1.00
  -3 -23   2    0.70    0.60
   3 -23  -2    1.40    0.70
   3 -23  -2    0.70    0.60
   3 -23  -1    1.30    0.60
   3 -23  -1    0.50    0.80
  -3 -23   1    0.80    0.60
   3 -23   0    1.60    0.60
  -3 -23   0    0.80    0.50
   3 -23   0    1.30    1.00
   3 -23   1    2.90    0.90
  -3 -23  -1    2.70    0.80
   3 -23   2    4.70    0.80
  -3 -23  -2    5.70    0.80
   3 -23   3    7.80    0.90
  -3 -23  -3    8.00    0.90
  -3  23  -4    7.90    1.40
   3 -23   4    3.60    0.70
  -3 -23  -4    4.30    0.70
   3  24  -4    5.90    1.00
   3 -24  -4    6.20    0.80
  -3 -24   4    4.20    0.80
   3 -24  -4    6.80    0.90
   3  24  -3    2.10    0.70
   3 -24  -3    3.50    0.90
  -3 -24   3    3.70    0.80
   3 -24  -3    3.80    0.80
   3  24  -2    0.60    0.80
   3 -24  -2    0.90    0.50
   3 -24  -2   -0.90    0.70
  -3 -24   2    0.20    0.50
   3 -24  -1    5.50    0.90
  -3 -24   1    3.90    0.90
  -3 -24   0   51.19    2.30
   3 -24   0   48.40    2.20
  -3 -24  -1    0.50    0.50
   3 -24   1    0.20    0.50
  -3 -24  -2    3.10    0.70
   3 -24   2    2.60    0.70
   3 -24   3    0.30    0.50
  -3 -24  -3    0.30    0.50
  -3 -24  -4    0.90    0.50
  -3 -25   3   27.70    1.40
   3 -25  -3   27.00    1.40
   3 -25  -2    0.40    0.50
  -3 -25   2    0.70    0.50
  -3 -25   1   11.30    0.90
   3 -25  -1   10.50    1.00
   3 -25   0   55.09    2.40
  -3 -25   0   57.69    2.50
  -3 -25  -1   -0.20    0.40
   3 -25   1   -0.50    0.50
  -3 -25  -2    0.40    0.50
   3 -25   2    0.50    0.50
  -4   0  11    1.20    0.50
  -4   0  11   -0.90    0.40
  -4   0  10   13.80    1.30
  -4   0  10   17.10    1.30
  -4   0   9   -0.30    0.60
  -4   0   9    0.50    0.70
  -4   0   8    4.60    1.30
  -4   0   8    8.80    1.80
  -4   0   8    5.00    1.20
  -4   0   7   -1.20    0.80
  -4   0   7   -0.10    0.70
  -4   0   6    7.30    1.20
  -4   0   6   10.50    1.80
  -4   0   6    7.10    1.30
  -4   0   6    6.80    1.60
  -4   0   5   -0.70    0.70
  -4   0   4    5.30    1.00
  -4   0   1    0.30    0.10
  -4   0   1   -0.10    0.10
  -4   0   0    3.80    0.40
  -4   0   0    3.80    0.40
  -4   0  -1   -0.10    0.20
  -4   0  -1    0.10    0.20
  -4   0  -2   92.89    3.60
  -4   0  -2   92.19    3.60
  -4   0  -3    0.20    0.30
   4   0   3    0.20    0.60
  -4   0  -3   -0.10    0.40
   4   0   4    4.80    1.10
  -4   0  -4    6.50    1.20
   4   0   5    0.60    0.90
   4   0   5    0.40    1.10
   4   0   6   15.90    2.00
   4   0   6   18.50    2.20
   4   0   6   16.40    1.70
   4   0   7    1.00    1.20
   4   0   7   -2.00    1.30
  -4   1  11    0.30    0.50
  -4   1  11    0.20    0.50
  -4  -1  11    0.30    0.40
  -4  -1  11    0.20    0.60
  -4   1  10    1.00    0.60
  -4   1  10   -0.80    0.70
  -4  -1  10    1.00    0.60
  -4  -1  10    0.00    0.60
  -4   1   9    0.80    0.60
  -4   1   9   -0.10    0.70
  -4  -1   9    0.20    0.70
  -4  -1   9    1.10    0.70
  -4   1   8  407.46   15.30
  -4   1   8  409.66   15.20
  -4  -1   8  427.46   15.30
  -4  -1   8  426.16   15.20
  -4  -1   8  419.96   15.20
  -4   1   7   10.60    2.10
  -4   1   7   10.30    1.30
  -4   1   7    9.40    1.40
  -4   1   7    6.90    1.90
  -4  -1   7   10.50    1.70
  -4  -1   7    8.50    1.20
  -4  -1   7   12.10    1.30
  -4   1   6    2.70    1.40
  -4   1   6    0.60    0.80
  -4   1   6    0.60    0.80
  -4  -1   6    0.00    0.70
  -4  -1   6   -0.10    0.70
  -4  -1   6   -0.90    1.10
  -4   1   5   74.09    3.10
  -4  -1   5   70.89    3.20
  -4   1   4  222.28    8.10
  -4  -1   2   23.40    0.90
  -4  -1   2   21.40    0.90
  -4   1   1   11.50    0.60
  -4   1   1   11.60    0.60
  -4  -1   1   12.60    0.60
  -4   1   0    7.30    0.50
  -4  -1   0    5.40    0.50
  -4   1  -1   22.20    1.10
  -4  -1  -1   23.40    1.10
  -4   1  -2  115.59    4.40
  -4   1  -2  115.39    4.40
  -4  -1  -2  113.69    4.40
   4   1   3  496.95   17.10
  -4   1  -3  499.55   17.20
  -4   1  -3  462.45   17.20
  -4  -1  -3  502.35   17.20
  -4  -1  -3  479.55   17.20
   4  -1   3  444.06   17.00
   4   1   4  126.69    4.90
  -4   1  -4  126.99    5.00
  -4  -1  -4  126.89    5.00
   4  -1   4  119.49    4.90
   4   1   5   35.30    2.00
   4   1   5   24.30    2.70
   4  -1   5   27.20    2.30
   4  -1   5   29.70    2.40
   4  -1   5   34.90    2.00
   4   1   6   14.00    2.30
   4   1   6   12.60    1.60
   4   1   6   16.60    2.20
   4  -1   6   14.90    2.00
   4  -1   6   10.50    1.80
   4   1   7    8.70    2.00
   4   1   7   14.10    2.30
   4  -1   7    9.50    1.80
   4  -1   7    8.50    2.00
   4  -1   8   23.00    2.20
   4  -1   8   26.50    2.10
  -4   2  11    2.00    0.50
  -4   2  11    2.70    0.60
  -4  -2  11    2.40    0.60
  -4  -2  11    1.80    0.70
  -4   2  10    0.50    0.60
  -4   2  10    0.10    0.50
  -4  -2  10   -0.10    0.50
  -4  -2  10    0.60    0.60
  -4   2   9   11.40    1.30
  -4   2   9   12.20    1.20
  -4  -2   9   11.90    1.70
  -4  -2   9   13.00    1.30
  -4  -2   9   13.00    1.40
  -4   2   8  162.18    6.40
  -4   2   8  160.68    6.40
  -4  -2   8  160.78    6.40
  -4  -2   8  164.18    6.40
  -4  -2   8  162.18    6.40
  -4   2   7    2.10    1.00
  -4   2   7    2.70    1.30
  -4   2   7    3.00    1.60
  -4  -2   7    2.40    1.00
  -4  -2   7    1.20    1.20
  -4  -2   7    1.50    1.10
  -4   2   6    7.30    1.20
  -4   2   6    4.20    1.30
  -4   2   6    8.20    1.30
  -4  -2   6    7.60    1.30
  -4  -2   6    4.20    1.20
  -4  -2   6    9.00    1.60
  -4   2   5    0.50    0.60
  -4   2   4  201.88    7.40
   4   2  -2    0.80    0.20
  -4  -2   2    0.60    0.20
   4   2  -1   91.79    3.40
  -4   2   1   93.49    3.40
  -4  -2   1   96.19    3.40
   4   2   0   41.00    1.70
  -4   2   0   42.40    1.70
  -4  -2   0   45.50    1.70
  -4   2  -1    2.20    0.40
  -4  -2  -1    2.40    0.50
  -4   2  -2  217.58    8.00
  -4   2  -3   42.30    2.10
   4   2   3   38.40    2.00
  -4   2  -3   43.70    2.00
  -4  -2  -3   40.40    2.00
  -4   2  -4    9.20    1.30
   4   2   4   12.40    1.20
  -4  -2  -4   10.60    1.30
   4  -2   4   12.90    1.50
   4   2   5    2.10    0.80
   4   2   5    1.60    1.30
   4  -2   5    3.90    1.20
   4  -2   5    1.60    1.30
   4  -2   5    6.20    1.80
   4   2   6   57.19    2.70
   4   2   6   50.79    3.20
   4  -2   6   51.19    2.90
   4  -2   6   47.70    2.70
   4   2   7    0.70    1.10
   4  -2   7   -0.60    1.10
   4  -2   7   -0.20    0.90
   4  -2   8    7.20    1.60
   4  -2   8    7.30    1.80
   4  -2   9   22.50    1.80
  -4   3  11    3.20    0.70
  -4   3  11    3.60    0.90
  -4  -3  11    2.80    0.70
  -4  -3  11    2.90    0.60
  -4   3  10    1.20    0.60
  -4   3  10    0.10    0.60
  -4  -3  10    1.50    0.60
  -4  -3  10    0.20    0.60
  -4   3   9    7.70    1.10
  -4   3   9   10.30    1.20
  -4  -3   9   10.80    1.50
  -4  -3   9    9.20    1.30
  -4  -3   9    8.80    1.10
  -4   3   8  262.57   11.30
  -4   3   8  282.87   10.40
  -4   3   8  268.27   10.40
  -4  -3   8  283.77   10.40
  -4  -3   8  289.77   10.40
  -4  -3   8  279.27   10.50
  -4   3   7   18.20    1.40
  -4   3   7   18.40    1.60
  -4   3   7   17.70    1.70
  -4  -3   7   16.70    1.50
  -4  -3   7   14.00    1.70
  -4  -3   7   16.20    1.50
  -4   3   6   31.10    2.00
  -4   3   6   32.90    1.90
  -4   3   6   30.70    1.90
  -4  -3   6   31.60    1.90
  -4  -3   6   30.60    2.00
  -4  -3   6   36.20    2.10
  -4   3   5   86.39    3.50
  -4   3   4   19.90    1.30
   4   3  -3   49.10    1.80
  -4   3   3   48.60    2.10
   4   3  -2   19.30    0.90
  -4   3   2   18.80    0.80
   4  -3  -2   18.60    0.80
  -4  -3   2   21.20    0.90
   4   3  -1 8604.44  302.47
  -4   3   1 8518.85  302.37
  -4  -3   1 8679.33  302.37
   4  -3  -1 8958.20  302.57
  -4   3   0  303.57   10.90
   4   3   0  295.77   10.90
   4  -3   0  307.37   10.90
  -4  -3   0  318.77   10.90
  -4   3  -1  121.19    4.50
   4   3   1  116.29    4.50
  -4  -3  -1  124.79    4.50
  -4   3  -2  260.07    9.10
   4   3   2  234.98    9.10
  -4  -3  -2  257.47    9.10
   4   3   3  214.38    7.80
  -4   3  -3  217.48    7.90
  -4  -3  -3  204.68    7.90
  -4   3  -4    0.70    0.70
   4   3   4    2.20    0.70
   4  -3   4    1.50    1.00
  -4  -3  -4    1.50    0.70
   4   3   5   18.40    1.50
   4   3   5   10.90    2.60
   4  -3   5   17.90    2.00
   4  -3   5   19.50    1.80
   4   3   6   24.00    1.90
   4   3   6   23.10    2.80
   4  -3   6   25.90    1.90
   4  -3   6   23.50    2.10
   4   3   7   50.09    2.70
   4  -3   7   47.00    2.70
   4  -3   7   46.60    2.70
   4   3   8   14.20    2.70
   4  -3   8   14.00    1.70
   4  -3   8   12.30    1.70
   4  -3   9   -1.60    0.90
  -4   4  11    5.20    0.70
  -4   4  11    4.60    0.70
  -4  -4  11    5.70    0.80
  -4  -4  11    5.20    0.80
  -4   4  10    0.20    0.50
  -4   4  10    0.70    0.60
  -4  -4  10    0.50    0.60
  -4  -4  10    0.20    0.50
  -4   4   9    1.20    0.70
  -4   4   9   -0.70    0.60
  -4  -4   9    0.40    0.60
  -4  -4   9   -1.50    0.80
  -4  -4   9    1.30    0.70
  -4   4   8  137.49    5.50
  -4   4   8  132.79    5.70
  -4   4   8  139.49    5.50
  -4  -4   8  137.39    5.60
  -4  -4   8  136.89    5.60
  -4  -4   8  137.59    5.50
  -4   4   7   13.40    1.60
  -4   4   7   15.70    1.50
  -4   4   7   15.60    1.40
  -4  -4   7   16.10    1.50
  -4  -4   7   14.50    1.60
  -4  -4   7   15.40    1.50
  -4   4   6   17.20    1.40
  -4   4   6   14.20    1.50
  -4   4   6   17.10    1.40
  -4  -4   6   17.10    1.60
  -4  -4   6   16.90    1.60
  -4  -4   6   17.70    1.60
  -4   4   5  236.18    8.50
  -4   4   5  221.48    9.10
  -4   4   5  228.88    8.50
  -4  -4   5  228.28    8.60
  -4   4   4   47.80    2.10
   4   4  -3   41.70    1.70
  -4   4   3   39.60    1.90
   4  -4  -3   45.20    1.60
  -4  -4   3   44.80    1.70
   4   4  -2  127.09    4.60
  -4   4   2  125.09    4.50
  -4  -4   2  130.19    4.60
   4  -4  -2  124.69    4.60
   4   4  -1 3654.33  132.39
  -4   4   1 3601.64  132.29
  -4  -4   1 3905.61  132.39
   4  -4  -1 3999.60  132.49
  -4   4   0    7.00    0.50
   4   4   0    6.80    0.60
   4  -4   0    6.50    0.60
  -4  -4   0    6.30    0.50
  -4   4  -1    3.30    0.50
   4   4   1    3.30    0.50
  -4  -4  -1    3.70    0.60
   4  -4   1    2.80    0.50
   4   4   2   37.20    1.80
  -4   4  -2   36.90    1.70
  -4  -4  -2   36.80    1.70
  -4   4  -3  118.99    4.60
   4   4   3  114.49    4.60
   4   4   4    3.50    1.00
  -4   4  -4    1.90    0.70
   4   4   5   55.79    3.80
   4   4   5   61.89    2.90
   4  -4   5   64.59    3.00
   4  -4   5   59.39    3.00
   4   4   6  140.89    5.40
   4  -4   6  130.39    5.40
   4  -4   6  132.19    5.40
   4  -4   6  125.39    5.40
   4   4   7    9.40    1.60
   4  -4   7    7.60    1.60
   4  -4   7    6.50    1.80
   4  -4   7    7.20    1.60
   4   4   8    3.70    1.20
   4  -4   8    4.70    1.40
   4  -4   8    3.20    1.00
   4  -4   9   13.60    1.70
   4  -4   9   10.90    1.40
  -4   5  11   28.50    1.30
  -4   5  11   27.30    1.30
  -4  -5  11   28.50    1.30
  -4  -5  11   27.40    1.40
  -4   5  10    0.70    0.50
  -4   5  10    0.10    0.50
  -4  -5  10   -0.50    0.50
  -4  -5  10    0.10    0.60
  -4   5   9   19.10    1.50
  -4   5   9   20.10    1.50
  -4  -5   9   18.30    1.50
  -4  -5   9   19.10    1.70
  -4  -5   9   20.50    1.50
  -4   5   8   51.99    2.60
  -4   5   8   48.60    2.80
  -4   5   8   52.79    2.60
  -4  -5   8   54.59    2.70
  -4  -5   8   55.19    2.80
  -4  -5   8   51.49    2.70
  -4   5   7   20.30    1.70
  -4   5   7   22.90    1.60
  -4   5   7   22.30    1.60
  -4  -5   7   18.70    1.70
  -4  -5   7   19.80    1.70
  -4  -5   7   18.60    1.60
  -4   5   6    6.70    1.20
  -4   5   6    7.40    1.20
  -4   5   6    6.10    1.30
  -4  -5   6    4.30    0.90
  -4  -5   6    4.50    1.30
  -4  -5   6    4.90    1.30
  -4   5   5  278.67   10.10
  -4   5   5  274.37   10.20
  -4   5   5  279.07   10.20
  -4  -5   5  269.67   10.20
  -4  -5   5  287.07   10.30
  -4  -5   5  277.27   10.30
  -4   5   4  307.87   10.90
   4   5  -4  301.57   10.70
  -4  -5   4  299.57   10.70
  -4   5   3    0.10    0.40
  -4   5   3    1.20    0.40
   4   5  -3    0.50    0.30
   4  -5  -3    0.30    0.20
  -4  -5   3    0.50    0.30
  -4   5   2   62.89    2.70
  -4   5   2   70.39    2.60
   4   5  -2   67.89    2.60
  -4  -5   2   73.69    2.70
   4  -5  -2   70.19    2.60
  -4   5   1 1634.54   58.99
   4   5  -1 1633.44   59.19
  -4  -5   1 1734.43   58.99
   4  -5  -1 1740.83   59.09
  -4   5   0   44.50    1.90
   4   5   0   43.10    1.90
   4  -5   0   45.50    1.90
  -4  -5   0   48.10    1.90
  -4   5  -1   16.80    1.00
   4   5   1   15.70    1.00
   4  -5   1   16.70    1.00
  -4  -5  -1   16.20    1.00
  -4   5  -2  323.77   11.20
   4   5   2  309.97   11.20
   4   5   2  298.67   11.10
  -4  -5  -2  301.77   11.10
  -4   5  -3    0.60    0.50
   4   5   3    1.10    0.60
  -4   5  -4    8.50    1.60
   4   5   4    5.70    1.30
   4   5   5   24.70    1.70
   4  -5   5   19.10    2.30
   4  -5   5   20.30    2.00
   4  -5   5   25.80    1.90
   4   5   6    7.40    1.40
   4  -5   6    5.90    1.30
   4  -5   6    8.50    2.30
   4  -5   6    8.30    2.50
   4   5   7    7.90    2.00
   4  -5   7    5.10    1.40
   4  -5   7    3.80    1.20
   4  -5   7    4.50    1.40
   4   5   8    2.00    1.10
   4  -5   8    0.80    0.90
   4  -5   8    1.70    0.80
   4  -5   8    1.00    1.10
   4  -5   9    3.50    1.20
   4  -5   9    2.20    0.90
  -4   6  11   23.00    1.20
  -4   6  11   23.00    1.20
  -4  -6  11   21.60    1.20
  -4  -6  11   23.50    1.20
  -4   6  10    4.20    0.80
  -4   6  10    6.10    0.80
  -4  -6  10    3.40    0.80
  -4  -6  10    5.20    1.00
  -4   6   9   -0.50    1.40
  -4   6   9    3.60    1.00
  -4   6   9    2.00    0.70
  -4  -6   9    3.40    1.10
  -4  -6   9    1.70    0.70
  -4  -6   9    2.50    1.30
  -4   6   8  132.79    5.40
  -4   6   8  140.49    5.40
  -4   6   8  132.29    5.50
  -4  -6   8  132.59    5.40
  -4  -6   8  133.29    5.50
  -4  -6   8  130.59    5.40
  -4   6   7   24.90    1.80
  -4   6   7   23.30    1.70
  -4   6   7   23.80    1.70
  -4  -6   7   24.20    1.90
  -4  -6   7   23.30    1.70
  -4  -6   7   25.80    1.80
  -4   6   6   10.30    1.30
  -4   6   6    9.00    1.30
  -4   6   6   11.20    1.20
  -4  -6   6    9.40    1.40
  -4  -6   6   10.80    1.40
  -4  -6   6    9.60    1.40
  -4   6   5  179.78    6.80
  -4   6   5  176.88    6.90
  -4   6   5  179.98    6.90
  -4  -6   5  179.48    7.00
  -4  -6   5  186.28    7.00
  -4  -6   5  187.78    7.00
  -4   6   4   63.29    2.70
   4   6  -4   65.39    2.60
  -4   6   3    6.00    0.80
   4   6  -3    4.30    0.60
  -4   6   3    4.90    0.50
  -4  -6   3    4.50    0.70
   4  -6  -3    4.50    0.60
  -4   6   2   87.79    3.20
  -4   6   2   82.19    3.30
   4   6  -2   81.59    3.20
  -4  -6   2   88.19    3.30
  -4   6   1  320.37   11.70
   4   6  -1  321.57   11.80
   4  -6  -1  340.37   11.80
  -4  -6   1  340.47   11.80
  -4   6   0   14.90    0.80
   4   6   0   12.20    0.80
  -4  -6   0   13.10    0.80
   4  -6   0   12.40    0.90
  -4   6  -1    1.00    0.30
   4   6   1    1.00    0.40
   4   6   1    1.00    0.60
  -4  -6  -1    1.70    0.50
   4  -6   1    1.00    0.40
   4   6   2   12.70    1.10
  -4   6  -2   11.70    1.00
   4   6   2    9.80    1.10
   4  -6   2   11.90    1.10
  -4  -6  -2   12.80    1.10
  -4   6  -3   11.20    1.20
   4   6   3    9.80    1.10
   4   6   4    1.60    0.70
   4  -6   4    0.70    0.90
   4  -6   4    1.90    1.10
   4   6   5   18.90    2.20
   4   6   5   19.60    1.50
   4  -6   5   18.10    1.70
   4  -6   5   18.60    1.80
   4  -6   5   19.00    2.00
   4   6   6    0.30    0.80
   4   6   6   -0.80    1.20
   4  -6   6    1.60    0.90
   4  -6   6    0.50    1.10
   4  -6   6    0.30    0.80
   4   6   7    7.80    1.50
   4  -6   7    8.50    1.50
   4  -6   7    5.90    1.70
   4  -6   7    6.90    1.50
   4   6   8   26.20    2.20
   4  -6   8   30.30    2.00
   4  -6   8   30.50    2.00
   4  -6   9   27.70    1.80
   4  -6   9   31.70    1.90
   4  -6  10    4.40    1.20
  -4   7  11    1.80    0.60
  -4  -7  11    1.20    0.40
  -4  -7  11   -0.30    0.70
  -4   7  10    0.60    0.50
  -4   7  10    1.30    0.50
  -4  -7  10    0.40    0.60
  -4  -7  10   -0.10    0.50
  -4   7   9    1.60    1.20
  -4   7   9    2.90    0.70
  -4  -7   9    4.00    1.20
  -4  -7   9    4.60    1.10
  -4  -7   9    3.00    1.10
  -4   7   8    3.10    1.00
  -4   7   8    2.50    0.80
  -4   7   8    0.60    0.70
  -4  -7   8    5.50    1.20
  -4  -7   8    2.40    0.80
  -4  -7   8    1.80    0.80
  -4   7   7    2.20    0.70
  -4   7   7    1.90    0.70
  -4   7   7    1.10    0.80
  -4  -7   7    1.90    0.80
  -4  -7   7    2.10    0.90
  -4  -7   7    3.20    0.90
  -4   7   6    7.40    1.30
  -4   7   6    9.40    1.20
  -4   7   6    8.00    1.20
  -4  -7   6    9.40    1.30
  -4  -7   6    5.40    1.30
  -4  -7   6    7.50    1.40
  -4   7   5    4.00    1.20
  -4   7   5    2.30    0.80
  -4   7   5    2.60    0.70
  -4  -7   5    4.50    1.40
  -4  -7   5    2.60    1.00
  -4  -7   5    1.20    0.90
   4   7  -4  235.48    8.70
  -4   7   4  248.58    8.90
   4   7  -3   46.10    2.00
  -4   7   3   45.70    2.10
  -4   7   3   45.20    1.90
   4  -7  -3   46.60    2.00
  -4  -7   3   46.10    2.10
   4   7  -2    3.30    0.60
  -4   7   2    2.90    0.50
  -4   7   2    4.00    0.70
  -4  -7   2    4.50    0.70
   4  -7  -2    4.20    0.70
   4   7  -1  202.68    7.80
  -4   7   1  211.18    7.80
  -4   7   1  224.38    7.80
  -4  -7   1  217.68    7.80
   4  -7  -1  222.78    7.90
  -4   7   0    4.50    0.70
   4   7   0    4.20    1.00
   4  -7   0    4.30    0.70
  -4  -7   0    5.00    0.70
  -4   7  -1   85.79    3.40
   4   7   1   86.79    3.50
   4   7   1   85.19    3.40
   4  -7   1   84.89    3.50
  -4  -7  -1   83.89    3.40
   4   7   2  163.58    6.30
  -4   7  -2  164.68    6.20
   4   7   2  160.48    6.10
   4   7   3    8.80    1.40
  -4   7  -3    7.70    1.30
   4   7   3    8.20    1.10
   4   7   4   10.40    1.20
   4  -7   4   11.30    1.60
   4  -7   4    6.90    1.60
   4   7   5   19.70    1.60
   4   7   5   17.40    1.90
   4  -7   5   20.60    1.80
   4  -7   5   16.80    1.90
   4  -7   5   17.80    1.90
   4   7   6    1.50    1.60
   4   7   6    5.00    1.30
   4  -7   6    2.20    1.10
   4  -7   6    2.10    0.90
   4  -7   6    3.10    1.00
   4   7   7   10.80    1.70
   4   7   7    9.20    1.50
   4  -7   7    8.70    1.50
   4  -7   7   11.30    1.60
   4  -7   7   12.00    1.70
   4   7   8    0.60    1.00
   4  -7   8    0.60    0.80
   4  -7   8    0.20    0.80
   4  -7   8    0.20    0.90
   4   7   9   56.29    3.50
   4  -7   9   54.29    2.50
   4  -7   9   52.49    2.50
  -4   8  10    1.60    0.50
  -4   8  10    1.50    0.50
  -4  -8  10    1.40    0.60
  -4  -8  10    1.10    0.60
  -4   8   9    2.10    1.20
  -4   8   9    0.00    0.50
  -4   8   9    0.80    0.60
  -4  -8   9   -0.10    0.60
  -4  -8   9    0.30    0.70
  -4  -8   9    0.50    0.70
  -4   8   8   41.00    2.50
  -4   8   8   43.30    2.30
  -4   8   8   42.60    2.50
  -4  -8   8   43.90    2.40
  -4  -8   8   43.80    2.60
  -4  -8   8   41.20    2.30
  -4   8   7   -1.10    0.70
  -4   8   7   -0.40    0.70
  -4   8   7   -0.30    0.70
  -4  -8   7   -1.50    0.70
  -4  -8   7    0.30    0.80
  -4  -8   7   -0.10    0.80
  -4   8   6   33.60    1.90
  -4   8   6   33.40    2.00
  -4   8   6   34.60    2.00
  -4  -8   6   36.10    2.10
  -4  -8   6   33.10    2.00
  -4  -8   6   32.50    2.10
  -4   8   5   29.00    1.80
  -4   8   5   29.40    1.90
  -4   8   5   30.80    1.70
  -4  -8   5   26.50    1.90
  -4  -8   5   26.60    1.90
  -4  -8   5   30.30    2.00
  -4   8   4    2.00    0.60
  -4   8   4    3.90    1.20
  -4  -8   4    1.50    0.80
  -4  -8   4    2.60    1.00
  -4   8   3   90.19    3.60
  -4   8   3   88.49    3.50
  -4  -8   3   94.29    3.70
   4  -8  -3   88.89    3.60
  -4   8   2   29.90    1.50
  -4   8   2   30.90    1.40
   4   8  -2   25.90    1.60
   4  -8  -2   30.80    1.60
  -4  -8   2   32.50    1.60
   4   8  -1  148.59    5.60
  -4   8   1  149.39    5.60
  -4   8   1  155.48    5.60
  -4  -8   1  148.89    5.60
   4  -8  -1  146.49    5.70
  -4   8   0   20.40    1.20
   4   8   0   19.30    1.20
  -4  -8   0   18.10    1.20
   4  -8   0   19.10    1.30
  -4   8  -1    2.50    0.80
   4   8   1    2.40    0.80
   4   8   1    1.90    0.70
   4  -8   1    1.70    0.60
  -4  -8  -1    1.40    0.50
   4   8   2    6.10    1.00
  -4   8  -2    8.00    1.00
   4   8   2    7.10    1.10
   4   8   3   51.19    2.90
  -4   8  -3   55.39    2.70
   4   8   4    4.10    1.20
   4   8   4    4.30    1.10
   4  -8   4    4.50    1.00
   4  -8   4    3.70    1.20
   4  -8   4    4.40    1.40
   4   8   5    5.60    1.40
   4   8   5    6.10    1.70
   4  -8   5    6.70    1.50
   4  -8   5    8.50    1.70
   4  -8   5    8.00    1.40
   4   8   6  240.18    8.90
   4   8   6  223.18    8.60
   4  -8   6  231.08    8.80
   4  -8   6  224.28    8.70
   4  -8   6  230.08    8.80
   4   8   7    1.00    1.00
   4   8   7    0.90    1.00
   4  -8   7    1.40    1.00
   4  -8   7   -0.40    0.80
   4  -8   7   -0.60    0.90
   4   8   8    0.00    1.00
   4  -8   8   -0.40    0.70
   4  -8   8    2.80    0.90
   4  -8   8    0.80    1.00
   4   8   9   15.50    2.20
   4  -8   9   15.20    1.30
   4  -8   9   13.00    1.20
   4  -8  10    0.10    0.70
  -4   9  10    0.60    0.40
  -4   9  10    0.50    0.50
  -4  -9  10    0.90    0.60
  -4  -9  10    0.50    0.50
  -4   9   9    0.00    1.10
  -4   9   9   -0.30    0.50
  -4   9   9    0.20    0.50
  -4  -9   9   -0.60    0.50
  -4  -9   9    0.10    0.60
  -4  -9   9   -0.80    0.60
  -4   9   8    7.00    1.10
  -4   9   8    8.00    1.50
  -4   9   8    6.50    1.10
  -4  -9   8    8.10    1.20
  -4  -9   8    7.50    1.10
  -4  -9   8    7.40    1.30
  -4   9   7    2.80    0.80
  -4   9   7    4.50    0.90
  -4   9   7    4.70    1.40
  -4  -9   7    6.60    1.30
  -4  -9   7    5.50    1.60
  -4  -9   7    3.20    0.90
  -4   9   6    6.80    1.30
  -4   9   6    8.70    1.20
  -4   9   6    6.40    1.20
  -4  -9   6    7.00    1.30
  -4  -9   6    7.90    1.30
  -4  -9   6    7.00    1.30
  -4   9   5   16.90    1.50
  -4   9   5   16.20    1.50
  -4   9   5   17.10    1.40
  -4  -9   5   16.40    1.60
  -4  -9   5   15.20    1.60
  -4  -9   5   16.40    1.50
  -4   9   4  233.48    8.60
  -4   9   4  240.58    8.70
  -4   9   4  231.88    8.70
  -4  -9   4  230.98    8.80
  -4  -9   4  231.78    8.80
  -4  -9   4  228.98    8.80
   4   9  -3    0.80    0.60
  -4   9   3    0.10    0.50
  -4   9   3    0.30    0.50
  -4  -9   3    1.90    0.90
   4  -9  -3   -0.30    0.80
  -4   9   2    1.50    0.50
   4   9  -2    0.70    0.50
  -4   9   2    0.40    0.40
  -4  -9   2    0.80    0.60
   4  -9  -2    1.30    0.60
  -4   9   1  180.48    7.00
  -4   9   1  189.18    7.00
   4   9  -1  200.88    7.10
   4  -9  -1  191.88    7.20
  -4  -9   1  188.18    7.10
   4   9   0   39.50    1.90
  -4   9   0   37.60    1.80
  -4   9   0   35.50    1.80
   4   9   0   35.70    2.00
   4  -9   0   34.30    2.00
  -4  -9   0   36.90    2.10
   4   9   1   28.90    1.70
  -4   9  -1   29.80    1.60
   4   9   1   29.90    1.70
  -4   9  -2  197.28    7.70
   4   9   2  199.78    7.60
   4   9   2  209.98    7.80
   4   9   3   21.90    1.50
   4  -9   3   25.30    2.00
   4  -9   3   20.00    2.00
   4   9   4    2.50    1.10
   4   9   4    3.90    1.10
   4  -9   4    2.70    1.10
   4  -9   4    2.60    1.20
   4  -9   4    1.60    0.70
   4   9   5    2.30    1.00
   4   9   5    2.90    0.90
   4  -9   5    2.00    0.90
   4  -9   5    1.40    1.00
   4  -9   5    1.00    0.90
   4   9   6   71.39    3.40
   4   9   6   64.39    3.20
   4  -9   6   69.49    3.30
   4  -9   6   67.59    3.20
   4  -9   6   71.79    3.30
   4   9   7   17.00    1.80
   4   9   7   17.80    1.80
   4  -9   7   21.10    1.80
   4  -9   7   19.10    1.70
   4  -9   7   20.30    1.80
   4   9   8   -0.80    0.90
   4  -9   8    0.30    0.60
   4  -9   8    0.20    0.80
   4  -9   8    0.60    0.70
   4   9   9    0.40    1.40
   4  -9   9    0.50    0.60
   4  -9   9    0.80    0.60
  -4  10  10    0.10    0.40
  -4 -10  10    0.40    0.70
  -4 -10  10    0.70    0.50
  -4  10   9    1.50    0.50
  -4  10   9   -0.60    1.40
  -4  10   9    1.00    0.50
  -4 -10   9    0.80    0.60
  -4 -10   9    0.20    0.60
  -4 -10   9    0.10    0.50
  -4  10   8    0.40    0.60
  -4  10   8   -0.50    0.60
  -4  10   8    1.60    0.90
  -4 -10   8    1.10    0.80
  -4 -10   8    0.60    0.70
  -4 -10   8    1.20    0.60
  -4  10   7   -0.60    0.70
  -4  10   7    1.00    0.70
  -4  10   7    0.90    0.80
  -4 -10   7    1.10    0.80
  -4 -10   7    0.60    0.80
  -4 -10   7   -0.80    0.80
  -4  10   6   -0.20    0.70
  -4  10   6    0.20    0.70
  -4  10   6    0.20    0.70
  -4 -10   6   -0.70    0.80
  -4 -10   6    0.60    0.80
  -4 -10   6    0.00    0.80
  -4  10   5   17.10    1.40
  -4  10   5   15.90    1.40
  -4  10   5   17.30    1.50
  -4 -10   5   18.60    1.50
  -4 -10   5   17.60    1.60
  -4 -10   5   19.00    1.70
  -4  10   4   92.79    3.90
  -4  10   4   90.29    4.00
  -4  10   4  100.39    4.00
  -4 -10   4   98.39    4.10
  -4 -10   4   95.89    4.10
  -4 -10   4   93.29    4.10
  -4  10   3   22.90    1.30
   4  10  -3   20.30    1.70
  -4  10   3   19.60    1.60
  -4  10   3   20.40    1.50
  -4 -10   3   17.70    1.70
  -4  10   2   16.20    1.10
   4  10  -2   16.60    1.40
  -4  10   2   14.30    1.30
   4 -10  -2   12.70    1.70
  -4  10   1  217.68    8.10
  -4  10   1  216.08    8.00
   4  10  -1  227.08    8.20
   4  10   0    7.40    1.30
  -4  10   0    6.50    1.10
   4  10   0    8.20    1.10
  -4  10   0    6.30    1.00
   4  10   1    2.40    0.70
   4  10   1    2.00    0.70
  -4  10  -1    3.30    1.00
   4  10   2  336.37   12.20
   4  10   3  149.39    5.80
   4  10   3  144.69    5.80
   4 -10   3  148.39    5.90
   4 -10   3  152.58    6.00
   4 -10   3  149.79    6.00
   4  10   4    0.00    0.70
   4  10   4   -2.00    0.90
   4 -10   4   -1.40    1.00
   4 -10   4   -0.20    0.90
   4 -10   4    0.50    0.80
   4  10   5   13.40    2.30
   4  10   5   13.60    1.50
   4 -10   5   11.90    1.70
   4 -10   5   12.40    1.60
   4 -10   5   12.00    1.50
   4 -10   6   11.30    1.60
   4 -10   6    8.80    1.60
   4 -10   6   10.80    1.50
   4  10   7    8.50    1.50
   4  10   7   11.00    1.50
   4 -10   7    9.40    1.50
   4 -10   7    8.40    1.40
   4 -10   7   12.40    2.40
   4  10   8   12.70    1.80
   4  10   8   16.80    1.60
   4 -10   8   10.90    1.30
   4 -10   8   13.20    1.40
   4 -10   8   13.70    1.30
   4  10   9   12.10    2.00
   4 -10   9    9.70    1.10
   4 -10   9    9.30    0.90
  -4  11  10   -0.60    0.40
  -4 -11  10    0.00    0.60
  -4 -11  10    0.20    0.40
  -4  11   9    1.10    1.00
  -4  11   9    0.70    0.60
  -4  11   9    0.10    0.50
  -4 -11   9   -0.30    0.50
  -4 -11   9    0.20    0.60
  -4 -11   9   -0.20    0.60
  -4  11   8    0.30    0.60
  -4  11   8   -0.70    0.80
  -4  11   8    0.80    0.60
  -4 -11   8    0.90    0.80
  -4 -11   8    0.70    0.60
  -4 -11   8   -0.30    0.60
  -4  11   7   -0.60    0.60
  -4  11   7   -0.10    0.60
  -4  11   7    0.00    0.70
  -4 -11   7    0.60    0.80
  -4 -11   7   -0.40    0.70
  -4  11   6    6.50    1.30
  -4  11   6    5.30    1.20
  -4  11   6    5.50    1.20
  -4 -11   6    7.40    1.30
  -4 -11   6    6.20    1.30
  -4 -11   6    6.30    1.30
  -4  11   5   33.00    1.90
  -4  11   5   32.60    2.00
  -4  11   5   35.30    2.00
  -4 -11   5   34.50    2.10
  -4 -11   5   31.10    2.10
  -4 -11   5   31.90    2.10
  -4  11   4  321.27   11.30
  -4  11   4  305.57   11.30
  -4  11   4  301.37   11.30
  -4 -11   4  311.77   11.40
  -4 -11   4  300.37   11.40
  -4 -11   4  309.17   11.40
   4  11  -3    3.50    1.10
  -4  11   3    1.50    0.90
  -4  11   3    3.70    0.80
  -4  11   3    3.70    0.90
  -4 -11   3    2.70    0.90
  -4 -11   3    1.70    1.30
  -4 -11   3    1.60    1.10
   4  11  -2   26.30    2.00
  -4  11   2   31.30    1.60
  -4  11   2   26.30    1.80
  -4 -11   2   26.40    1.80
   4  11  -1  218.28    8.30
  -4  11   1  217.98    8.00
  -4  11   1  218.78    8.20
   4  11   0   20.00    1.70
   4  11   0   18.50    1.60
  -4  11   0   23.80    1.50
  -4  11   0   22.20    1.60
   4  11   1    8.00    1.10
   4  11   2   69.29    3.00
   4  11   2   68.39    3.00
   4 -11   2   63.19    3.00
   4 -11   2   62.09    3.20
   4  11   3   13.40    1.50
   4  11   3   12.00    1.40
   4 -11   3   11.70    1.70
   4 -11   3   11.10    1.60
   4 -11   3    9.50    1.70
   4  11   4    1.30    0.90
   4  11   4    0.40    0.70
   4 -11   4    0.50    1.00
   4 -11   4   -0.10    0.80
   4 -11   4    0.90    0.90
   4  11   5    5.40    1.40
   4  11   5    7.00    1.20
   4 -11   5    4.10    1.40
   4 -11   5    4.50    1.30
   4 -11   5    5.00    1.40
   4  11   6  124.99    5.40
   4  11   6  129.19    5.20
   4 -11   6  133.89    5.40
   4 -11   6  132.59    5.40
   4 -11   6  128.09    5.30
   4  11   7    1.90    0.90
   4  11   7    1.90    0.90
   4 -11   7    0.90    0.70
   4 -11   7    2.20    0.90
   4 -11   7    3.50    1.10
   4  11   8    1.60    1.00
   4  11   8   -0.90    0.80
   4 -11   8    0.20    0.60
   4 -11   8    0.00    0.70
   4 -11   8   -1.10    0.50
   4 -11   9    5.90    1.30
   4 -11   9    5.30    0.80
  -4  12  10    0.70    0.40
  -4 -12  10    0.80    0.60
  -4 -12  10   -0.10    0.40
  -4  12   9    1.20    1.00
  -4  12   9    0.00    0.50
   4  12  -9   -0.20    0.90
  -4 -12   9    0.30    0.50
  -4 -12   9    0.10    0.50
  -4 -12   9    0.30    0.60
  -4  12   8    4.70    1.40
  -4  12   8    4.80    0.90
  -4  12   8    3.80    1.00
  -4 -12   8    5.60    1.20
  -4 -12   8    3.00    1.00
  -4 -12   8    4.40    0.90
  -4  12   7    1.00    0.70
  -4  12   7    1.80    0.70
  -4  12   7    0.80    0.60
  -4 -12   7    1.30    0.80
  -4 -12   7    3.90    1.20
  -4 -12   7    1.70    0.80
  -4  12   6    1.60    0.90
  -4  12   6    2.60    0.80
  -4  12   6    2.60    0.80
  -4 -12   6    2.90    0.90
  -4 -12   6    1.60    0.90
  -4 -12   6    2.50    0.80
  -4  12   5   15.90    1.40
  -4  12   5   15.30    1.40
  -4  12   5   14.30    1.40
  -4 -12   5   15.20    1.60
  -4 -12   5   12.90    1.60
  -4 -12   5   16.70    1.60
  -4  12   4   27.50    1.70
  -4  12   4   26.20    1.80
  -4  12   4   25.70    1.70
  -4 -12   4   30.00    2.00
  -4 -12   4   25.70    1.90
  -4 -12   4   28.40    1.90
  -4  12   3    4.20    1.40
  -4  12   3    5.30    1.00
  -4 -12   3    3.80    1.20
  -4 -12   3    2.90    0.80
  -4 -12   3    5.30    1.60
  -4  12   2   18.00    1.30
  -4  12   2   16.50    1.90
  -4  12   2   17.10    2.10
  -4 -12   2   16.00    1.50
   4  12  -1  130.99    5.20
  -4  12   1  128.19    5.00
  -4 -12   1  127.79    5.10
   4  12   0   -0.10    1.00
   4  12   0    1.20    0.90
  -4  12   0   -0.10    0.80
   4 -12   0    1.20    0.80
   4  12   1   54.19    2.50
   4  12   1   46.30    3.00
   4 -12   1   51.99    2.50
   4  12   2   51.99    2.50
   4  12   2   49.99    3.20
   4 -12   2   51.49    3.00
   4 -12   2   51.19    2.50
   4 -12   2   44.70    2.80
   4  12   3  141.99    5.70
   4  12   3  142.79    5.70
   4 -12   3  143.19    5.70
   4 -12   3  146.89    5.90
   4 -12   3  143.29    5.80
   4  12   4   45.40    2.40
   4  12   4   43.50    2.40
   4 -12   4   42.50    2.60
   4 -12   4   41.60    3.10
   4  12   5    9.80    2.20
   4  12   5    5.80    1.50
   4 -12   5    7.00    1.40
   4 -12   5    7.80    1.40
   4 -12   5    8.50    1.40
   4  12   6   98.19    4.10
   4  12   6   91.29    4.30
   4 -12   6   97.49    4.20
   4 -12   6  100.49    4.30
   4 -12   6  100.89    4.20
   4  12   7   -1.50    0.90
   4  12   7   -0.50    0.80
   4 -12   7    0.70    0.70
   4 -12   7    0.50    0.90
   4 -12   7    0.10    0.70
   4  12   8    1.10    0.90
   4 -12   8    1.80    0.60
   4 -12   8    1.60    0.60
   4 -12   8    2.10    0.70
   4 -12   9   28.80    1.50
   4 -12   9   31.70    1.50
  -4  13   9    0.10    0.90
  -4  13   9    0.20    0.50
   4  13  -9    0.30    0.90
  -4 -13   9   -0.30    0.50
  -4 -13   9    0.80    0.60
  -4 -13   9    0.10    0.50
  -4  13   8   82.99    3.70
  -4  13   8   82.09    3.50
  -4 -13   8   85.89    3.60
  -4 -13   8   87.49    3.70
  -4 -13   8   87.39    3.70
  -4  13   7    0.70    0.80
  -4  13   7   -0.10    0.60
  -4 -13   7    0.30    0.70
  -4 -13   7    1.20    0.70
  -4 -13   7    0.50    0.70
  -4  13   6    4.00    0.90
  -4  13   6    5.20    1.20
  -4  13   6    7.10    1.20
  -4 -13   6    8.00    1.30
  -4 -13   6    5.40    1.20
  -4 -13   6    3.90    0.90
  -4  13   5   49.10    2.40
  -4  13   5   57.59    3.20
  -4 -13   5   46.60    2.60
  -4 -13   5   41.00    2.50
  -4 -13   5   45.70    2.50
  -4  13   4  164.68    6.50
  -4  13   4  168.58    6.50
  -4 -13   4  168.38    6.60
  -4 -13   4  166.28    6.60
  -4  13   3    0.70    0.80
  -4  13   3    0.30    0.70
  -4 -13   3    0.60    1.10
  -4 -13   3    1.10    1.10
  -4 -13   3   -0.50    0.70
  -4  13   2   10.00    1.70
  -4  13   2   15.20    1.30
  -4 -13   2   13.20    2.10
  -4 -13   2   16.20    1.50
  -4  13   1  402.96   14.40
  -4  13   1  383.76   14.50
   4  13  -1  394.46   14.60
   4 -13  -1  418.76   14.50
  -4 -13   1  402.66   14.50
   4  13   0    2.70    0.90
   4  13   0    1.90    1.00
  -4  13   0    1.20    0.80
   4 -13   0    1.30    0.80
   4  13   1   -0.50    0.80
   4  13   1   -0.80    1.10
   4 -13   1    0.60    1.20
   4 -13   1    0.00    0.70
   4  13   2   30.20    1.90
   4  13   2   31.30    2.80
   4 -13   2   30.70    2.40
   4 -13   2   28.60    2.30
   4 -13   2   32.10    1.90
   4  13   3    2.70    0.90
   4  13   3    4.90    1.30
   4 -13   3    2.00    0.90
   4 -13   3    5.70    1.60
   4 -13   3    1.80    1.00
   4  13   4   37.10    2.20
   4  13   4   37.40    2.20
   4 -13   4   36.40    2.30
   4 -13   4   37.20    2.20
   4 -13   4   38.00    2.20
   4  13   5    8.20    1.40
   4  13   5    7.00    1.50
   4 -13   5    8.20    1.40
   4 -13   5   11.00    1.40
   4 -13   5    5.70    1.40
   4  13   6    5.10    1.30
   4  13   6    3.40    1.00
   4 -13   6    3.10    1.00
   4 -13   6    5.30    1.30
   4  13   7    1.90    0.80
   4 -13   7    1.10    0.70
   4 -13   7    1.40    0.80
   4 -13   7    0.90    0.70
   4  13   8   -0.60    0.80
   4 -13   8    0.20    0.50
   4 -13   8   -0.30    0.70
   4 -13   8    0.30    0.50
   4 -13   9    2.90    0.60
   4  14  -9   -0.10    0.70
  -4  14   9    0.70    0.40
  -4  14   9   -0.80    1.00
  -4 -14   9   -0.10    0.40
  -4 -14   9   -0.90    0.60
  -4  14   8    0.50    0.50
   4  14  -8    1.00    0.60
  -4  14   8    1.20    0.80
  -4 -14   8    1.90    0.60
  -4 -14   8    1.20    0.60
  -4 -14   8    1.30    0.60
  -4  14   7    5.50    1.30
  -4  14   7    5.00    1.10
  -4 -14   7    4.60    1.50
  -4 -14   7    6.50    1.20
  -4 -14   7    6.10    1.10
  -4  14   6    1.40    0.70
  -4  14   6   -0.10    0.70
  -4 -14   6   -0.20    0.70
  -4 -14   6    0.50    0.80
  -4 -14   6   -0.10    0.70
  -4  14   5   25.70    1.80
  -4  14   5   27.90    1.80
  -4 -14   5   24.90    1.90
  -4 -14   5   24.10    1.80
  -4 -14   5   24.30    1.90
  -4  14   4    4.20    1.20
  -4  14   4    5.80    1.20
  -4 -14   4    3.70    1.00
  -4 -14   4    3.90    1.10
  -4 -14   4    3.40    1.10
  -4  14   3    4.00    1.30
  -4  14   3    1.60    0.70
  -4 -14   3    2.80    1.10
  -4 -14   3    2.20    1.20
  -4 -14   3    2.00    0.80
  -4  14   2    0.80    0.80
  -4  14   2    0.50    0.80
  -4 -14   2    1.30    1.30
  -4 -14   2    1.40    0.80
   4  14  -1    8.40    1.50
  -4  14   1   11.60    1.40
   4 -14  -1   10.80    1.30
  -4 -14   1   12.00    1.40
   4  14   0    0.70    1.00
   4 -14   0    1.90    0.90
   4  14   1   15.50    2.00
   4  14   1   18.20    1.60
   4 -14   1   12.30    2.40
   4 -14   1   18.90    1.50
   4  14   2   20.80    1.70
   4  14   2   17.80    2.60
   4 -14   2   20.50    2.00
   4 -14   2   26.00    1.70
   4 -14   2   21.60    2.30
   4  14   3  146.29    5.90
   4 -14   3  142.49    5.90
   4 -14   3  155.18    6.30
   4 -14   3  145.89    5.90
   4  14   4   -0.10    0.80
   4  14   4    1.50    0.90
   4 -14   4    1.80    0.90
   4 -14   4    1.00    0.80
   4 -14   4    4.30    1.40
   4  14   5   11.90    1.50
   4  14   5   11.60    1.50
   4 -14   5   13.10    1.50
   4 -14   5   11.80    1.50
   4 -14   5   13.60    1.60
   4  14   6    1.90    0.80
   4 -14   6    1.50    0.70
   4 -14   6    0.10    0.80
   4  14   7    0.30    0.70
   4 -14   7    0.40    0.70
   4 -14   7    0.00    0.60
   4 -14   7   -0.70    0.50
   4  14   8    1.20    0.80
   4 -14   8    0.40    0.50
   4 -14   8   -0.30    0.50
   4 -14   8   -0.60    0.70
   4  15  -9   -0.90    0.70
  -4  15   9    0.30    0.40
  -4 -15   9    0.50    0.60
   4  15  -8   12.50    1.10
  -4  15   8    9.70    1.00
  -4  15   8   12.70    1.30
  -4 -15   8   10.90    1.10
  -4 -15   8   10.70    1.10
  -4 -15   8   12.20    1.10
  -4  15   7    7.30    1.00
  -4  15   7    6.20    1.30
  -4 -15   7    5.60    1.00
  -4 -15   7    5.00    1.10
  -4 -15   7    4.70    1.10
  -4  15   6    0.90    0.70
  -4 -15   6    1.00    0.80
  -4 -15   6   -0.50    0.90
  -4 -15   6    0.70    0.80
  -4  15   5   92.19    4.10
  -4  15   5   88.79    4.20
  -4 -15   5  103.59    4.20
  -4 -15   5   97.99    4.30
  -4 -15   5  103.19    4.30
  -4  15   4  326.77   12.00
  -4  15   4  324.07   12.10
  -4 -15   4  327.17   12.00
  -4 -15   4  316.97   12.10
  -4 -15   4  324.07   12.00
  -4  15   3    0.80    0.80
  -4  15   3   -0.30    0.70
  -4 -15   3    2.10    1.30
  -4 -15   3    0.30    0.80
  -4  15   2    5.90    1.20
  -4  15   2    6.90    1.50
   4 -15  -2    4.70    1.30
  -4 -15   2    4.10    1.00
  -4 -15   2    4.70    1.30
   4  15  -1   37.30    2.30
  -4  15   1   32.80    2.10
  -4 -15   1   37.20    2.80
  -4 -15   1   37.80    2.10
   4 -15  -1   35.90    2.00
   4  15   0    6.90    1.70
   4 -15   0    6.70    1.20
  -4 -15   0    8.20    1.30
   4  15   1   -0.40    1.00
   4  15   1    1.50    1.00
   4 -15   1   -0.10    0.70
   4 -15   1    0.40    1.10
   4  15   2   94.49    4.70
   4  15   2  112.59    4.40
   4 -15   2   97.29    4.40
   4 -15   2   98.39    4.30
   4 -15   2  102.89    4.60
   4  15   3   52.39    2.70
   4 -15   3   50.19    2.70
   4 -15   3   50.79    2.70
   4 -15   3   54.89    2.90
   4  15   4    4.90    1.30
   4 -15   4    3.60    1.10
   4 -15   4    4.00    1.10
   4  15   5    4.00    1.30
   4 -15   5    2.40    0.90
   4 -15   5    8.10    1.40
   4 -15   5    4.50    0.90
   4  15   6    1.60    0.90
   4 -15   6    4.70    1.40
   4 -15   6    2.20    0.90
   4 -15   6    2.20    0.70
   4  15   7   -0.20    0.70
   4 -15   7    0.60    0.60
   4 -15   7    0.20    0.60
   4 -15   7   -0.10    0.70
   4  15   8    2.10    0.90
   4 -15   8    1.50    0.50
   4 -15   8    1.00    0.70
   4 -15   8    2.20    0.70
  -4  16   9    0.10    0.40
  -4 -16   9   -0.70    0.40
   4  16  -8    1.10    0.50
  -4  16   8    2.00    0.80
  -4  16   8    1.40    0.50
  -4 -16   8    0.90    0.60
  -4 -16   8    0.80    0.50
  -4  16   7    0.60    0.80
  -4  16   7   -0.40    0.50
   4  16  -7    0.90    0.60
  -4 -16   7    0.30    0.60
  -4 -16   7   -0.40    0.60
  -4 -16   7    0.90    0.70
  -4  16   6   -0.50    0.60
  -4  16   6   -0.40    0.80
  -4 -16   6    0.80    0.70
  -4 -16   6   -0.40    0.70
  -4  16   5    0.10    0.70
  -4  16   5    0.80    0.80
  -4 -16   5    0.10    0.90
  -4 -16   5    0.20    0.90
  -4 -16   5    0.60    0.80
  -4  16   4  166.48    6.60
  -4 -16   4  168.18    6.60
  -4 -16   4  168.58    6.70
  -4 -16   4  167.58    6.60
  -4  16   3   17.70    1.50
  -4  16   3   15.90    1.50
  -4 -16   3   15.40    2.20
  -4 -16   3   15.00    1.50
  -4 -16   3   14.40    1.80
  -4  16   2    6.20    1.40
   4  16  -2    8.10    1.40
   4 -16  -2    4.20    1.10
  -4 -16   2    5.00    1.20
  -4 -16   2    3.10    1.80
  -4  16   1    5.60    1.60
  -4 -16   1    4.60    1.20
  -4 -16   1    3.40    1.40
   4 -16  -1    3.20    0.90
   4  16   0    6.90    2.30
   4 -16   0   12.20    1.30
  -4 -16   0   11.90    1.40
   4 -16   0   11.20    2.00
   4  16   1   -0.10    1.00
   4  16   1    2.10    1.00
   4 -16   1    4.40    1.20
   4 -16   1    2.30    1.20
   4  16   2   26.80    2.00
   4 -16   2   33.60    2.10
   4 -16   2   29.10    1.90
   4  16   3   21.90    1.80
   4 -16   3   21.50    1.80
   4 -16   3   19.60    2.10
   4 -16   3   22.20    1.80
   4  16   4    0.20    0.80
   4 -16   4    1.20    0.70
   4 -16   4   -2.00    0.90
   4 -16   4   -0.30    0.90
   4  16   5    5.10    1.30
   4 -16   5    2.80    0.90
   4 -16   5    2.60    0.80
   4 -16   5    3.10    0.90
   4  16   6   35.10    2.20
   4 -16   6   32.30    1.90
   4 -16   6   34.70    1.90
   4 -16   6   31.30    1.90
   4  16   7    0.30    0.80
   4 -16   7   -0.40    0.60
   4 -16   7    0.30    0.50
   4 -16   7   -1.30    0.60
   4 -16   8   -0.10    0.40
   4 -16   8   -0.80    0.60
  -4  17   8    4.70    0.70
  -4  17   8    3.90    1.30
   4  17  -8    4.70    0.90
  -4 -17   8    4.80    0.70
  -4 -17   8    4.90    1.20
   4 -17  -8    6.40    1.00
  -4  17   7    3.20    0.80
  -4  17   7    3.20    1.10
  -4 -17   7    2.50    0.70
  -4 -17   7    3.20    1.00
  -4 -17   7    3.90    1.00
  -4  17   6   -1.00    0.80
  -4  17   6    0.60    0.60
  -4 -17   6    0.50    0.70
  -4 -17   6    0.80    0.80
  -4 -17   6   -0.60    0.70
  -4  17   5   18.00    1.60
  -4  17   5   18.60    1.50
  -4 -17   5   19.40    1.60
  -4 -17   5   21.30    1.60
  -4 -17   5   20.90    1.80
  -4  17   4   13.50    1.50
  -4  17   4   16.70    1.50
  -4 -17   4   13.30    1.70
  -4 -17   4   13.50    1.90
  -4 -17   4   15.10    1.60
  -4 -17   3   53.49    2.80
   4 -17  -3   50.29    2.50
  -4 -17   3   50.89    2.70
  -4  17   2    6.50    1.60
   4  17  -2    9.70    1.50
  -4 -17   2    9.50    1.30
   4 -17  -2   11.80    1.30
  -4 -17   2    9.10    1.70
   4  17  -1   43.60    2.50
   4 -17  -1   43.60    2.20
  -4 -17   1   39.20    2.70
  -4 -17   1   43.40    2.40
   4  17   0    5.30    1.80
   4 -17   0    5.60    1.10
   4 -17   0   11.10    1.90
  -4 -17   0    6.80    1.20
   4  17   1    2.00    1.10
   4 -17   1    2.10    0.80
   4 -17   1    1.50    1.20
   4  17   2   20.00    1.90
   4 -17   2   17.10    1.50
   4 -17   2   21.40    2.00
   4  17   3   53.89    2.80
   4 -17   3   53.79    3.00
   4 -17   3   55.29    2.70
   4 -17   3   50.39    2.70
   4  17   4    2.70    1.00
   4 -17   4    5.70    1.30
   4 -17   4    3.30    1.00
   4 -17   4    5.40    1.50
   4  17   5    0.20    0.70
   4 -17   5    0.30    0.70
   4 -17   5    2.60    0.90
   4  17   6   13.60    1.40
   4 -17   6   11.80    1.20
   4 -17   6   11.70    1.20
   4 -17   6   11.90    1.20
   4  17   7   -0.60    0.80
   4 -17   7    0.20    0.50
   4 -17   7    0.30    0.60
   4 -17   7    0.20    0.40
   4  18  -8    2.10    0.50
   4 -18  -8    4.00    0.80
  -4 -18   8    1.70    0.60
   4  18  -7    0.80    0.50
  -4  18   7    0.40    0.80
  -4  18   7    0.00    0.50
   4 -18  -7    0.20    0.50
  -4 -18   7    0.00    0.60
  -4 -18   7   -0.10    0.60
   4  18  -6    0.60    0.50
  -4  18   6    0.60    0.60
  -4  18   6    0.80    0.80
   4 -18  -6    0.50    0.50
  -4 -18   6    0.20    0.60
  -4 -18   6    1.30    0.70
   4  18  -5    5.40    1.20
  -4  18   5    4.50    1.20
  -4  18   5    6.70    1.30
   4 -18  -5    6.10    1.00
   4  18  -4   18.20    1.80
  -4  18   4   16.40    1.60
  -4 -18   4   20.70    1.60
  -4 -18   4   15.10    1.60
   4 -18  -4   15.20    1.30
   4  18  -3    3.70    1.20
  -4  18   3    2.70    1.00
   4 -18  -3    3.90    1.00
  -4 -18   3    4.10    1.10
  -4 -18   3    2.60    0.90
   4  18  -2    6.40    2.10
  -4  18   2    8.10    1.80
  -4 -18   2    7.00    1.70
  -4 -18   2    4.60    1.20
   4 -18  -2    4.50    1.00
   4  18  -1   22.70    1.90
  -4 -18   1   24.80    1.90
  -4 -18   1   28.00    2.30
   4 -18  -1   22.60    1.60
   4  18   0   12.30    1.80
   4 -18   0   12.50    1.90
   4 -18   0    9.60    1.30
  -4 -18   0   12.70    1.50
   4  18   1    1.70    1.10
   4 -18   1    1.50    0.80
  -4 -18  -1    0.20    0.70
   4  18   2   75.49    3.70
   4 -18   2   76.79    3.50
   4 -18   2   77.49    3.50
   4  18   3   28.10    2.00
   4 -18   3   34.40    2.00
   4 -18   3   31.10    2.10
   4  18   4    0.70    0.90
   4 -18   4    4.20    1.10
   4 -18   4    1.00    0.80
   4  18   5    0.10    0.80
   4 -18   5    0.60    0.60
   4 -18   5   -0.20    0.70
   4 -18   5    1.20    0.70
   4  18   6    5.20    1.20
   4 -18   6    8.90    1.00
   4 -18   6    5.20    1.00
   4 -18   6    7.10    1.00
   4 -18   7    1.10    0.50
  -4 -18  -7   -0.30    0.60
   4 -18   7    0.40    0.60
   4  19  -7    0.50    0.50
  -4  19   7   -0.20    0.90
   4 -19  -7    0.50    0.50
  -4 -19   7    0.60    0.50
  -4 -19   7    0.50    0.60
  -4  19   6    0.10    0.80
   4  19  -6    0.60    0.50
   4 -19  -6   -0.20    0.50
  -4 -19   6   -0.10    0.60
  -4 -19   6    0.00    0.50
   4  19  -5    0.50    0.60
  -4  19   5    1.70    0.90
  -4 -19   5    0.70    0.70
   4 -19  -5   -0.40    0.50
  -4 -19   5    0.00    0.60
  -4  19   4    1.70    1.00
   4  19  -4    1.10    0.60
  -4 -19   4    0.50    0.70
   4 -19  -4    2.10    0.70
  -4 -19   4    3.20    1.20
   4  19  -3    5.60    1.30
  -4  19   3    8.50    1.70
  -4 -19   3    5.20    1.10
   4 -19  -3    7.50    1.10
  -4 -19   3    9.10    1.20
   4  19  -2    0.20    0.80
  -4 -19   2    1.80    1.20
   4 -19  -2   -0.30    0.70
  -4 -19   2   -1.00    0.60
   4  19  -1   -1.30    0.80
   4 -19  -1   -0.90    0.60
  -4 -19   1    0.10    0.70
   4 -19  -1    1.80    1.00
   4  19   0   -1.30    0.90
   4 -19   0    1.20    0.70
   4 -19   0    0.90    1.20
  -4 -19   0   -0.50    0.70
   4  19   1    0.70    1.20
   4 -19   1    0.10    0.60
  -4 -19  -1    0.20    0.70
  -4 -19  -2   49.80    2.50
   4 -19   2   46.50    2.40
   4  19   3    6.50    1.70
   4 -19   3    6.80    1.20
   4  19   4    0.00    0.90
   4 -19   4    1.50    1.10
   4 -19   4   -0.90    0.60
   4 -19   4    0.60    0.60
   4  19   5    3.00    1.00
   4 -19   5    1.80    0.80
   4 -19   5    3.70    0.90
   4  19   6   -1.20    0.90
   4 -19   6   -0.30    0.50
   4 -19   6    0.40    0.80
   4 -19   7   -0.20    0.60
   4  20  -7    3.40    0.70
  -4 -20   7    5.40    0.90
  -4 -20   7    2.80    0.80
   4 -20  -7    3.80    0.80
  -4  20   6    1.10    1.00
   4  20  -6   -0.70    0.50
  -4 -20   6    0.90    0.50
  -4 -20   6    0.40    0.60
   4 -20  -6    0.00    0.50
  -4  20   5   21.50    1.70
   4  20  -5   18.10    1.30
  -4 -20   5   19.10    1.40
  -4 -20   5   16.80    1.40
   4 -20  -5   20.80    1.30
  -4  20   4   47.20    2.60
   4  20  -4   49.60    2.40
  -4 -20   4   47.50    2.40
   4 -20  -4   46.80    2.30
  -4 -20   4   47.90    2.40
  -4  20   3   13.20    2.20
   4  20  -3   11.70    1.40
   4 -20  -3   12.70    1.30
  -4 -20   3   10.30    1.50
  -4 -20   3   13.30    1.30
   4  20  -2    0.50    0.80
  -4 -20   2    1.50    1.10
  -4 -20   2    1.20    0.70
   4 -20  -2   -0.90    0.60
   4  20  -1   29.00    2.00
  -4 -20   1   28.70    1.80
   4 -20  -1   25.50    2.00
   4 -20  -1   28.40    1.70
   4  20   0    6.30    1.60
   4 -20   0   -0.90    1.60
   4 -20   0    2.20    0.70
  -4 -20   0    2.90    0.80
   4 -20   1   10.70    1.20
  -4 -20  -1   11.30    1.20
  -4 -20  -2    1.00    0.70
   4 -20   2    0.00    0.70
   4  20   3    3.40    1.50
   4 -20   3    0.50    0.70
  -4 -20  -3    1.00    0.60
   4  20   4    1.40    1.20
  -4 -20  -4   -0.70    0.60
   4 -20   4   -0.50    0.60
   4  20   5    5.90    1.50
   4 -20   5    6.30    1.10
  -4 -20  -5    5.70    0.90
   4 -20   6   16.80    1.10
  -4 -20  -6   18.70    1.10
   4  21  -6    6.60    0.80
  -4 -21   6    3.80    0.90
   4 -21  -6    6.50    0.80
  -4 -21   6    8.20    1.00
  -4  21   5   12.40    1.90
   4 -21  -5   10.60    0.90
  -4 -21   5    9.60    1.00
  -4 -21   5    8.50    1.10
   4  21  -4   17.80    1.40
  -4  21   4   13.10    2.20
   4 -21  -4   17.00    1.20
  -4 -21   4   16.30    1.40
  -4 -21   4   17.30    1.30
   4  21  -3    9.00    1.30
  -4 -21   3    7.70    1.10
   4 -21  -3    9.20    1.00
  -4 -21   3    9.30    1.40
   4  21  -2    5.80    1.30
   4 -21  -2    6.40    1.00
  -4 -21   2    7.20    1.10
   4 -21  -2    5.90    1.30
  -4 -21   2    8.70    1.70
   4  21  -1   29.30    1.90
   4 -21  -1   28.50    1.80
   4 -21  -1   25.10    2.00
  -4 -21   1   29.90    1.80
   4  21   0    3.30    1.00
   4 -21   0    1.20    0.60
  -4 -21   0    1.50    0.70
   4 -21   2    3.80    1.00
  -4 -21  -2    2.00    0.70
   4 -21   3    4.00    0.90
  -4 -21  -3    3.90    1.00
   4 -21   4    1.00    0.60
  -4 -21  -4    1.10    0.60
  -4 -21  -5   14.70    1.10
   4 -21   5   14.30    1.10
   4  22  -6   24.40    1.30
  -4 -22   6   21.70    1.30
   4 -22  -6   23.90    1.20
   4 -22  -6   23.00    1.30
   4  22  -5    1.30    0.50
  -4 -22   5    0.10    0.50
   4 -22  -5    0.70    0.60
  -4 -22   5    1.70    0.80
   4 -22  -5    1.30    0.50
   4  22  -4    4.40    1.00
   4 -22  -4    3.40    0.70
   4 -22  -4    4.10    1.00
  -4 -22   4    3.50    1.00
  -4 -22   4    3.60    0.90
   4  22  -3    0.80    0.60
   4 -22  -3    0.30    0.70
  -4 -22   3    0.20    0.60
   4 -22  -3    0.40    0.50
  -4 -22   3   -0.50    1.00
   4  22  -2    0.20    0.70
   4 -22  -2   -0.20    0.50
  -4 -22   2    0.30    0.60
   4 -22  -2   -0.60    0.80
   4  22  -1    4.10    0.90
   4 -22  -1    5.40    1.50
   4 -22  -1    3.50    0.90
  -4 -22   1    4.90    1.00
   4  22   0    1.90    1.50
   4 -22   0   -0.20    0.50
  -4 -22   0    0.90    0.60
  -4 -22  -1    0.80    0.60
   4 -22   1    0.40    0.60
  -4 -22  -2  100.39    4.10
   4 -22   2   99.39    4.10
   4 -22   3   10.20    1.00
  -4 -22  -3    8.40    1.00
  -4 -22  -4    3.70    0.80
   4 -22   4    1.90    0.60
  -4  22  -5    4.20    1.10
   4 -22   5    3.30    0.70
  -4 -22  -5    5.70    0.80
   4  23  -5    1.10    0.50
   4 -23  -5    0.80    0.70
  -4 -23   5    0.50    0.50
   4 -23  -5    2.40    0.70
   4  23  -4    3.40    0.90
   4 -23  -4    0.90    0.50
  -4 -23   4    0.80    0.50
   4 -23  -4    0.40    0.70
   4  23  -3    0.70    0.60
   4 -23  -3   -0.10    0.90
   4 -23  -3   -0.40    0.50
  -4 -23   3    0.40    0.50
   4  23  -2    6.50    1.20
   4 -23  -2    9.40    1.50
   4 -23  -2    6.00    0.90
  -4 -23   2    6.70    0.90
   4  23  -1   -0.50    0.80
  -4 -23   1    0.50    0.50
   4 -23  -1    0.40    0.50
   4 -23   0    0.90    0.50
  -4 -23   0    0.90    0.50
  -4 -23  -1    2.40    0.60
   4 -23   1    3.90    0.80
  -4 -23  -2   37.90    1.90
   4 -23   2   35.90    1.90
  -4 -23  -3    0.40    0.50
   4 -23   3    0.10    0.50
  -4 -23  -4    2.90    0.70
   4 -23   4    2.50    0.70
   4  24  -4    0.60    0.50
  -4 -24   4    0.50    0.50
   4 -24  -4   -0.10    0.50
   4  24  -3    1.40    0.60
  -4 -24   3    0.70    0.50
   4 -24  -3   -0.10    0.50
   4 -24  -2    0.00    0.50
  -4 -24   2   -0.40    0.50
  -4 -24   1    8.20    0.90
   4 -24  -1    7.00    0.80
  -4 -24   0    5.50    0.90
   4 -24   0    5.20    0.80
  -4 -24  -1    0.60    0.50
   4 -24   1    1.60    0.60
  -4 -24  -2    1.50    0.50
   4 -24   2    1.90    0.50
   4 -24   3    3.70    0.70
  -4 -24  -3    4.90    0.70
   4 -25  -2    0.30    0.50
  -4 -25   2    0.40    0.50
  -4 -25   1    1.80    0.50
   4 -25  -1    1.00    0.50
  -4 -25   0    7.50    0.90
   4 -25   0    6.00    1.00
   4 -25   1    0.60    0.40
  -4 -25  -1    0.50    0.40
   4 -25   2   20.70    1.10
  -4 -25  -2   22.40    1.20
  -5   0  11    0.30    0.40
  -5   0  11    0.30    0.50
  -5   0  10   11.80    1.10
  -5   0  10   12.40    1.10
  -5   0   9    0.10    0.60
  -5   0   9    0.40    0.60
  -5   0   8   34.10    2.00
  -5   0   8   35.20    2.10
  -5   0   7   -0.30    1.10
  -5   0   7   -0.60    0.80
  -5   0   7    0.00    0.70
  -5   0   6   19.90    1.60
  -5   0   6   20.60    2.00
  -5   0   6   17.30    1.50
  -5   0   6   16.80    1.80
  -5   0   5   -0.50    0.80
  -5   0   4   61.89    2.60
  -5   0   3    0.50    0.60
  -5   0   2  249.48    9.10
  -5   0   2  270.67    9.10
  -5   0   1    0.00    0.20
  -5   0   1    0.30    0.20
  -5   0   0    0.20    0.20
  -5   0   0    0.30    0.20
  -5   0  -1    0.90    0.30
  -5   0  -1    0.80    0.40
  -5   0  -2    0.10    0.30
   5   0   2    0.30    0.60
  -5   0  -2    0.10    0.40
  -5   0  -3    0.30    0.50
   5   0   3    1.10    0.70
  -5   0  -4  397.06   14.50
   5   0   4  392.36   14.20
   5   0   5    0.30    0.80
   5   0   5   -0.20    1.00
   5   0   5   -0.10    1.40
   5   0   6    3.30    1.30
   5   0   6    0.50    1.10
   5   0   6    2.30    1.00
   5   0   7    0.10    1.30
   5   0   7   -0.90    1.00
   5   0   8   67.39    3.40
  -5   1  11    2.50    0.70
  -5   1  11    2.60    0.60
  -5  -1  11    1.50    0.60
  -5  -1  11    3.50    0.60
  -5   1  10    4.80    0.90
  -5   1  10    4.60    0.90
  -5  -1  10    5.20    0.80
  -5  -1  10    3.80    0.90
  -5   1   9   95.79    4.20
  -5   1   9   92.99    4.20
  -5  -1   9   96.39    4.10
  -5   1   8    2.00    0.80
  -5   1   8    3.30    0.80
  -5  -1   8    3.70    1.20
  -5  -1   8    4.20    1.10
  -5  -1   8    3.10    1.10
  -5   1   7    2.10    1.20
  -5   1   7    3.30    0.90
  -5   1   7    2.30    0.80
  -5  -1   7    5.20    1.60
  -5  -1   7    2.30    0.80
  -5  -1   7    4.50    1.30
  -5   1   6    0.40    0.90
  -5   1   6    1.60    0.80
  -5   1   6    0.40    0.80
  -5   1   6    0.90    1.30
  -5  -1   6    1.60    1.10
  -5  -1   6    0.30    0.70
  -5  -1   6    2.30    0.80
  -5   1   5   -0.50    0.70
  -5  -1   5    0.90    0.90
  -5   1   4    3.40    0.90
  -5  -1   4    4.80    1.10
  -5   1   3  109.69    4.20
  -5   1   2   31.70    1.20
  -5   1   2   29.30    1.10
  -5  -1   2   27.80    1.20
  -5  -1   2   28.90    1.10
  -5   1   1    3.10    0.40
  -5   1   1    2.50    0.40
  -5  -1   1    2.60    0.40
  -5   1   0    3.20    0.50
  -5   1   0    3.00    0.50
  -5  -1   0    3.70    0.50
  -5   1  -1  175.08    6.70
  -5   1  -1  185.68    6.70
  -5  -1  -1  186.68    6.70
  -5   1  -2    9.20    0.90
   5   1   2   10.50    1.10
  -5   1  -2    7.90    1.00
   5  -1   2    8.30    1.00
  -5  -1  -2   10.80    0.90
  -5  -1  -2   10.70    1.00
   5   1   3   77.49    3.20
  -5   1  -3   75.69    3.30
  -5  -1  -3   76.79    3.30
   5  -1   3   71.59    3.10
  -5   1  -4    9.90    1.60
   5   1   4    9.80    1.20
   5  -1   4   10.80    1.30
  -5  -1  -4    7.60    1.70
   5   1   5    3.20    1.20
   5   1   5    6.10    1.70
   5   1   5    2.30    0.90
   5  -1   5    0.60    1.00
   5  -1   5    4.40    1.10
   5  -1   5    3.70    1.30
   5   1   6   36.40    2.20
   5   1   6   37.30    2.60
   5   1   6   35.20    2.50
   5  -1   6   33.80    2.40
   5  -1   6   35.40    2.40
   5  -1   6   29.00    2.30
   5   1   7    0.40    1.30
   5   1   7    0.30    1.10
   5  -1   7    0.90    1.20
   5  -1   7    0.90    1.00
   5  -1   8   24.90    2.10
   5  -1   8   20.90    2.10
  -5   2  11    1.30    0.50
  -5   2  11    1.50    0.60
  -5  -2  11    1.70    0.60
  -5  -2  11    1.00    0.40
  -5   2  10    2.30    0.80
  -5   2  10    3.10    0.80
  -5  -2  10    0.80    0.60
  -5  -2  10    2.10    0.60
  -5   2   9  152.48    6.00
  -5   2   9  151.38    5.90
  -5  -2   9  149.88    5.90
  -5  -2   9  147.29    6.00
  -5   2   8    1.30    0.80
  -5   2   8   -0.90    0.80
  -5  -2   8   -0.10    0.70
  -5  -2   8   -0.70    0.80
  -5  -2   8   -1.70    0.90
  -5   2   7    5.60    1.50
  -5   2   7    9.00    1.30
  -5   2   7    5.60    1.20
  -5  -2   7    7.90    1.30
  -5  -2   7    5.90    1.20
  -5  -2   7    4.90    1.80
  -5   2   6   40.90    2.20
  -5   2   6   41.30    2.30
  -5   2   6   44.60    2.20
  -5  -2   6   36.70    2.20
  -5  -2   6   39.40    2.20
  -5  -2   6   38.40    2.30
  -5   2   5  432.96   15.00
  -5   2   5  405.66   15.00
  -5  -2   5  413.86   15.10
  -5   2   4    0.20    0.50
  -5  -2   4   -0.40    0.80
  -5   2   3   92.19    3.60
  -5   2   2    8.70    0.50
  -5   2   2    7.60    0.50
  -5   2   1    1.20    0.30
  -5  -2   1    1.60    0.40
  -5   2   0   36.30    1.60
  -5  -2   0   39.00    1.60
  -5   2  -1  140.09    5.30
  -5  -2  -1  146.39    5.40
   5   2   2    3.80    0.90
  -5   2  -2    4.80    0.90
  -5   2  -2    3.60    0.70
  -5  -2  -2    4.00    0.90
   5  -2   2    3.70    0.70
  -5   2  -3   32.60    1.80
   5   2   3   29.60    1.70
  -5  -2  -3   31.90    1.80
   5  -2   3   28.80    1.70
   5   2   4  138.99    5.40
  -5   2  -4  140.59    5.70
  -5  -2  -4  133.79    5.70
   5  -2   4  140.49    5.40
   5   2   5   54.29    2.50
   5   2   5   46.60    2.90
   5  -2   5   51.19    2.80
   5  -2   5   47.50    2.70
   5  -2   5   51.29    2.60
   5   2   6    3.20    1.20
   5   2   6    4.90    1.10
   5  -2   6    5.50    1.70
   5   2   7   29.40    2.50
   5  -2   7   21.90    2.10
   5  -2   7   26.50    2.20
   5  -2   8   61.39    3.00
   5  -2   8   61.19    3.00
  -5   3  11    5.10    0.70
  -5   3  11    3.60    0.80
  -5  -3  11    3.60    0.70
  -5  -3  11    5.50    0.80
  -5   3  10   -0.40    0.50
  -5   3  10   -0.10    0.50
  -5  -3  10   -0.30    0.60
  -5  -3  10   -0.50    0.50
  -5   3   9   20.80    1.50
  -5   3   9   23.20    1.60
  -5  -3   9   20.10    1.50
  -5  -3   9   21.90    1.60
  -5   3   8    3.80    1.20
  -5   3   8    3.50    1.40
  -5   3   8    4.10    1.10
  -5  -3   8    3.90    1.10
  -5  -3   8    5.70    1.20
  -5  -3   8    3.90    0.90
  -5   3   7    0.70    0.80
  -5   3   7    1.30    0.90
  -5   3   7    1.50    0.80
  -5  -3   7   -0.60    0.70
  -5  -3   7    0.20    0.70
  -5  -3   7    0.50    0.90
  -5   3   6    2.30    0.90
  -5   3   6    3.60    0.80
  -5   3   6    3.90    1.10
  -5  -3   6    3.30    1.00
  -5  -3   6    3.00    0.90
  -5  -3   6    3.70    0.90
  -5   3   5  299.97   10.70
  -5   3   5  286.77   10.90
  -5   3   5  286.57   10.80
  -5  -3   5  291.37   10.80
  -5  -3   5  290.67   10.80
  -5  -3   5  301.57   10.80
  -5   3   4   -0.50    0.50
  -5   3   3    2.20    0.60
   5   3  -2  284.97    9.50
  -5   3   2  264.37    9.50
  -5   3   2  245.78    9.60
  -5  -3   2  279.57    9.50
   5   3  -1    3.90    0.50
  -5   3   1    4.50    0.40
  -5  -3   1    2.70    0.40
  -5   3   0   15.10    0.90
  -5  -3   0   15.30    0.90
   5   3   1   31.50    1.70
  -5   3  -1   32.80    1.60
  -5  -3  -1   34.70    1.60
  -5   3  -2    1.10    0.40
   5   3   2    2.50    0.80
  -5  -3  -2    0.90    0.50
  -5   3  -3    9.10    1.10
   5   3   3    9.90    1.10
   5  -3   3   10.00    1.20
   5   3   4   40.00    2.10
   5  -3   4   40.10    2.50
   5  -3   4   41.60    2.20
  -5  -3  -4   38.30    2.80
   5  -3   4   39.00    2.50
   5   3   5    1.40    1.20
   5   3   5    1.10    0.70
   5  -3   5    2.10    0.90
   5  -3   5    1.90    1.10
   5   3   6    6.50    1.40
   5   3   6    3.20    1.30
   5  -3   6    3.80    1.10
   5  -3   6    2.50    1.00
   5   3   7    0.20    1.10
   5   3   7   -1.70    1.30
   5  -3   7    0.80    1.00
   5  -3   7   -0.10    0.80
   5  -3   8   25.60    1.90
   5  -3   8   28.40    2.00
   5  -3   9   10.50    1.40
   5  -3   9   12.00    1.60
  -5   4  11    9.40    0.80
  -5   4  11    8.10    0.70
  -5  -4  11   10.50    0.90
  -5  -4  11    9.50    0.80
  -5   4  10    0.70    0.50
  -5   4  10    0.80    0.50
  -5  -4  10    0.50    0.60
  -5  -4  10    1.40    0.60
  -5   4   9  275.17   10.50
  -5   4   9  283.87   10.50
  -5  -4   9  283.67   10.60
  -5  -4   9  287.67   10.60
  -5   4   8   10.50    1.40
  -5   4   8   13.40    1.30
  -5   4   8   12.90    1.90
  -5  -4   8   13.10    1.50
  -5  -4   8   14.50    1.60
  -5  -4   8   13.20    1.40
  -5   4   7    9.50    1.30
  -5   4   7   12.10    1.50
  -5   4   7    9.60    1.20
  -5  -4   7    6.30    1.30
  -5  -4   7   10.30    1.30
  -5  -4   7   10.80    1.50
  -5   4   6    1.90    0.80
  -5   4   6    0.40    0.70
  -5   4   6    2.70    0.90
  -5  -4   6    2.20    0.90
  -5  -4   6    1.30    0.80
  -5  -4   6    1.80    0.80
  -5   4   5    1.90    0.80
  -5   4   5   -0.90    0.90
  -5  -4   5    0.00    1.00
  -5  -4   5    1.70    0.80
  -5  -4   5    0.60    0.80
  -5   4   4   65.79    2.70
  -5   4   3    0.40    0.50
   5   4  -3    0.40    0.30
  -5  -4   3    0.40    0.30
  -5   4   2  352.56   12.70
  -5   4   2  350.56   12.90
   5   4  -2  374.46   12.80
  -5  -4   2  368.76   12.80
  -5   4   1    1.20    0.40
  -5   4   1    4.30    1.20
   5   4  -1    0.60    0.30
   5  -4  -1    0.90    0.30
  -5  -4   1    1.60    0.50
   5   4   0   23.50    1.20
  -5   4   0   23.50    1.20
  -5  -4   0   24.20    1.20
   5   4   1    5.80    0.80
   5   4   1    6.00    0.90
  -5   4  -1    7.80    0.80
  -5  -4  -1    5.40    0.80
  -5   4  -2   89.79    3.50
   5   4   2   86.79    3.50
  -5  -4  -2   82.29    3.50
   5   4   3   11.10    1.20
  -5   4  -3    9.20    1.20
   5  -4   4    1.50    1.10
   5  -4   4    1.00    0.90
   5   4   5   22.20    2.60
   5   4   5   20.70    1.60
   5  -4   5   22.00    1.90
   5  -4   5   21.30    1.90
   5   4   6    1.30    0.90
   5   4   6    0.70    1.40
   5  -4   6    0.60    1.00
   5  -4   6    0.70    0.90
   5   4   7   28.60    2.10
   5  -4   7   30.20    2.10
   5  -4   7   32.00    2.20
   5   4   8  111.19    4.90
   5  -4   8  119.79    4.80
   5  -4   8  112.79    4.80
   5  -4   9   -0.60    0.80
   5  -4   9    0.40    0.80
  -5   5  11    0.20    0.40
  -5   5  11    0.40    0.40
  -5  -5  11    0.50    0.40
  -5  -5  11    0.40    0.50
  -5   5  10    0.90    0.50
  -5   5  10    2.40    0.80
  -5  -5  10    0.60    0.50
  -5  -5  10   -0.10    0.50
  -5   5   9   87.99    3.70
  -5   5   9   81.89    3.60
  -5  -5   9   91.09    3.80
  -5  -5   9   81.89    3.60
  -5   5   8    3.30    1.10
  -5   5   8    1.60    0.80
  -5   5   8    2.40    0.90
  -5  -5   8    3.20    1.00
  -5  -5   8    1.20    0.80
  -5  -5   8    0.20    0.80
  -5   5   7    0.30    0.70
  -5   5   7    0.30    0.70
  -5   5   7    1.20    0.80
  -5  -5   7   -0.30    0.70
  -5  -5   7    0.30    0.80
  -5  -5   7   -0.60    0.80
  -5   5   6   17.50    1.40
  -5   5   6   15.40    1.50
  -5   5   6   16.30    1.40
  -5  -5   6   15.90    1.50
  -5  -5   6   11.70    1.50
  -5  -5   6   16.50    1.50
  -5   5   5  180.18    6.70
  -5   5   5  176.78    6.80
  -5   5   5  175.18    6.80
  -5  -5   5  181.08    6.90
  -5  -5   5  174.78    6.80
  -5  -5   5  177.38    6.90
  -5   5   4   63.29    2.70
  -5   5   3    0.10    0.20
  -5   5   3   -0.10    0.40
   5   5  -3    0.20    0.30
  -5  -5   3    0.40    0.40
  -5   5   2   80.19    3.10
  -5   5   2   79.59    3.30
   5   5  -2   87.69    3.20
  -5  -5   2   87.29    3.20
   5  -5  -2   86.09    3.20
  -5   5   1    4.00    0.50
  -5   5   1    4.40    0.70
  -5  -5   1    3.50    0.60
   5  -5  -1    3.40    0.60
  -5   5   0   36.60    1.60
   5   5   0   35.80    1.70
   5  -5   0   36.60    1.70
  -5  -5   0   36.90    1.70
   5   5   1  328.07   11.60
   5   5   1  311.47   11.50
  -5   5  -1  321.87   11.50
  -5  -5  -1  320.17   11.50
  -5   5  -2   16.40    1.20
   5   5   2   13.10    1.20
  -5  -5  -2   10.80    1.80
   5   5   3    4.80    1.00
  -5   5  -3    4.20    1.20
   5   5   4    3.40    1.00
   5  -5   4    2.20    1.00
   5  -5   4    4.70    1.50
   5   5   5   15.60    2.30
   5   5   5   13.50    1.40
   5  -5   5   11.20    1.60
   5  -5   5   12.60    1.60
   5   5   6   36.00    2.10
   5  -5   6   32.80    2.20
   5  -5   6   33.40    2.30
   5   5   7    4.00    1.10
   5  -5   7    3.40    1.00
   5  -5   7    4.50    1.40
   5   5   8   11.00    1.80
   5  -5   8    7.50    1.50
   5  -5   9    5.90    1.40
   5  -5   9    9.60    1.20
  -5   6  11    1.00    0.40
  -5   6  11    1.00    0.40
  -5  -6  11    0.90    0.50
  -5   6  10    3.10    0.70
  -5   6  10    4.00    1.00
  -5  -6  10    3.00    0.70
  -5  -6  10    2.70    0.90
  -5   6   9   70.39    3.30
  -5   6   9   60.89    3.80
  -5   6   9   71.89    3.60
  -5  -6   9   81.09    3.50
  -5  -6   9   71.09    3.20
  -5   6   8    0.20    0.70
  -5   6   8    1.30    0.80
  -5   6   8    2.10    1.00
  -5  -6   8    0.60    0.90
  -5  -6   8    1.00    0.80
  -5  -6   8   -0.60    0.60
  -5   6   7    3.80    0.90
  -5   6   7    2.70    0.90
  -5   6   7    3.50    1.10
  -5  -6   7    1.90    0.80
  -5  -6   7    2.10    0.90
  -5  -6   7    3.90    1.30
  -5   6   6   62.29    2.90
  -5   6   6   63.09    2.90
  -5   6   6   58.99    2.90
  -5  -6   6   62.49    3.00
  -5  -6   6   60.39    3.00
  -5  -6   6   59.29    2.90
  -5   6   5  141.59    5.60
  -5   6   5  147.19    5.60
  -5   6   5  139.49    5.70
  -5  -6   5  145.39    5.70
  -5  -6   5  147.39    5.80
  -5  -6   5  144.39    5.70
  -5   6   4   25.00    1.60
  -5   6   3   67.29    2.80
  -5   6   3   66.69    2.60
   5   6  -3   68.39    2.70
  -5  -6   3   72.09    2.80
   5  -6  -3   67.49    2.70
  -5   6   2   74.89    3.20
  -5   6   2   78.99    3.10
   5   6  -2   86.39    3.20
  -5  -6   2   85.69    3.20
   5  -6  -2   79.59    3.20
  -5   6   1   15.70    0.90
  -5   6   1   14.20    1.10
   5   6  -1   16.90    1.00
  -5  -6   1   15.80    1.00
   5  -6  -1   15.90    1.10
  -5   6   0   17.80    1.20
   5   6   0   18.50    1.30
   5   6   0   18.50    1.10
  -5   6   0   20.10    1.30
  -5  -6   0   17.00    1.10
   5  -6   0   20.50    1.20
   5   6   1 1307.27   48.60
  -5   6  -1 1449.15   48.70
  -5   6  -1 1421.06   48.70
   5   6   1 1416.66   48.80
   5  -6   1 1337.07   48.80
  -5  -6  -1 1417.26   48.70
  -5   6  -2  276.87    9.60
   5   6   2  262.27    9.70
  -5   6  -2  238.28    9.40
   5   6   2  261.47    9.50
   5   6   3   -0.20    0.60
  -5   6  -3    0.40    0.70
   5   6   4    8.50    2.50
   5   6   4   13.00    1.30
   5  -6   4   14.20    1.70
   5  -6   4   12.50    1.60
   5   6   5   16.00    1.50
   5   6   5   12.60    2.50
   5  -6   5   16.20    1.60
   5  -6   5   12.10    1.70
   5   6   6    5.40    1.30
   5  -6   6    1.90    1.80
   5  -6   6    6.60    1.60
   5  -6   6    6.50    1.40
   5   6   7    0.20    0.90
   5  -6   7    0.50    1.00
   5  -6   7    0.40    0.80
   5   6   8   14.40    1.80
   5  -6   8   14.00    1.50
   5  -6   8   11.90    2.00
   5  -6   9   12.30    1.30
   5  -6   9    9.80    1.10
  -5   7  10    6.00    0.80
  -5   7  10    6.00    0.80
  -5  -7  10    6.10    0.90
  -5  -7  10    5.10    0.80
  -5   7   9    3.80    0.90
  -5   7   9    7.60    1.70
  -5   7   9    4.10    0.90
  -5  -7   9    3.80    1.00
  -5  -7   9    1.50    0.80
  -5  -7   9    3.10    1.00
  -5   7   8    4.50    1.50
  -5   7   8    4.90    1.60
  -5   7   8    5.10    1.10
  -5  -7   8    4.60    1.40
  -5  -7   8    5.20    1.10
  -5  -7   8    5.40    1.20
  -5   7   7    1.50    0.80
  -5   7   7    1.30    0.80
  -5   7   7    0.70    0.70
  -5  -7   7    0.80    0.80
  -5  -7   7    2.30    0.80
  -5   7   6   40.30    2.20
  -5   7   6   40.30    2.10
  -5   7   6   35.20    2.10
  -5  -7   6   36.60    2.20
  -5  -7   6   38.00    2.20
  -5  -7   6   37.00    2.20
  -5   7   5   38.40    2.20
  -5   7   5   38.50    2.10
  -5   7   5   38.30    2.00
  -5  -7   5   39.00    2.30
  -5  -7   5   38.20    2.20
  -5  -7   5   40.70    2.30
  -5   7   4   -0.40    0.50
  -5   7   4    1.50    0.80
  -5  -7   4   -0.10    0.90
  -5  -7   4   -0.50    0.80
  -5   7   3   10.70    0.90
  -5   7   3   11.40    0.80
   5   7  -3   10.60    1.00
  -5  -7   3    9.20    1.30
   5  -7  -3    9.80    1.10
  -5   7   2 1497.65   53.29
   5   7  -2 1543.25   53.39
  -5   7   2 1500.15   53.39
   5  -7  -2 1555.64   53.39
  -5  -7   2 1550.04   53.39
  -5   7   1   20.60    1.20
  -5   7   1   19.70    1.30
   5   7  -1   20.50    1.20
   5  -7  -1   20.70    1.30
  -5  -7   1   22.50    1.30
   5   7   0   43.50    2.10
   5   7   0   45.20    2.10
  -5   7   0   45.90    2.00
  -5   7   0   46.70    2.00
  -5  -7   0   41.90    2.00
   5  -7   0   43.20    2.20
  -5   7  -1  267.37   10.30
   5   7   1  290.77   10.40
  -5   7  -1  289.97   10.40
   5   7   1  293.07   10.50
   5  -7   1  285.17   10.70
  -5   7  -2   48.80    2.30
  -5   7  -2   40.90    2.10
   5   7   2   43.50    2.40
   5   7   2   47.80    2.20
   5   7   3    0.60    0.60
   5  -7   3   -1.20    1.00
   5  -7   3    0.30    1.00
   5   7   4    9.20    1.50
   5   7   4   10.70    2.50
   5  -7   4    6.50    1.50
   5  -7   4    7.50    2.10
   5  -7   4   11.40    1.60
   5   7   5   32.90    2.00
   5  -7   5   30.30    2.10
   5  -7   5   31.30    2.30
   5  -7   5   32.60    2.10
   5   7   6   24.20    1.90
   5  -7   6   24.80    1.90
   5  -7   6   25.40    1.90
   5  -7   6   23.10    2.20
   5   7   7   -0.40    0.90
   5  -7   7    1.70    0.90
   5  -7   7    1.00    0.80
   5  -7   7    0.60    1.20
   5   7   8   29.80    2.20
   5  -7   8   28.30    1.90
   5  -7   8   27.10    1.90
   5  -7   9    1.70    0.70
   5  -7   9    4.20    1.10
  -5   8  10   -0.10    0.40
  -5   8  10   -0.50    0.40
  -5  -8  10   -0.30    0.50
  -5  -8  10   -0.30    0.50
  -5   8   9   22.60    1.40
  -5   8   9   20.50    1.40
  -5   8   9   22.40    1.90
  -5  -8   9   22.40    1.60
  -5  -8   9   21.30    1.50
  -5  -8   9   21.30    1.50
  -5   8   8    2.80    0.80
  -5   8   8    3.80    1.10
  -5   8   8    2.80    1.00
  -5  -8   8    1.20    0.80
  -5  -8   8    3.10    1.00
  -5  -8   8    4.80    1.20
  -5   8   7    5.90    1.20
  -5   8   7    6.20    1.20
  -5   8   7    6.70    1.30
  -5  -8   7    6.60    1.30
  -5  -8   7    7.70    1.40
  -5  -8   7    6.60    1.20
  -5   8   6   29.00    1.90
  -5   8   6   31.70    1.90
  -5   8   6   30.20    2.10
  -5  -8   6   32.00    2.00
  -5  -8   6   32.80    2.00
  -5   8   5    1.10    0.60
  -5   8   5    0.60    0.80
  -5   8   5    1.80    0.80
  -5  -8   5    0.20    0.90
  -5  -8   5    2.30    0.90
  -5  -8   5    2.00    0.90
  -5   8   4    3.90    1.20
  -5   8   4    2.60    1.10
  -5   8   4    4.60    0.90
  -5  -8   4    5.40    1.30
  -5  -8   4    3.90    0.90
   5   8  -3    4.90    1.10
  -5   8   3    6.30    0.90
  -5   8   3    6.30    0.80
   5  -8  -3    3.70    1.20
  -5   8   2  397.76   14.20
   5   8  -2  409.06   14.30
  -5   8   2  402.16   14.20
  -5  -8   2  380.26   14.30
   5  -8  -2  397.76   14.30
  -5   8   1    4.00    0.80
   5   8  -1    2.20    0.90
  -5   8   1    3.40    0.80
   5   8  -1    2.30    0.60
  -5  -8   1    3.20    1.00
   5  -8  -1    2.20    0.60
   5   8   0    6.60    1.20
  -5   8   0    8.30    0.90
   5   8   0    7.20    1.00
  -5   8   0    9.20    0.90
  -5  -8   0    7.40    1.10
   5  -8   0    7.50    1.30
  -5   8  -1  728.23   27.40
   5   8   1  776.22   27.70
  -5   8  -1  821.32   27.70
   5   8   1  799.02   27.60
  -5   8  -2  190.18    7.30
   5   8   2  182.98    7.40
   5   8   2  199.78    7.20
   5   8   3    1.60    0.70
   5  -8   3    0.10    1.00
   5  -8   3    2.00    1.00
   5   8   4   19.20    2.30
   5   8   4   24.80    2.80
   5   8   4   22.40    1.70
   5  -8   4   21.20    1.80
   5  -8   4   24.70    1.90
   5  -8   4   24.60    2.10
   5   8   5  273.27    9.80
   5  -8   5  247.68    9.90
   5  -8   5  252.37    9.70
   5  -8   5  260.97    9.90
   5   8   6   32.20    2.10
   5  -8   6   31.30    2.20
   5  -8   6   29.60    2.00
   5  -8   6   31.10    2.10
   5   8   7    8.60    1.50
   5  -8   7    8.00    1.50
   5  -8   7    7.40    1.80
   5  -8   7    8.60    1.40
   5   8   8    0.80    1.10
   5  -8   8    1.50    0.80
   5  -8   8    1.20    0.60
   5  -8   9   11.70    1.10
   5  -8   9   13.00    1.10
  -5   9  10    3.80    0.70
  -5   9  10    2.70    0.70
  -5  -9  10    3.20    0.70
  -5  -9  10    2.60    0.80
  -5   9   9   19.20    1.30
  -5   9   9   13.10    2.20
  -5   9   9   17.90    1.20
  -5  -9   9   18.00    1.30
  -5  -9   9   19.20    1.40
  -5  -9   9   19.60    1.40
  -5   9   8    0.90    0.70
  -5   9   8    1.90    0.70
  -5   9   8    2.70    0.90
   5   9  -8    1.10    1.00
  -5  -9   8    3.80    1.10
  -5  -9   8    3.50    0.90
  -5  -9   8    1.20    0.70
  -5   9   7   -0.40    0.60
  -5   9   7    0.70    0.80
  -5   9   7    1.70    0.80
  -5  -9   7   -0.50    0.70
  -5  -9   7   -0.40    0.70
  -5  -9   7    0.50    1.20
  -5   9   6  266.87    9.90
  -5   9   6  265.37   10.00
  -5   9   6  271.67   10.00
  -5  -9   6  265.57   10.10
  -5  -9   6  270.37   10.10
  -5  -9   6  261.27   10.00
  -5   9   5   57.39    2.70
  -5   9   5   55.39    2.80
  -5   9   5   58.69    2.70
  -5  -9   5   57.59    2.80
  -5  -9   5   57.99    2.80
  -5  -9   5   56.99    2.80
  -5   9   4    5.30    1.20
  -5   9   4    6.20    0.90
  -5   9   4    5.10    1.10
  -5  -9   4    2.60    1.20
  -5  -9   4    4.30    1.20
  -5  -9   4    6.60    1.30
  -5   9   3    0.60    0.60
   5   9  -3    0.30    0.70
  -5   9   3    1.50    0.80
  -5  -9   3   -0.20    0.90
   5   9  -2  310.07   10.80
  -5   9   2  292.37   10.70
  -5   9   2  295.97   10.70
   5  -9  -2  283.17   10.90
  -5  -9   2  297.27   10.90
   5   9  -1   21.40    1.40
  -5   9   1   20.90    1.40
  -5   9   1   21.30    1.30
   5   9  -1   16.20    1.50
   5  -9  -1   19.10    1.70
   5   9   0   30.40    1.80
   5   9   0   30.30    1.90
  -5   9   0   32.20    1.70
  -5   9   0   31.00    1.70
   5   9   1   17.90    1.40
   5   9   1   19.40    1.60
  -5   9  -1   18.90    1.50
  -5   9  -1   15.70    1.40
   5   9   2  174.58    6.80
   5   9   3   -1.50    1.20
   5   9   3    0.40    0.60
   5   9   3    1.70    1.30
   5  -9   3    1.00    0.90
   5  -9   3    2.10    1.10
   5  -9   3    1.70    1.20
   5   9   4   10.00    1.40
   5   9   4    9.50    2.90
   5   9   4   12.80    1.90
   5  -9   4    6.70    1.40
   5  -9   4    7.90    1.70
   5  -9   4    5.60    1.50
   5   9   5   33.60    2.30
   5   9   5   34.00    2.10
   5  -9   5   28.20    2.40
   5  -9   5   35.70    2.20
   5  -9   5   31.80    2.20
   5   9   6   19.70    2.10
   5   9   6   22.10    1.70
   5  -9   6   22.50    1.90
   5  -9   6   19.80    1.70
   5  -9   6   19.20    1.70
   5   9   7   12.40    1.50
   5  -9   7   11.10    1.80
   5  -9   7   14.30    1.50
   5  -9   7   11.90    1.70
   5   9   8    8.40    1.60
   5  -9   8    5.90    1.10
   5  -9   8    6.40    1.10
   5  -9   9    0.40    0.60
   5  -9   9    0.80    0.60
  -5  10  10   -0.10    0.40
  -5 -10  10   -0.40    0.40
  -5 -10  10    0.00    0.50
  -5  10   9   39.40    2.00
  -5  10   9   41.00    2.00
  -5  10   9   44.50    2.40
  -5 -10   9   40.60    2.00
  -5 -10   9   38.40    2.10
  -5 -10   9   39.50    2.10
  -5  10   8    0.30    0.80
  -5  10   8    0.20    0.60
  -5  10   8   -0.30    0.60
  -5 -10   8    0.50    0.60
  -5 -10   8    0.20    0.60
  -5 -10   8    0.00    0.70
  -5  10   7    4.60    1.20
  -5  10   7    4.80    1.10
  -5  10   7    5.70    1.30
  -5 -10   7    6.60    1.30
  -5 -10   7    4.20    1.30
  -5 -10   7    5.40    1.20
  -5  10   6   82.99    3.70
  -5  10   6   85.69    3.80
  -5  10   6   84.09    3.70
  -5 -10   6   86.49    3.90
  -5 -10   6   84.69    3.80
  -5 -10   6   86.99    3.80
  -5  10   5   17.90    1.40
  -5  10   5   18.00    1.50
  -5  10   5   18.70    1.70
  -5 -10   5   15.20    1.60
  -5 -10   5   16.00    1.70
  -5 -10   5   19.90    1.60
  -5  10   4   50.39    2.40
  -5  10   4   48.30    2.50
  -5  10   4   49.60    2.40
  -5 -10   4   52.29    2.70
  -5 -10   4   48.60    2.60
  -5 -10   4   48.50    2.60
  -5  10   3    2.00    0.60
   5  10  -3    6.00    1.70
  -5  10   3    2.50    0.80
  -5 -10   3    3.80    1.10
  -5 -10   3    3.90    1.00
  -5  10   2    0.80    0.60
   5  10  -2   -0.20    0.70
   5  10  -1    0.10    0.90
   5  10  -1   -0.10    0.70
  -5  10   1    1.30    0.60
  -5  10   1    1.50    0.70
   5  10   0    0.20    0.70
   5  10   0    0.20    0.80
  -5  10   0   -0.50    0.60
  -5  10   0   -0.40    0.60
   5  10   1  187.28    7.80
  -5  10  -1  145.49    6.10
  -5  10  -1  164.78    6.60
   5  10   1  162.58    6.30
   5  10   2   10.80    1.20
   5  10   2   14.20    2.30
   5 -10   2    9.90    1.70
   5 -10   2    7.40    1.90
   5 -10   2    8.20    1.50
   5  10   3   15.90    2.30
   5  10   3   14.50    1.80
   5  10   3   11.60    1.30
   5 -10   3   12.20    1.70
   5 -10   3   11.50    1.70
   5 -10   3   16.80    1.70
   5  10   4  100.29    4.30
   5  10   4  102.29    4.40
   5 -10   4  102.09    4.40
   5 -10   4  103.19    4.40
   5 -10   4  100.99    4.40
   5  10   5    2.50    0.80
   5  10   5    1.30    1.10
   5 -10   5    1.40    0.80
   5 -10   5    2.30    1.10
   5 -10   5    1.20    0.90
   5  10   6   54.29    2.90
   5  10   6   57.89    2.90
   5 -10   6   57.09    2.90
   5 -10   6   57.89    2.90
   5 -10   6   55.79    2.90
   5  10   7   13.40    1.50
   5 -10   7   12.90    1.40
   5 -10   7   13.20    1.50
   5  10   8   -0.10    1.70
   5 -10   8    0.80    0.60
   5 -10   8   -0.40    0.60
   5 -10   9    2.70    0.70
   5 -10   9    0.40    0.60
  -5  11  10   -0.10    0.50
  -5 -11  10   -0.20    0.50
  -5 -11  10   -0.10    0.40
  -5  11   9   -0.10    0.40
  -5  11   9    0.90    1.00
  -5  11   9    0.50    0.50
  -5 -11   9   -0.20    0.50
  -5 -11   9    0.50    0.50
  -5  11   8    2.90    1.20
  -5  11   8    3.30    1.10
   5  11  -8    3.30    0.90
  -5  11   8    4.00    1.30
  -5 -11   8    1.80    0.80
  -5 -11   8    2.20    0.90
  -5  11   7    6.90    1.20
  -5  11   7    8.90    1.30
  -5  11   7    6.70    1.10
  -5 -11   7    6.80    1.30
  -5 -11   7    8.70    1.30
  -5 -11   7    9.30    1.30
  -5  11   6   86.19    3.70
  -5  11   6   87.49    3.80
  -5  11   6   84.69    3.70
  -5 -11   6   82.99    3.80
  -5 -11   6   82.09    3.70
  -5 -11   6   85.09    3.80
  -5  11   5    5.20    1.30
  -5  11   5    5.00    1.20
  -5 -11   5    6.50    1.40
  -5 -11   5    4.50    1.30
  -5 -11   5    5.70    1.40
  -5  11   4   56.49    2.60
  -5  11   4   56.79    2.90
  -5  11   4   55.59    2.70
  -5 -11   4   55.69    2.80
  -5 -11   4   53.79    2.80
  -5 -11   4   55.19    2.80
  -5  11   3   -0.60    1.00
  -5  11   3   -0.50    0.50
  -5 -11   3    1.20    1.10
  -5 -11   3   -1.60    1.30
  -5 -11   3   -0.20    0.90
  -5  11   2   54.29    2.70
  -5  11   2   54.49    2.30
   5  11  -2   47.30    2.80
  -5 -11   2   46.70    2.50
  -5  11   1    8.60    1.00
   5  11  -1    7.00    1.50
   5  11  -1    4.70    1.00
  -5  11   1    6.10    1.40
  -5 -11   1    6.70    1.40
  -5  11   0    6.60    1.10
   5  11   0    5.30    1.70
   5  11   0    9.20    1.40
   5 -11   0    5.00    1.20
   5  11   1  275.87   10.90
   5  11   1  285.57   10.80
   5 -11   1  306.07   10.70
   5  11   2    7.60    1.20
   5  11   2   10.80    2.10
   5 -11   2    8.10    1.90
   5 -11   2    8.90    1.40
   5 -11   2    8.00    1.90
   5  11   3   13.70    1.70
   5  11   3   13.60    1.70
   5  11   3   12.10    2.40
   5 -11   3   16.10    1.80
   5 -11   3   15.50    1.70
   5 -11   3   16.70    1.70
   5  11   4  103.69    4.50
   5  11   4  105.19    4.50
   5 -11   4  110.89    5.00
   5 -11   4  105.09    4.60
   5 -11   4  109.89    4.60
   5  11   5   44.10    2.40
   5  11   5   42.00    2.40
   5 -11   5   41.30    2.30
   5 -11   5   41.90    2.40
   5 -11   5   39.40    2.40
   5  11   6    5.70    1.10
   5  11   6    4.00    1.20
   5 -11   6    6.00    1.50
   5 -11   6    4.90    1.30
   5 -11   6    7.20    1.30
   5  11   7   -0.20    0.80
   5 -11   7   -0.60    0.70
   5 -11   7    0.50    0.90
   5 -11   7    0.10    0.60
   5  11   8   10.70    1.50
   5 -11   8    9.50    1.10
   5 -11   8   11.00    1.10
   5 -11   9    2.70    0.90
   5 -11   9    1.60    0.60
  -5  12  10    0.50    0.40
  -5 -12  10    0.60    0.40
  -5 -12  10    0.20    0.50
  -5  12   9   33.20    1.60
  -5  12   9   37.30    2.10
  -5 -12   9   30.80    1.60
  -5 -12   9   32.20    1.70
  -5  12   8    6.00    1.30
  -5  12   8    7.30    1.00
  -5  12   8    5.30    0.90
   5  12  -8    6.50    1.30
  -5 -12   8    3.50    1.10
  -5 -12   8    5.50    1.00
  -5 -12   8    5.70    1.10
  -5  12   7    0.00    0.60
  -5  12   7   -0.70    0.60
  -5  12   7   -0.20    0.70
  -5 -12   7    0.40    0.70
  -5 -12   7    0.90    0.70
  -5 -12   7    0.10    0.70
  -5  12   6   16.50    1.40
  -5  12   6   16.00    1.50
  -5  12   6   16.60    1.50
  -5 -12   6   16.20    1.60
  -5 -12   6   14.20    1.60
  -5 -12   6   17.00    1.60
  -5  12   5   -0.50    0.60
  -5  12   5    1.10    0.70
  -5  12   5   -0.10    0.70
  -5 -12   5   -1.10    0.80
  -5 -12   5   -0.60    0.80
  -5 -12   5   -1.40    0.90
  -5  12   4   47.60    2.40
  -5  12   4   47.70    2.40
  -5  12   4   48.20    2.40
  -5 -12   4   47.80    2.50
  -5 -12   4   47.50    2.60
  -5 -12   4   45.90    2.60
  -5  12   3    7.50    1.60
  -5  12   3    7.80    1.10
  -5 -12   3    8.90    1.90
  -5 -12   3    8.30    1.40
  -5 -12   3    8.80    1.80
  -5  12   2  112.59    5.00
  -5  12   2  128.59    4.80
   5  12  -2  121.89    4.90
  -5 -12   2  114.69    5.10
  -5 -12   2  123.59    4.90
   5  12  -1    0.30    0.90
  -5  12   1    1.30    0.70
  -5 -12   1    0.80    0.90
  -5  12   0   -0.60    0.80
   5  12   0    0.00    0.90
   5  12   0   -0.30    1.00
   5 -12   0   -0.90    0.80
  -5 -12   0    2.40    0.90
   5  12   1   11.80    1.30
   5  12   1   10.20    1.90
   5 -12   1    7.40    2.40
   5 -12   1   17.10    2.30
   5 -12   1   13.70    1.50
   5  12   2   12.50    2.10
   5  12   2    8.80    1.30
   5 -12   2    6.10    1.70
   5 -12   2    9.70    1.40
   5 -12   2    6.70    1.80
   5  12   3    1.90    0.80
   5  12   3    0.40    1.30
   5 -12   3    1.00    0.90
   5 -12   3    2.10    0.90
   5 -12   3    1.30    1.00
   5  12   4   74.79    3.40
   5  12   4   79.49    3.60
   5 -12   4   71.19    3.50
   5 -12   4   77.29    3.50
   5 -12   4   75.09    3.50
   5  12   5  165.18    6.90
   5  12   5  171.18    6.40
   5 -12   5  158.58    6.40
   5 -12   5  160.38    6.50
   5 -12   5  160.88    6.50
   5  12   6   -0.90    1.80
   5 -12   6   -0.50    0.70
   5 -12   6   -0.30    0.90
   5 -12   6    1.40    0.80
   5  12   7    6.30    2.10
   5 -12   7    5.90    1.30
   5 -12   7    5.70    1.10
   5 -12   7    5.40    1.20
   5  12   8   -0.50    0.90
   5 -12   8    0.20    0.50
   5 -12   8    0.30    0.50
   5 -12   8    1.10    1.20
   5 -12   9    4.00    0.70
  -5  13   9    0.10    0.50
  -5  13   9    0.90    1.00
  -5 -13   9    0.10    0.50
  -5 -13   9    0.10    0.50
   5  13  -8    1.00    0.70
  -5  13   8    0.20    0.80
  -5 -13   8    0.30    0.60
  -5 -13   8    1.20    0.60
  -5 -13   8    0.20    0.60
  -5  13   7   16.90    1.30
  -5  13   7   15.70    1.80
  -5 -13   7   13.40    1.40
  -5 -13   7   14.70    1.40
  -5 -13   7   16.30    1.50
  -5  13   6   17.20    1.50
  -5  13   6   18.30    1.50
  -5 -13   6   17.90    1.60
  -5 -13   6   18.10    1.60
  -5 -13   6   13.50    1.60
  -5  13   5   64.29    3.00
  -5  13   5   63.29    2.90
  -5 -13   5   61.89    3.10
  -5 -13   5   62.39    3.10
  -5 -13   5   59.59    3.00
  -5  13   4   36.80    2.10
  -5 -13   4   36.50    2.30
  -5 -13   4   35.40    2.20
  -5 -13   4   40.90    3.30
  -5  13   3    0.70    0.70
  -5  13   3   -0.40    0.90
  -5 -13   3   -2.00    1.20
  -5 -13   3   -0.40    0.80
  -5 -13   3    2.10    1.20
  -5  13   2   37.50    1.90
   5  13  -2   37.30    2.20
  -5  13   2   33.60    2.30
  -5 -13   2   37.40    2.10
  -5  13   1    0.70    0.70
   5  13  -1    0.90    0.80
  -5 -13   1   -0.90    0.80
   5 -13  -1   -0.10    0.80
   5  13   0   -0.20    1.00
  -5  13   0    0.20    0.90
   5  13   0   -1.00    0.90
  -5 -13   0   -1.40    0.80
   5 -13   0    0.60    0.80
   5  13   1  212.78    8.30
   5  13   1  218.08    8.20
   5 -13   1  233.08    8.20
   5 -13   1  227.58    9.00
   5 -13   1  199.28    8.40
   5  13   2   -0.60    0.80
   5  13   2    0.30    1.20
   5 -13   2   -0.80    1.00
   5 -13   2    0.10    1.20
   5 -13   2    0.20    0.80
   5  13   3   26.00    1.80
   5  13   3   23.70    2.70
   5 -13   3   26.10    2.30
   5 -13   3   26.50    2.40
   5 -13   3   25.20    1.90
   5  13   4   34.60    2.10
   5 -13   4   31.00    2.10
   5 -13   4   31.80    2.10
   5 -13   4   32.00    2.20
   5  13   5  149.19    6.40
   5 -13   5  162.18    6.40
   5 -13   5  162.18    6.30
   5 -13   5  164.58    6.40
   5  13   6    4.40    1.20
   5 -13   6    3.30    1.00
   5 -13   6    5.40    1.60
   5 -13   6    3.00    0.80
   5  13   7    0.60    0.80
   5 -13   7    0.70    0.60
   5 -13   7    0.50    0.80
   5 -13   7    0.90    0.70
   5  13   8    1.90    0.90
   5 -13   8    2.20    0.50
   5 -13   8    3.60    0.70
  -5  14   9   25.90    1.40
  -5 -14   9   30.80    1.60
  -5 -14   9   29.10    1.50
  -5  14   8    0.90    0.50
   5  14  -8    2.00    0.70
  -5  14   8    1.80    1.40
  -5 -14   8    1.40    0.60
  -5 -14   8    2.00    0.60
  -5 -14   8    1.00    0.60
  -5  14   7    1.90    1.00
  -5  14   7    2.90    0.90
  -5 -14   7    2.30    1.00
  -5 -14   7    0.80    0.90
  -5  14   6   34.80    2.10
  -5  14   6   35.80    2.00
  -5 -14   6   38.90    2.20
  -5 -14   6   37.90    2.20
  -5 -14   6   37.90    2.20
  -5  14   5   16.90    1.50
  -5  14   5   17.50    1.50
  -5 -14   5   15.60    1.60
  -5 -14   5   16.80    1.70
  -5 -14   5   14.50    1.50
  -5  14   4   45.10    2.50
  -5  14   4   46.70    2.50
  -5 -14   4   48.30    2.70
  -5 -14   4   49.20    2.60
  -5 -14   4   49.10    2.60
  -5  14   3    6.00    1.20
  -5  14   3    3.80    1.10
  -5 -14   3    3.90    1.20
  -5 -14   3    4.30    1.30
  -5 -14   3    4.80    1.30
  -5  14   2   26.10    1.80
  -5  14   2   25.90    2.10
   5  14  -2   25.40    1.90
  -5 -14   2   26.80    1.80
   5  14  -1   11.50    1.60
  -5  14   1   11.40    1.30
  -5 -14   1   12.50    1.40
   5 -14  -1   11.30    1.30
   5  14   0    1.90    1.30
  -5  14   0    0.30    1.40
   5  14   0    1.50    1.10
  -5 -14   0    4.60    1.20
   5 -14   0    3.50    0.90
   5  14   1    6.30    1.70
   5  14   1    4.40    1.00
   5 -14   1    5.10    1.20
   5 -14   1    6.50    2.10
   5  14   2    6.10    1.30
   5  14   2    6.30    2.00
   5 -14   2    5.90    1.70
   5 -14   2    6.70    1.30
   5 -14   2    5.60    1.90
   5  14   3   24.10    1.90
   5 -14   3   23.10    1.90
   5 -14   3   24.60    2.00
   5 -14   3   27.60    1.90
   5 -14   4    6.20    1.40
   5 -14   4    6.50    1.40
   5 -14   4    6.00    1.50
   5  14   5   11.40    1.50
   5 -14   5   15.90    1.50
   5 -14   5   16.20    1.60
   5 -14   5   13.70    1.50
   5  14   6    3.30    1.20
   5 -14   6    4.10    1.30
   5 -14   6    6.50    1.20
   5 -14   6    3.90    0.90
   5  14   7    2.10    0.90
   5 -14   7    3.90    1.00
   5 -14   7    2.60    1.30
   5 -14   7    2.80    0.90
   5  14   8   80.09    3.30
   5 -14   8   66.99    3.00
   5 -14   8   78.69    3.10
  -5  15   9    0.30    0.40
  -5 -15   9    0.30    0.40
  -5 -15   9    0.20    0.50
  -5  15   8    2.20    0.80
  -5  15   8    3.00    0.90
   5  15  -8    1.70    0.70
  -5 -15   8    1.60    0.50
  -5 -15   8    2.80    0.80
  -5  15   7    1.60    0.60
   5  15  -7    3.30    1.00
  -5  15   7    1.70    0.80
  -5 -15   7    2.00    0.70
  -5 -15   7    2.20    0.70
  -5 -15   7    1.70    0.70
  -5  15   6   10.50    1.20
  -5  15   6   10.10    1.30
  -5 -15   6   10.50    1.40
  -5 -15   6   12.20    1.40
  -5 -15   6   11.40    1.30
  -5  15   5    6.00    1.20
  -5 -15   5    5.20    1.10
  -5 -15   5    6.40    1.40
  -5 -15   5    5.30    1.40
  -5  15   4   15.50    1.50
  -5  15   4   14.50    1.50
  -5 -15   4   17.90    1.80
  -5 -15   4   12.20    1.70
  -5 -15   4   13.80    1.50
  -5  15   3   26.30    1.90
   5  15  -3   26.00    1.90
  -5  15   3   25.50    1.70
  -5 -15   3   24.80    1.80
  -5 -15   3   23.40    2.20
  -5  15   2  316.77   11.30
   5  15  -2  309.67   11.40
  -5 -15   2  302.97   11.40
   5 -15  -2  295.27   11.30
  -5  15   1   -1.30    0.90
  -5 -15   1    0.50    0.80
   5 -15  -1    0.60    0.70
   5  15   0   -0.80    0.90
   5 -15   0    0.60    0.80
   5  15   1   26.60    2.00
   5 -15   1   32.10    2.60
   5 -15   1   29.50    1.90
   5  15   2    1.40    1.20
   5  15   2    0.30    0.80
   5 -15   2    1.00    0.80
   5 -15   2   -1.00    1.30
   5 -15   2    0.30    1.00
   5  15   3   16.20    1.60
   5 -15   3   19.50    1.70
   5 -15   3   20.00    1.80
   5 -15   3   18.50    1.70
   5  15   4    7.70    1.40
   5 -15   4    5.60    1.40
   5 -15   4    6.70    1.30
   5 -15   4    7.80    1.50
   5  15   5   28.50    2.00
   5 -15   5   30.60    2.00
   5 -15   5   30.30    1.90
   5 -15   5   28.10    1.90
   5  15   6    0.50    0.70
   5 -15   6    1.80    0.80
   5 -15   6    0.90    0.70
   5 -15   6    1.20    0.70
   5  15   7   -0.10    0.80
   5 -15   7    1.10    0.70
   5 -15   7    0.50    0.60
   5 -15   7    0.40    0.50
   5 -15   8    0.30    0.40
   5 -15   8   -0.20    0.40
  -5  16   8    0.00    0.40
  -5  16   8    0.20    0.80
   5  16  -8    1.00    0.50
  -5 -16   8   -0.20    0.50
  -5 -16   8    0.20    0.50
   5  16  -7   -0.40    0.50
  -5  16   7   -0.40    0.70
  -5  16   7   -0.90    0.50
  -5 -16   7   -0.20    0.60
  -5 -16   7    0.70    0.60
   5  16  -6   23.90    1.60
  -5  16   6   18.80    1.60
  -5  16   6   22.60    1.80
  -5 -16   6   23.60    1.70
  -5  16   5   22.20    1.70
   5  16  -5   21.60    1.70
  -5  16   5   22.10    1.60
  -5 -16   5   22.90    1.70
  -5 -16   5   22.70    1.80
  -5 -16   5   21.10    1.80
   5  16  -4   -0.30    0.60
  -5  16   4    0.60    0.70
  -5  16   4   -0.20    0.80
  -5 -16   4    0.20    1.00
  -5 -16   4   -0.50    0.70
  -5  16   3    9.90    1.50
  -5  16   3    7.60    1.40
   5  16  -3   12.90    1.50
  -5 -16   3    9.20    1.40
  -5 -16   3   10.90    1.80
   5  16  -2    4.30    1.00
  -5  16   2    4.30    1.00
   5 -16  -2    6.60    1.10
  -5 -16   2    3.90    1.20
   5  16  -1    7.00    1.50
  -5  16   1    6.60    1.60
   5 -16  -1    6.80    1.20
  -5 -16   1    5.00    1.30
   5  16   0    0.10    0.90
   5 -16   0   -0.10    0.70
  -5 -16   0   -0.10    0.80
   5  16   1    1.20    1.00
   5  16   1    2.20    1.20
   5 -16   1    6.60    2.10
   5 -16   1    1.50    0.70
  -5 -16  -1    0.80    0.70
   5  16   2    1.30    1.20
   5 -16   2    1.70    1.50
   5 -16   2    1.20    0.80
   5 -16   2    1.50    1.00
   5  16   3   -0.50    0.70
   5 -16   3    1.70    0.90
   5 -16   3    4.70    1.50
   5 -16   3    1.40    1.10
   5  16   4    1.10    0.70
   5 -16   4    0.10    0.80
   5 -16   4    0.60    0.90
   5 -16   4    0.10    0.80
   5  16   5    9.40    1.40
   5 -16   5   13.90    1.40
   5 -16   5   12.60    1.40
   5  16   6   -0.10    0.70
   5 -16   6    0.70    0.70
   5 -16   6   -1.00    0.70
   5 -16   6   -0.20    0.50
   5  16   7   -0.90    0.80
   5 -16   7    1.10    1.00
   5 -16   7    0.50    0.50
   5 -16   7    0.40    0.50
  -5  17   8    0.90    0.50
  -5  17   8    4.40    1.20
   5  17  -8    0.20    0.50
  -5 -17   8    0.70    0.70
   5 -17  -8    1.20    0.70
  -5 -17   8    0.40    0.50
   5  17  -7    0.60    0.50
  -5  17   7    0.30    0.60
  -5  17   7    0.10    0.70
  -5 -17   7    0.50    0.60
  -5 -17   7    0.60    0.60
   5  17  -6    2.20    0.60
  -5  17   6    1.80    0.80
  -5  17   6    1.40    0.60
  -5 -17   6    2.00    0.70
  -5 -17   6    1.50    0.80
   5  17  -5    4.20    1.20
  -5  17   5    5.40    1.10
  -5 -17   5    2.40    0.90
  -5 -17   5    5.50    1.20
  -5  17   4    0.10    0.80
  -5  17   4   -0.10    0.70
   5  17  -4    0.10    0.60
  -5 -17   4    0.50    0.70
  -5 -17   4   -0.40    1.00
   5 -17  -4    0.30    0.60
   5  17  -3   24.80    1.80
  -5  17   3   23.80    1.80
  -5 -17   3   22.90    2.00
  -5 -17   3   22.00    1.70
   5 -17  -3   21.00    1.60
   5  17  -2    4.50    1.40
  -5  17   2    2.70    1.00
  -5 -17   2    3.10    0.80
   5 -17  -2    2.00    0.80
   5  17  -1    8.80    1.60
  -5 -17   1    7.90    1.40
   5 -17  -1    5.30    1.10
   5  17   0    8.90    1.60
   5 -17   0    5.90    1.20
  -5 -17   0    8.40    1.30
   5  17   1  185.18    7.60
  -5 -17  -1  206.38    7.60
   5 -17   1  193.78    7.50
   5  17   2   58.79    3.50
   5  17   2   61.49    3.10
   5 -17   2   61.39    3.00
   5 -17   2   59.39    2.90
   5  17   3    4.90    1.40
   5 -17   3    4.90    1.40
   5 -17   3    6.50    1.20
   5 -17   3    6.60    1.70
   5  17   4    2.60    1.00
   5 -17   4    4.30    1.10
   5 -17   4    5.40    1.20
   5 -17   4    3.50    1.10
   5  17   5   15.60    1.50
   5 -17   5   15.10    1.30
   5 -17   5   16.10    1.40
   5 -17   5   13.90    1.40
   5  17   6    2.40    0.80
   5 -17   6    4.90    1.00
   5 -17   6    4.90    1.00
   5 -17   6    4.60    1.00
   5  17   7    1.20    0.80
   5 -17   7    0.40    0.60
   5 -17   7   -0.40    0.40
   5 -17   7   -0.60    0.70
   5  18  -8    1.80    0.60
   5 -18  -8    1.00    0.50
  -5 -18   8    1.80    0.50
  -5 -18   8    1.00    0.60
  -5  18   7    0.50    0.80
   5  18  -7   -0.10    0.50
  -5 -18   7   -0.90    0.50
  -5 -18   7    0.40    0.60
   5 -18  -7   -0.20    0.50
  -5  18   6   11.40    1.40
  -5  18   6   13.40    1.10
   5  18  -6   15.20    1.30
  -5 -18   6   13.80    1.30
   5 -18  -6   12.20    1.10
  -5 -18   6   12.20    1.10
   5  18  -5    1.90    1.00
  -5  18   5    0.00    0.80
  -5  18   5   -0.20    0.70
  -5 -18   5   -0.90    0.70
  -5 -18   5    1.30    0.90
   5 -18  -5    0.50    0.70
  -5  18   4    0.10    0.80
   5  18  -4    0.00    0.70
  -5 -18   4   -0.80    0.60
   5 -18  -4    0.30    0.60
  -5 -18   4    1.10    1.00
  -5  18   3   18.80    1.80
   5  18  -3   22.20    1.80
  -5 -18   3   19.70    2.00
  -5 -18   3   21.30    1.70
   5 -18  -3   19.20    1.50
   5  18  -2   78.09    3.50
  -5  18   2   74.19    3.60
  -5 -18   2   72.49    3.80
   5 -18  -2   75.49    3.30
   5  18  -1   12.10    1.70
  -5 -18   1   14.90    1.50
   5 -18  -1   16.40    1.40
   5  18   0    0.80    0.90
   5 -18   0    1.40    0.70
  -5 -18   0    0.30    0.70
   5  18   1   35.60    2.50
  -5 -18  -1   35.90    2.10
   5 -18   1   35.30    2.10
   5  18   2   10.60    2.00
   5 -18   2   12.40    1.70
   5 -18   2   15.00    1.40
  -5 -18  -2   11.20    1.30
   5  18   3    3.00    1.10
   5 -18   3    7.80    1.50
   5 -18   3    7.50    2.00
   5 -18   3    4.60    1.20
   5  18   4    0.60    0.90
   5 -18   4   -0.70    0.90
   5 -18   4    0.40    0.70
   5 -18   4    1.00    0.70
   5  18   5    0.30    0.90
   5 -18   5    0.30    0.60
   5 -18   5    0.90    0.80
   5 -18   5    0.30    0.60
   5  18   6   -1.00    0.80
   5 -18   6   -0.70    0.60
  -5 -18  -6   -0.60    0.60
   5 -18   6   -0.10    0.50
   5 -18   6   -0.10    0.60
   5 -18   7   -0.80    0.50
   5  19  -7   -0.60    0.50
  -5  19   7    1.30    1.00
  -5 -19   7    0.50    0.50
   5 -19  -7    0.10    0.50
  -5 -19   7   -0.30    0.50
   5  19  -6   11.20    1.10
  -5  19   6   10.70    1.30
  -5 -19   6    9.70    1.20
  -5 -19   6   10.40    1.00
   5 -19  -6   11.30    1.00
  -5  19   5    1.90    0.90
   5  19  -5    2.30    0.80
   5 -19  -5    2.50    0.60
  -5 -19   5    2.00    0.70
  -5 -19   5    3.10    0.90
  -5  19   4    9.10    1.50
   5 -19  -4    7.10    1.30
  -5 -19   4    5.40    1.50
  -5 -19   4    6.40    1.50
  -5  19   3   20.10    2.00
   5  19  -3   19.80    1.60
  -5 -19   3   26.00    2.50
  -5 -19   3   19.20    1.60
   5 -19  -3   22.60    1.50
   5  19  -2   -0.30    0.70
  -5 -19   2    1.70    0.70
   5 -19  -2   -0.20    0.70
   5  19  -1    0.30    0.80
  -5 -19   1    0.80    0.70
   5 -19  -1    0.50    0.60
   5  19   0    0.40    0.90
  -5 -19   0   -0.10    0.70
   5 -19   0    1.20    0.70
   5  19   1   99.29    4.30
  -5 -19  -1  100.69    4.20
   5 -19   1   93.89    4.20
   5 -19   2    0.30    0.70
  -5 -19  -2    0.30    0.70
   5  19   3    0.30    1.10
   5 -19   3    3.00    1.50
   5 -19   3    0.20    0.70
   5  19   4    0.10    1.00
   5 -19   4    2.70    1.00
  -5 -19  -4    2.10    0.70
   5 -19   4    1.20    0.70
   5 -19   4    1.50    0.70
   5  19   5    8.60    1.50
   5 -19   5   10.40    1.30
   5 -19   5   12.80    1.10
  -5 -19  -5   10.70    1.10
   5 -19   6    1.00    0.60
  -5 -19  -6    0.30    0.70
   5 -19   6    2.10    0.70
   5  20  -7    1.70    0.50
   5 -20  -7    3.20    0.70
  -5 -20   7    2.40    0.70
  -5  20   6   -0.10    1.00
   5  20  -6    1.10    0.50
   5 -20  -6    1.50    0.50
  -5 -20   6    2.20    0.70
  -5 -20   6    1.40    0.50
  -5  20   5    7.10    1.40
   5  20  -5    6.70    1.00
   5 -20  -5    6.80    1.10
  -5 -20   5    8.50    1.00
  -5 -20   5    7.10    1.20
  -5  20   4    5.00    1.40
   5  20  -4    6.00    1.10
   5 -20  -4    7.30    0.90
  -5 -20   4    6.40    1.00
  -5 -20   4    8.20    1.40
  -5  20   3    1.80    1.40
   5  20  -3    5.40    1.10
   5 -20  -3    4.20    1.20
  -5 -20   3    4.50    1.40
   5  20  -2   10.30    1.40
   5 -20  -2   11.90    1.30
   5 -20  -2   13.60    1.60
  -5 -20   2   13.40    1.30
   5 -20  -1    1.40    0.70
  -5 -20   1    1.70    0.70
   5  20   0    3.00    1.00
  -5 -20   0    5.70    1.10
   5 -20   0    4.50    1.00
   5  20   1    0.10    1.10
   5 -20   1    0.10    0.70
  -5 -20  -1    0.00    0.70
   5 -20   2    0.90    0.80
  -5 -20  -2    0.30    0.70
  -5 -20  -3    0.40    0.60
   5 -20   3    1.20    0.70
   5  20   4    1.00    1.20
   5 -20   4    0.20    0.60
  -5 -20  -4    0.20    0.60
   5  20   5   10.80    1.80
   5 -20   5   10.60    1.00
  -5 -20  -5   12.40    1.00
   5 -20   6    0.10    0.60
   5  21  -6  103.99    4.10
  -5 -21   6   95.99    3.90
   5 -21  -6  100.59    3.80
   5  21  -5   13.30    1.10
  -5  21   5   15.60    2.10
  -5 -21   5    9.10    1.40
   5 -21  -5   11.90    0.90
  -5 -21   5   10.70    1.00
   5  21  -4    1.60    0.70
   5 -21  -4    1.10    0.50
  -5 -21   4    1.90    0.60
   5  21  -3    1.00    0.60
   5 -21  -3    0.90    0.50
   5 -21  -3    2.60    0.90
  -5 -21   3    2.30    0.70
   5  21  -2   31.40    1.90
  -5 -21   2   33.30    1.90
   5 -21  -2   35.70    1.90
   5  21  -1    0.10    0.70
   5 -21  -1    0.60    0.60
  -5 -21   1    0.00    0.60
   5  21   0   -1.20    0.90
  -5 -21   0   -0.10    0.60
   5 -21   0    0.60    0.60
  -5 -21  -1    0.30    0.60
   5 -21   1    1.20    0.60
   5 -21   2   13.90    1.20
  -5 -21  -2   13.30    1.20
   5 -21   3    5.20    1.30
  -5 -21  -3    3.00    0.90
  -5 -21  -4    0.20    0.50
   5 -21   4    0.70    0.60
   5 -21   5    0.60    0.50
  -5 -21  -5   -0.30    0.60
   5  22  -5    1.10    0.50
   5 -22  -5    0.50    0.50
  -5 -22   5    0.60    0.50
   5 -22  -5    1.50    0.80
   5  22  -4    1.80    0.60
  -5 -22   4    2.80    0.80
   5 -22  -4    3.60    1.10
   5 -22  -4    3.40    0.70
   5  22  -3    1.20    0.60
   5 -22  -3    1.70    1.10
   5 -22  -3    1.50    0.60
  -5 -22   3    2.60    0.80
   5  22  -2    1.50    0.60
   5 -22  -2    1.90    0.60
  -5 -22   2    3.80    1.00
   5  22  -1    1.20    0.80
   5 -22  -1    0.70    0.50
   5  22   0    1.00    0.90
  -5 -22   0    0.80    0.60
   5 -22   0    1.40    0.60
   5 -22   1   -0.50    0.60
  -5 -22  -1    1.30    0.60
  -5 -22  -2    4.80    1.00
   5 -22   2    3.80    0.90
   5 -22   3    0.80    0.60
  -5 -22  -3    0.10    0.50
   5 -22   4    0.20    0.50
  -5 -22  -4   -0.40    0.60
   5  23  -5    7.10    0.80
   5  23  -4    1.20    0.70
  -5 -23   4    1.10    0.50
   5 -23  -4    0.20    0.40
   5  23  -3    0.40    0.60
   5 -23  -3   -0.30    0.40
  -5 -23   3   -0.20    0.50
   5  23  -2   62.29    2.70
  -5 -23   2   61.59    2.70
   5 -23  -2   58.69    2.60
   5  23  -1   10.80    1.40
  -5 -23   1    9.50    1.00
   5 -23  -1    8.60    1.00
   5 -23   0    0.80    0.50
  -5 -23   0    0.20    0.50
   5 -23   1    1.70    0.80
  -5 -23  -1    0.50    0.50
  -5 -23  -2   12.80    1.00
   5 -23   2   12.60    1.00
  -5 -23  -3    0.70    0.50
   5 -23   3    0.10    0.50
  -5 -23  -4    0.90    0.50
   5 -23   4    0.80    0.50
   5  24  -3    0.60    0.60
  -5 -24   3    0.00    0.50
   5 -24  -3    0.60    0.40
   5  24  -2    9.90    1.40
  -5 -24   2   12.70    1.00
   5 -24  -2   13.60    0.90
  -5 -24   1    8.80    0.90
   5 -24  -1    8.50    0.80
  -5 -24   0    2.50    0.80
  -5 -24  -1   20.00    1.20
   5 -24   1   19.80    1.20
   5 -24   2   30.90    1.60
  -5 -24  -2   29.90    1.50
  -5 -25   2   30.40    1.40
   5 -25  -2   27.10    1.40
   5 -25  -1    6.00    0.70
  -5 -25   1    7.20    0.70
   5 -25   0   -0.20    0.50
  -5 -25   0    0.30    0.50
   5 -25   1   23.50    1.20
  -5 -25  -1   22.50    1.20
  -6   0  11    0.00    0.40
  -6   0  11    0.40    0.40
  -6   0  10  166.08    6.30
  -6   0  10  166.18    6.30
  -6   0   9    0.10    0.60
  -6   0   9    1.30    0.70
  -6   0   8    0.20    0.80
  -6   0   8    1.10    0.70
  -6   0   7    0.70    0.80
  -6   0   7    1.20    0.80
  -6   0   6    4.30    1.50
  -6   0   6    6.00    1.30
  -6   0   6    5.40    1.30
  -6   0   5    0.40    0.70
  -6   0   5   -0.90    0.90
  -6   0   5   -0.30    0.90
  -6   0   4   18.20    1.30
  -6   0   3   -0.10    0.40
  -6   0   2    0.20    0.20
  -6   0   2    0.00    0.20
  -6   0   2    0.70    0.50
  -6   0   1    0.50    0.30
  -6   0   0   38.30    1.70
  -6   0   0   39.70    1.80
  -6   0  -1    0.20    0.40
  -6   0  -1    0.00    0.30
   6   0   1   -0.10    0.60
  -6   0  -2   22.20    1.40
   6   0   2   21.30    1.40
  -6   0  -3   -0.10    0.70
   6   0   3    0.60    0.60
   6   0   4   -0.20    1.30
   6   0   4    1.90    1.00
   6   0   4    1.20    0.80
   6   0   5   -0.10    1.30
   6   0   5    0.40    0.80
   6   0   5   -1.00    0.90
   6   0   6   34.40    2.20
   6   0   6   31.50    2.30
   6   0   6   29.80    2.40
   6   0   7    1.30    1.00
   6   0   7   -2.40    1.20
   6   0   8    1.60    0.90
  -6   1  11    4.00    0.60
  -6   1  11    5.40    0.70
  -6  -1  11    4.90    0.70
  -6  -1  11    3.90    0.70
  -6   1  10    0.70    0.50
  -6   1  10    0.80    0.50
  -6  -1  10   -0.10    0.50
  -6  -1  10    0.20    0.50
  -6   1   9    0.70    0.60
  -6   1   9   -0.10    0.60
  -6  -1   9    0.30    0.60
  -6  -1   9   -0.10    0.60
  -6   1   8    1.90    0.80
  -6   1   8   -1.10    0.70
  -6  -1   8    0.80    0.80
  -6  -1   8    1.30    0.80
  -6   1   7    7.60    1.30
  -6   1   7    6.60    1.40
  -6   1   7    8.70    1.20
  -6  -1   7    7.60    1.40
  -6  -1   7    8.20    1.30
  -6   1   6   10.20    1.40
  -6   1   6    9.90    1.30
  -6   1   6   11.30    1.40
  -6  -1   6   12.40    1.40
  -6  -1   6   12.20    1.70
  -6  -1   6    9.20    1.30
  -6   1   5   78.19    3.50
  -6   1   5   75.39    3.30
  -6   1   5   79.19    3.40
  -6  -1   5   78.89    3.50
  -6  -1   5   77.99    3.30
  -6  -1   5   76.09    3.50
  -6  -1   5   81.29    3.50
  -6   1   4  106.09    4.10
  -6  -1   4  104.69    4.10
  -6   1   3  368.36   13.10
  -6  -1   3  365.16   13.10
  -6   1   2   41.10    1.70
  -6   1   2   43.10    1.70
  -6   1   2   40.40    1.90
  -6  -1   2   45.50    1.70
  -6  -1   2   43.00    1.70
  -6  -1   2   39.50    1.90
  -6   1   1   10.60    0.70
  -6   1   1    8.00    0.90
  -6   1   1    7.30    0.90
  -6  -1   1    8.60    0.70
  -6  -1   1    9.20    0.70
  -6   1   0  333.07   11.40
   6   1   0  297.37   11.30
  -6   1   0  328.37   11.40
  -6  -1   0  311.07   11.40
  -6  -1   0  312.47   11.30
  -6   1  -1    0.80    0.50
   6   1   1    0.70    0.50
  -6   1  -1    0.40    0.30
  -6  -1  -1    1.00    0.40
   6  -1   1    0.20    0.60
  -6  -1  -1    0.90    0.50
   6   1   2    0.90    0.60
  -6   1  -2    0.60    0.50
  -6  -1  -2    0.90    0.50
   6  -1   2    1.70    0.60
   6   1   3   10.30    1.20
  -6   1  -3   10.40    1.40
  -6  -1  -3   14.60    1.50
   6  -1   3   11.90    1.20
   6   1   4  296.87   10.30
   6   1   4  270.57   10.50
   6   1   4  269.67   10.40
   6  -1   4  273.67   10.40
   6  -1   4  280.37   10.30
   6  -1   4  285.27   10.50
   6   1   5    4.90    1.70
   6   1   5    1.00    1.40
   6   1   5   -0.20    0.80
   6  -1   5    3.40    1.30
   6  -1   5    1.10    0.90
   6  -1   5    0.70    0.90
   6   1   6    8.40    1.50
   6   1   6    5.40    1.80
   6   1   6    7.00    2.00
   6  -1   6    9.50    1.80
   6  -1   6    6.20    1.90
   6  -1   6    5.60    1.30
   6   1   7   12.80    2.10
   6   1   7   14.10    1.90
   6  -1   7   16.10    1.90
   6  -1   7   11.60    1.80
   6   1   8    0.80    1.00
   6  -1   8   -2.00    1.10
   6  -1   8   -0.80    0.90
  -6   2  11    3.30    0.60
  -6   2  11    3.00    0.60
  -6  -2  11    3.50    0.60
  -6  -2  11    4.30    0.60
  -6   2  10   32.60    1.70
  -6   2  10   28.80    1.60
  -6  -2  10   31.30    1.70
  -6  -2  10   30.60    1.70
  -6   2   9   -0.80    0.70
  -6   2   9   -1.30    0.60
  -6  -2   9   -1.00    0.60
  -6  -2   9   -0.10    0.60
  -6   2   8   -0.30    0.70
  -6   2   8    0.00    0.70
  -6  -2   8    0.00    0.80
  -6  -2   8    1.50    0.80
  -6   2   7   13.30    1.40
  -6   2   7   14.90    1.50
  -6   2   7   13.00    1.80
  -6  -2   7   11.80    1.40
  -6  -2   7   13.40    1.50
  -6  -2   7   14.60    1.70
  -6   2   6   18.80    1.50
  -6   2   6   16.80    1.60
  -6   2   6   17.30    1.40
  -6  -2   6   13.80    1.50
  -6  -2   6   17.70    1.80
  -6  -2   6   18.70    1.60
  -6   2   5  109.79    4.50
  -6   2   5  113.29    4.60
  -6   2   5  115.29    4.40
  -6  -2   5   98.79    4.50
  -6  -2   5  112.59    4.50
  -6  -2   5  118.49    4.70
  -6  -2   5  104.49    4.50
  -6   2   4    6.30    0.90
  -6  -2   4    5.50    1.10
  -6   2   3  130.99    4.80
  -6  -2   3  124.19    4.80
  -6   2   2    6.70    0.80
  -6   2   2    6.80    0.60
  -6   2   2    6.90    0.50
  -6  -2   2    7.60    0.60
  -6  -2   2    5.50    0.90
  -6  -2   2    7.00    0.60
  -6   2   1    0.40    0.30
  -6   2   1    0.20    0.40
  -6   2   1    0.00    0.20
  -6  -2   1    0.00    0.30
   6   2   0  209.28    8.00
  -6   2   0  222.98    8.00
  -6   2   0  228.88    8.10
  -6  -2   0  219.68    8.00
  -6   2  -1   22.30    1.30
   6   2   1   19.80    1.30
  -6   2  -1   20.70    1.40
  -6  -2  -1   21.10    1.30
  -6   2  -2   11.10    1.10
   6   2   2   11.10    1.10
   6  -2   2   11.10    1.10
  -6   2  -3  165.18    6.50
   6   2   3  163.38    6.30
  -6  -2  -3  165.98    6.50
   6  -2   3  163.08    6.20
   6   2   4  170.48    6.50
   6   2   4  162.48    6.70
   6  -2   4  174.58    6.70
   6  -2   4  166.88    6.60
   6   2   5    3.10    1.60
   6   2   5    3.90    1.20
   6   2   5    1.80    1.10
   6  -2   5    3.60    1.00
   6  -2   5    1.80    0.90
   6  -2   5    4.50    1.20
   6   2   6   17.40    1.70
   6   2   6   14.90    2.00
   6  -2   6   16.20    1.80
   6  -2   6   18.90    1.90
   6   2   7   -0.60    1.00
   6   2   7    0.70    1.10
   6  -2   7   -1.50    1.00
   6  -2   7    2.00    1.00
   6  -2   8   -0.30    0.90
   6  -2   8    1.00    0.80
  -6   3  11    9.50    0.80
  -6   3  11    9.50    0.80
  -6  -3  11    9.40    0.80
  -6  -3  11   10.00    0.80
  -6   3  10   30.10    1.70
  -6   3  10   32.20    1.70
  -6  -3  10   31.90    1.70
  -6  -3  10   34.10    1.70
  -6   3   9    0.30    0.60
  -6   3   9    0.80    0.60
  -6  -3   9    0.00    0.70
  -6  -3   9    0.20    0.70
  -6   3   8    4.40    1.10
  -6   3   8    4.50    1.10
  -6   3   8    3.70    1.40
  -6  -3   8    3.70    1.20
  -6  -3   8    4.50    1.10
  -6   3   7   28.00    1.90
  -6   3   7   26.80    2.00
  -6   3   7   28.00    1.80
  -6  -3   7   25.80    1.80
  -6  -3   7   26.20    1.90
  -6  -3   7   27.20    1.90
  -6   3   6    0.80    0.80
  -6   3   6    0.80    0.70
  -6   3   6   -0.50    0.80
  -6  -3   6    0.30    0.80
  -6  -3   6    0.90    1.00
  -6  -3   6   -0.80    0.80
  -6   3   5   52.99    2.40
  -6   3   5   50.29    2.60
  -6   3   5   51.99    2.50
  -6  -3   5   50.49    2.60
  -6  -3   5   50.29    2.60
  -6  -3   5   51.49    2.60
  -6   3   4   33.70    1.70
  -6  -3   4   31.30    1.90
  -6   3   2   22.00    1.10
  -6   3   2   21.20    1.00
  -6   3   2   21.70    1.20
  -6  -3   2   19.40    1.30
  -6  -3   2   20.60    1.00
  -6   3   1    2.10    0.50
  -6   3   1    1.70    0.50
  -6  -3   1    2.20    0.60
  -6   3   0   63.19    2.50
   6   3   0   56.49    2.50
  -6   3   0   58.69    2.50
  -6  -3   0   57.49    2.40
  -6   3  -1   10.60    0.90
   6   3   1   10.50    1.00
  -6  -3  -1    9.70    1.00
   6   3   2    0.70    0.60
  -6   3  -2    0.80    0.50
  -6   3  -3  104.39    4.60
   6   3   3  106.79    4.30
  -6  -3  -3  114.49    4.70
   6   3   4  119.59    5.20
   6   3   4  123.49    4.90
   6  -3   4  116.99    5.10
   6  -3   4  134.39    5.20
   6   3   5    6.50    2.10
   6   3   5    9.00    1.40
   6  -3   5   11.70    1.70
   6  -3   5   10.90    1.60
   6   3   6   -0.60    0.90
   6   3   6    0.10    1.10
   6  -3   6   -1.20    0.80
   6  -3   6   -0.50    1.00
   6   3   7    0.70    0.90
   6  -3   7    0.80    0.90
   6  -3   7    0.60    0.90
   6  -3   8    6.40    1.40
   6  -3   8    6.80    1.40
   6  -3   9   -0.10    1.20
   6  -3   9    0.30    1.50
  -6   4  11   12.50    0.80
  -6   4  11   12.30    0.80
  -6  -4  11   12.00    0.90
  -6  -4  11   11.80    0.80
  -6   4  10   20.90    1.20
  -6   4  10   21.00    1.30
  -6  -4  10   20.20    1.30
  -6  -4  10   21.00    1.50
  -6   4   9    0.60    0.60
  -6   4   9    1.10    0.70
  -6  -4   9    0.70    0.70
  -6  -4   9    0.20    0.70
  -6   4   8    1.40    0.80
  -6   4   8    2.20    1.10
  -6   4   8    0.70    1.00
  -6  -4   8    0.70    0.70
  -6  -4   8    1.80    0.90
  -6  -4   8    2.10    0.80
  -6   4   7    7.90    1.30
  -6   4   7    6.70    1.50
  -6   4   7    8.00    1.20
  -6  -4   7    7.30    1.30
  -6  -4   7    6.40    1.50
  -6  -4   7    8.80    1.30
  -6   4   6    0.10    0.70
  -6   4   6    0.80    0.80
  -6   4   6    0.30    0.90
  -6  -4   6   -1.30    0.90
  -6  -4   6    0.70    0.80
  -6  -4   6    1.00    0.80
  -6   4   5   25.30    1.50
  -6   4   5   22.60    1.80
  -6   4   5   25.40    1.70
  -6  -4   5   24.40    1.80
  -6  -4   5   22.10    1.90
  -6  -4   5   23.20    1.80
  -6   4   4    2.80    0.80
  -6   4   3  627.14   21.70
  -6  -4   3  629.34   21.40
  -6  -4   3  580.14   21.60
  -6   4   2   13.50    1.00
  -6   4   2   14.40    0.80
  -6  -4   2   13.40    0.90
  -6   4   1    3.10    0.70
  -6   4   1    3.30    0.60
  -6  -4   1    3.30    0.60
   6   4   0  545.85   19.00
  -6   4   0  510.55   19.40
  -6   4   0  525.85   19.00
  -6  -4   0  563.24   19.00
   6   4   1   94.79    3.80
  -6   4  -1   95.09    3.80
  -6  -4  -1   92.99    3.80
   6   4   2   26.60    1.50
  -6   4  -2   25.40    1.60
  -6   4  -3  113.99    4.80
   6   4   3  110.49    4.50
   6   4   4   91.09    4.30
   6   4   4   96.09    4.00
   6  -4   4   98.79    4.20
   6  -4   4   94.39    4.20
   6   4   5   23.70    1.70
   6   4   5   20.30    2.40
   6  -4   5   17.90    1.90
   6  -4   5   21.00    1.90
   6   4   6    5.90    1.30
   6   4   6    5.10    1.40
   6  -4   6    7.30    1.50
   6  -4   6    5.60    1.50
   6   4   7    3.00    1.10
   6   4   7    2.90    1.20
   6  -4   7    4.80    1.40
   6  -4   7    2.20    0.80
   6   4   8    9.70    2.00
   6  -4   8   16.50    1.50
   6  -4   8   12.40    1.40
   6  -4   9   -0.10    0.80
   6  -4   9    1.70    0.80
  -6   5  11    0.20    0.40
  -6   5  11   -0.20    0.40
  -6  -5  11    0.40    0.40
  -6  -5  11    1.00    0.40
  -6   5  10    3.00    1.00
  -6   5  10    4.20    0.70
  -6  -5  10    4.10    0.90
  -6  -5  10    4.20    0.70
  -6   5   9    4.70    1.60
  -6   5   9    2.00    1.00
  -6  -5   9    4.90    1.50
  -6  -5   9    2.60    1.20
  -6   5   8    8.90    1.30
  -6   5   8    8.00    1.20
  -6   5   8    9.00    1.60
  -6  -5   8   10.00    1.30
  -6  -5   8   11.70    1.50
  -6  -5   8    9.60    1.50
  -6   5   7   26.70    1.90
  -6   5   7   22.50    1.70
  -6   5   7   25.50    1.80
  -6  -5   7   28.90    2.00
  -6  -5   7   24.20    1.80
  -6  -5   7   27.30    1.80
  -6   5   6    3.10    0.90
  -6   5   6    1.70    0.80
  -6   5   6    3.80    1.20
  -6  -5   6    1.50    0.90
  -6  -5   6    1.50    0.80
  -6  -5   6    3.40    1.00
  -6   5   5    0.80    0.80
  -6   5   5    0.40    0.90
  -6   5   5    0.50    0.60
  -6  -5   5    0.20    0.80
  -6  -5   5   -0.80    0.80
  -6  -5   5    0.30    0.90
  -6   5   4   57.09    2.40
  -6  -5   4   51.89    2.70
  -6   5   3   60.89    2.50
  -6   5   3   62.39    2.20
   6   5  -3   61.99    2.40
  -6  -5   3   55.09    2.40
  -6  -5   3   52.39    3.40
  -6   5   2   38.50    1.70
   6   5  -2   38.60    1.80
  -6   5   2   40.60    1.80
  -6  -5   2   39.10    1.80
  -6   5   1    0.00    0.30
  -6   5   1    0.30    0.40
   6   5  -1    0.50    0.60
   6   5  -1   -0.40    0.40
  -6  -5   1    0.80    0.40
   6   5   0 1569.94   53.79
  -6   5   0 1490.55   53.69
  -6   5   0 1611.34   53.79
   6   5   0 1519.45   53.69
  -6  -5   0 1499.15   53.69
   6   5   1    9.50    1.10
  -6   5  -1    9.00    1.00
  -6   5  -1    9.60    1.10
  -6  -5  -1   11.60    1.30
  -6   5  -2  101.99    4.20
   6   5   2   97.99    4.00
   6   5   3    1.60    0.60
   6  -5   3    3.10    1.00
   6  -5   3    1.60    1.00
   6   5   4    1.30    1.10
   6   5   4    3.20    1.10
   6  -5   4    1.50    1.00
   6  -5   4    0.50    1.10
   6   5   5    2.40    0.80
   6   5   5    8.40    2.00
   6  -5   5    4.80    1.50
   6  -5   5    3.70    1.10
   6   5   6    4.50    1.30
   6   5   6    2.50    1.00
   6  -5   6    3.40    1.00
   6  -5   6    2.60    0.90
   6   5   7   10.90    1.70
   6  -5   7   16.40    1.60
   6  -5   7   16.20    1.60
   6   5   8   12.20    1.80
   6  -5   8   12.50    1.40
   6  -5   8    9.90    1.30
   6  -5   9    2.10    0.70
   6  -5   9    1.60    0.80
  -6   6  10    7.80    0.80
  -6   6  10    7.30    0.80
  -6  -6  10    8.00    1.00
  -6  -6  10    6.90    0.80
  -6   6   9    5.20    1.00
  -6   6   9    4.30    0.90
  -6   6   9    2.40    1.70
  -6  -6   9    5.50    1.10
  -6  -6   9    6.40    0.90
  -6   6   8    2.10    0.80
  -6   6   8    1.00    0.70
  -6   6   8    2.00    1.00
  -6  -6   8    1.40    0.80
  -6  -6   8    1.60    0.70
  -6  -6   8    2.20    0.80
  -6   6   7   78.79    3.50
  -6   6   7   72.39    3.40
  -6   6   7   76.19    3.40
  -6  -6   7   77.59    3.60
  -6  -6   7   74.39    3.50
  -6  -6   7   80.29    3.50
  -6   6   6   25.40    1.70
  -6   6   6   22.50    1.80
  -6   6   6   27.80    1.70
  -6  -6   6   23.00    1.90
  -6  -6   6   26.00    1.80
  -6  -6   6   20.40    2.00
  -6   6   5    8.70    1.40
  -6   6   5    6.20    1.20
  -6   6   5    8.70    1.10
  -6  -6   5    9.10    1.40
  -6  -6   5    7.00    1.60
  -6  -6   5    7.10    1.40
  -6   6   4    5.80    0.90
  -6   6   4    7.40    1.30
  -6  -6   4    8.00    1.40
  -6  -6   4    5.80    1.40
   6   6  -3  109.39    4.10
  -6   6   3  104.79    4.20
   6   6  -2   48.80    2.10
  -6   6   2   46.00    2.00
  -6   6   2   49.99    2.10
   6  -6  -2   45.50    2.10
  -6  -6   2   45.30    2.10
  -6   6   1    2.60    0.70
   6   6  -1    3.10    0.70
   6   6  -1    4.20    0.90
  -6   6   1    3.00    0.90
  -6  -6   1    2.30    0.80
   6  -6  -1    2.70    0.60
  -6   6   0  253.87    9.10
   6   6   0  257.77    9.20
  -6   6   0  241.08    9.00
   6   6   0  238.98    9.00
  -6  -6   0  248.18    9.10
   6   6   1   65.59    2.80
  -6   6  -1   66.49    2.90
   6   6   1   62.69    2.90
  -6   6  -1   60.49    2.70
  -6   6  -2   17.90    1.60
   6   6   2   19.30    1.30
  -6   6  -2   16.60    1.40
  -6   6  -3   -0.50    0.90
   6   6   3    0.40    0.60
   6  -6   3    1.00    0.90
   6  -6   3    1.10    1.10
   6   6   4    4.30    1.10
   6   6   4    5.50    1.30
   6  -6   4    3.30    1.10
   6  -6   4    2.50    0.90
   6   6   5    2.80    1.20
   6   6   5    4.00    1.30
   6  -6   5    2.80    1.00
   6  -6   5    2.70    0.90
   6   6   6   20.80    2.60
   6   6   6   27.40    2.00
   6  -6   6   23.20    2.00
   6  -6   6   23.40    1.90
   6   6   7  283.07   10.80
   6  -6   7  292.57   10.80
   6  -6   7  285.77   10.80
   6   6   8   16.40    1.90
   6  -6   8   20.30    1.50
   6  -6   8   20.20    1.50
   6  -6   9    3.00    1.00
   6  -6   9    2.70    0.80
  -6   7  10    2.40    0.60
  -6   7  10    3.50    0.70
  -6  -7  10    2.10    0.50
  -6  -7  10    2.90    0.90
  -6   7   9    0.70    0.60
  -6   7   9    0.40    0.50
  -6   7   9   -1.50    1.90
  -6  -7   9    0.10    0.50
  -6  -7   9    1.50    0.70
  -6   7   8    0.10    0.70
  -6   7   8    0.20    0.60
  -6   7   8   -0.40    0.90
  -6  -7   8    0.50    0.70
  -6  -7   8    0.70    0.70
  -6  -7   8    1.20    0.80
  -6   7   7  138.59    5.50
  -6   7   7  133.99    5.80
  -6   7   7  136.49    5.50
   6   7  -7  130.69    5.80
  -6  -7   7  138.39    5.60
  -6  -7   7  141.69    5.50
  -6  -7   7  142.49    5.70
  -6   7   6   45.10    2.40
  -6   7   6   46.30    2.30
  -6   7   6   45.30    2.60
  -6  -7   6   45.60    2.50
  -6  -7   6   45.00    2.50
  -6   7   5   23.20    1.60
  -6   7   5   21.40    1.50
  -6   7   5   21.00    1.80
  -6  -7   5   21.50    1.90
  -6  -7   5   23.00    1.70
  -6  -7   5   23.40    1.80
  -6   7   4    1.40    0.60
  -6   7   4    2.50    0.90
  -6   7   4    0.70    1.20
  -6  -7   4    1.00    0.90
  -6  -7   4    1.10    0.90
  -6   7   3    0.90    0.80
   6   7  -3    5.60    1.20
  -6   7   2   34.10    1.70
   6   7  -2   34.50    1.80
  -6   7   2   36.00    1.70
  -6  -7   2   35.90    1.90
   6  -7  -2   33.80    1.90
  -6   7   1   20.60    1.20
  -6   7   1   19.00    1.20
   6   7  -1   21.60    1.40
   6   7  -1   19.70    1.40
   6  -7  -1   19.90    1.50
  -6  -7   1   19.30    1.40
  -6   7   0   24.40    1.40
  -6   7   0   20.00    1.30
   6   7   0   21.10    1.40
   6   7   0   21.60    1.50
   6  -7   0   23.90    1.70
   6   7   1  323.17   11.90
  -6   7  -1  330.77   11.80
  -6   7  -1  334.77   12.00
   6   7   1  322.97   12.10
  -6   7  -2   38.30    2.30
  -6   7  -2   35.40    1.90
   6   7   2   33.10    2.00
   6   7   3    3.00    0.80
   6   7   3    2.70    1.10
   6  -7   3    3.00    1.00
   6  -7   3    3.50    1.10
   6   7   4    5.80    1.20
   6   7   4    5.90    1.30
   6  -7   4    8.90    1.50
   6  -7   4    7.00    1.50
   6   7   5   -0.10    0.80
   6   7   5    1.10    1.30
   6  -7   5    0.30    0.70
   6  -7   5   -0.10    0.90
   6   7   6   27.40    2.10
   6  -7   6   26.30    1.90
   6  -7   6   27.30    1.90
   6   7   7   10.40    1.60
   6  -7   7    9.90    1.40
   6  -7   7    8.70    1.40
   6   7   8    3.40    1.20
   6  -7   8    2.70    0.80
   6  -7   8    5.10    1.20
   6  -7   9    3.70    0.90
  -6   8  10   30.70    1.60
  -6   8  10   31.60    1.50
  -6  -8  10   32.70    1.50
  -6  -8  10   32.20    1.60
  -6   8   9    1.20    0.60
  -6   8   9    0.30    1.30
  -6   8   9    2.00    0.60
  -6  -8   9    1.70    0.60
  -6  -8   9    2.00    0.60
  -6   8   8    1.40    0.70
  -6   8   8    2.30    0.90
  -6   8   8    3.60    1.00
  -6  -8   8    0.90    0.70
  -6  -8   8    1.90    0.80
  -6  -8   8    1.40    0.70
  -6   8   7    1.00    0.80
   6   8  -7    2.20    1.10
  -6   8   7    1.30    0.80
  -6   8   7    1.20    0.80
  -6  -8   7    1.90    0.80
  -6  -8   7    2.10    0.90
  -6   8   6    7.30    1.20
  -6   8   6    5.50    1.40
  -6   8   6    8.60    1.30
  -6  -8   6    9.10    1.40
  -6  -8   6    6.50    1.30
  -6  -8   6    9.50    1.50
  -6   8   5    6.70    1.50
  -6   8   5    8.40    1.20
  -6   8   5    7.60    1.10
  -6  -8   5   11.60    1.40
  -6  -8   5    8.90    1.60
  -6  -8   5   10.00    1.40
  -6   8   4    3.00    0.80
  -6   8   4    0.80    0.80
  -6   8   4    0.80    1.10
  -6  -8   4    0.60    1.00
  -6  -8   4   -1.30    1.20
  -6  -8   4    0.90    0.80
  -6   8   3  448.36   15.00
   6   8  -3  394.36   15.00
   6   8  -3  408.76   15.00
  -6   8   3  433.26   15.00
  -6  -8   3  404.46   15.00
  -6  -8   3  405.76   15.10
  -6   8   2   59.89    2.50
   6   8  -2   57.59    2.70
  -6   8   2   60.89    2.50
  -6  -8   2   55.59    2.80
   6  -8  -2   56.79    2.80
   6   8  -1    7.20    1.20
  -6   8   1   10.30    1.00
  -6   8   1   10.30    1.10
   6   8  -1    9.30    1.20
   6  -8  -1    9.50    1.50
   6   8   0  904.61   32.50
  -6   8   0  920.31   32.50
   6   8   0  936.61   32.80
  -6   8   0  940.31   32.70
   6   8   1   22.30    1.50
   6   8   1   23.10    1.90
  -6   8  -1   21.60    1.40
  -6   8  -1   20.30    1.70
  -6   8  -2    2.80    0.80
   6   8   2    4.30    0.90
   6   8   2    2.90    1.10
   6  -8   2    4.10    1.10
   6  -8   2    4.40    1.20
   6   8   3    2.40    0.70
   6   8   3    1.70    1.10
   6  -8   3    3.50    1.10
   6  -8   3    4.90    1.50
   6  -8   3    2.50    1.00
   6   8   4   32.90    1.90
   6   8   4   34.60    2.70
   6  -8   4   31.10    2.10
   6  -8   4   30.10    2.10
   6  -8   4   26.90    2.60
   6   8   5    4.30    1.40
   6   8   5    6.30    1.20
   6  -8   5    4.80    1.40
   6  -8   5    7.10    1.50
   6   8   6    1.40    0.90
   6  -8   6    2.60    0.80
   6  -8   6    2.50    0.90
   6   8   7  267.07   10.70
   6  -8   7  300.97   10.70
   6  -8   7  289.37   10.70
   6   8   8   16.00    1.70
   6  -8   8   16.80    1.40
   6  -8   8   15.50    1.40
   6  -8   9    0.80    0.70
   6  -8   9    4.40    0.90
  -6   9  10    0.70    0.40
  -6   9  10    0.70    0.40
  -6  -9  10    0.40    0.50
  -6  -9  10    0.30    0.40
  -6   9   9   -0.70    0.50
  -6   9   9   -0.10    1.10
  -6   9   9    1.30    0.50
  -6  -9   9    0.60    0.60
  -6  -9   9   -0.60    0.50
  -6   9   8    1.90    0.70
  -6   9   8    1.70    0.90
  -6   9   8    1.30    0.70
  -6  -9   8    0.90    0.60
  -6  -9   8    1.50    0.80
  -6  -9   8    1.20    0.60
  -6   9   7  201.58    7.70
   6   9  -7  204.08    7.80
  -6   9   7  192.58    7.80
  -6   9   7  206.08    7.80
  -6  -9   7  205.08    7.90
  -6  -9   7  205.58    7.90
  -6  -9   7  209.28    7.80
  -6   9   6   74.39    3.30
  -6   9   6   72.29    3.40
  -6   9   6   76.59    3.40
  -6  -9   6   76.09    3.50
  -6  -9   6   74.19    3.50
  -6  -9   6   75.49    3.50
  -6   9   5   10.10    1.30
  -6   9   5   10.20    1.50
  -6   9   5   11.80    1.20
  -6  -9   5   11.80    1.50
  -6  -9   5   11.60    1.40
  -6  -9   5    9.40    1.60
  -6   9   4    4.60    1.20
  -6   9   4    3.60    1.00
  -6   9   4    3.90    0.90
  -6  -9   4    5.50    1.40
  -6  -9   4    5.50    1.20
  -6  -9   4    5.40    1.30
   6   9  -3    2.60    0.80
  -6   9   3    3.20    0.80
  -6   9   3    2.60    0.80
  -6  -9   3    4.80    1.40
  -6  -9   3    3.20    1.10
   6   9  -2   24.00    2.00
  -6   9   2   30.60    1.60
   6   9  -2   28.20    2.00
  -6   9   2   29.00    1.80
   6  -9  -2   32.60    3.10
   6   9  -1    9.60    1.50
  -6   9   1    8.40    1.30
   6   9  -1    8.40    1.30
  -6   9   1    9.70    1.00
   6   9   0   62.79    3.00
  -6   9   0   58.49    2.90
   6   9   0   64.49    2.80
  -6   9   0   60.79    2.70
   6   9   1   50.49    3.10
   6   9   1   62.89    3.00
  -6   9  -1   64.49    2.60
   6   9   2    0.00    0.60
   6   9   2   -0.20    1.00
   6  -9   2   -0.80    1.10
   6  -9   2    0.40    1.00
   6  -9   2    1.10    1.20
   6   9   3   60.19    2.80
   6   9   3   61.79    3.20
   6  -9   3   55.89    2.90
   6  -9   3   54.89    3.00
   6  -9   3   59.19    3.00
   6   9   4  111.89    4.60
   6   9   4  105.29    4.90
   6  -9   4  106.19    4.60
   6  -9   4  104.19    4.60
   6  -9   4  112.49    4.70
   6   9   5   32.20    2.90
   6  -9   5   28.10    2.00
   6  -9   5   29.70    2.00
   6  -9   5   27.50    2.30
   6   9   6    6.60    1.30
   6  -9   6    6.50    1.40
   6  -9   6    7.30    1.40
   6  -9   6   11.10    2.00
   6   9   7   96.29    4.40
   6  -9   7  105.79    4.30
   6  -9   7  103.39    4.40
   6   9   8    1.60    1.10
   6  -9   8    1.20    0.60
   6  -9   8    0.30    0.60
   6  -9   9    0.30    0.50
   6  -9   9    0.50    0.50
  -6  10  10    3.50    0.70
  -6 -10  10    4.70    0.70
  -6 -10  10    3.80    0.80
  -6  10   9    0.50    0.50
  -6  10   9   -0.40    1.00
  -6  10   9    0.70    0.50
  -6 -10   9    0.60    0.50
  -6 -10   9   -0.50    0.50
   6  10  -8   16.30    1.90
  -6  10   8   11.60    1.20
  -6  10   8   12.70    1.20
  -6  10   8   13.20    1.50
  -6 -10   8   11.30    1.20
  -6 -10   8   11.60    1.40
  -6 -10   8   13.50    1.30
  -6  10   7    5.90    1.10
  -6  10   7    6.20    1.20
  -6  10   7    4.90    1.10
   6  10  -7    7.10    1.60
  -6 -10   7    5.00    1.20
  -6 -10   7    4.90    1.20
  -6 -10   7    6.10    1.40
  -6  10   6  176.78    6.70
  -6  10   6  173.98    6.90
  -6  10   6  178.18    6.80
  -6 -10   6  174.18    6.80
  -6 -10   6  166.88    6.80
  -6 -10   6  168.68    6.80
  -6  10   5   -0.50    0.70
  -6  10   5    0.90    0.70
  -6  10   5    0.50    0.90
  -6 -10   5   -0.20    1.00
  -6 -10   5   -0.40    0.90
  -6  10   4   11.00    1.30
  -6  10   4   13.90    1.70
  -6  10   4   13.30    1.20
  -6 -10   4    9.30    1.40
  -6 -10   4    9.90    1.90
  -6 -10   4   12.30    1.60
  -6  10   3  223.58    8.70
  -6  10   3  248.18    8.60
  -6  10   3  238.88    8.60
   6  10  -3  226.28    8.70
  -6 -10   3  227.38    8.70
  -6 -10   3  222.28    8.80
  -6  10   2   12.80    1.70
  -6  10   2   11.20    1.00
   6  10  -2    9.20    1.50
   6  10  -2   12.20    2.00
  -6 -10   2   12.90    1.50
   6  10  -1    4.80    1.70
   6  10  -1    4.60    1.40
  -6  10   1    3.50    0.90
   6  10  -1    3.00    0.90
  -6 -10   1    3.40    1.30
   6  10   0    4.30    1.00
   6  10   0    3.60    1.10
  -6  10   0    4.00    1.00
   6 -10   0    5.30    1.40
   6  10   1    9.60    1.70
   6  10   1   10.80    1.20
  -6  10  -1    9.70    1.20
   6 -10   1    8.10    1.60
   6 -10   1    9.80    1.80
   6  10   2    3.20    1.20
   6  10   2    4.60    1.00
   6 -10   2    5.70    1.80
   6 -10   2    7.60    1.60
   6 -10   2    6.80    1.60
   6  10   3   86.79    4.20
   6  10   3   90.29    3.90
   6 -10   3   89.19    4.00
   6 -10   3   88.79    4.00
   6 -10   3   92.49    4.10
   6  10   4  331.17   12.20
   6  10   4  320.97   12.30
   6 -10   4  323.97   12.10
   6 -10   4  329.97   12.10
   6 -10   4  334.47   12.20
   6  10   5    5.60    1.30
   6 -10   5    6.90    1.40
   6 -10   5    5.30    1.20
   6 -10   5    5.20    1.30
   6  10   6    5.20    1.30
   6 -10   6    8.10    1.30
   6 -10   6    8.60    1.40
   6 -10   6    6.60    1.80
   6  10   7   10.00    1.40
   6 -10   7   11.50    1.60
   6  10   8    8.90    1.60
   6 -10   8    8.50    1.10
   6 -10   8    7.90    1.00
   6 -10   9    0.80    0.60
   6 -10   9    1.60    0.50
  -6  11  10   -0.50    0.40
  -6 -11  10    0.20    0.50
  -6 -11  10   -0.40    0.40
  -6  11   9    0.90    0.50
  -6  11   9    0.00    1.00
  -6 -11   9   -0.20    0.50
  -6 -11   9    0.50    0.50
  -6  11   8   -0.10    0.60
  -6  11   8    0.40    0.60
  -6  11   8    1.40    0.80
   6  11  -8    1.90    0.90
  -6 -11   8   -0.20    0.60
  -6 -11   8    0.90    0.60
  -6 -11   8    0.10    0.60
  -6  11   7   27.50    1.70
  -6  11   7   27.60    1.90
   6  11  -7   24.40    1.90
  -6  11   7   29.10    1.80
  -6 -11   7   28.10    1.90
  -6 -11   7   27.00    1.90
  -6 -11   7   28.30    1.80
  -6  11   6    5.60    1.30
  -6  11   6    5.90    1.20
  -6  11   6    8.10    1.20
  -6 -11   6    6.50    1.40
  -6 -11   6    6.80    1.40
  -6 -11   6    6.70    1.30
  -6  11   5    0.00    0.60
  -6  11   5    0.00    0.70
  -6  11   5   -0.30    0.80
  -6 -11   5    0.70    1.00
  -6 -11   5    0.40    0.90
  -6 -11   5   -0.80    0.70
  -6  11   4   60.29    2.80
  -6  11   4   59.59    2.90
  -6  11   4   61.39    2.80
  -6 -11   4   58.89    3.20
  -6 -11   4   57.89    3.00
  -6 -11   4   60.69    2.90
  -6  11   3  187.18    7.00
   6  11  -3  187.98    7.20
  -6  11   3  169.68    7.10
  -6 -11   3  186.78    7.20
  -6 -11   3  194.68    7.30
   6  11  -2   -0.20    0.80
  -6  11   2    1.10    0.60
   6  11  -1   -0.60    0.90
  -6  11   1   -0.30    0.60
   6  11  -1   -0.60    1.00
  -6 -11   1    0.50    0.90
   6  11   0   53.99    2.80
  -6 -11   0   53.49    2.70
   6 -11   0   52.49    2.60
   6  11   1    2.00    0.80
   6  11   1    1.70    0.90
  -6  11  -1    0.20    0.80
   6 -11   1    0.50    1.00
   6 -11   1    0.80    1.30
   6 -11   1   -0.10    1.30
   6  11   2   17.20    1.50
   6  11   2   10.10    1.90
   6 -11   2   12.10    1.80
   6 -11   2   13.80    1.70
   6 -11   2   14.60    2.00
   6  11   3    6.40    1.90
   6 -11   3    6.30    1.30
   6 -11   3    6.30    1.60
   6 -11   3    7.70    1.70
   6  11   4  107.49    5.10
   6  11   4  118.49    4.70
   6 -11   4  106.19    4.60
   6 -11   4  107.19    4.70
   6 -11   4  108.39    4.70
   6  11   5    0.60    0.70
   6 -11   5    0.10    1.00
   6 -11   5    0.00    0.70
   6 -11   5    0.80    0.90
   6  11   6   18.90    1.80
   6 -11   6   25.30    1.90
   6 -11   6   21.30    1.70
   6 -11   6   22.40    1.80
   6  11   7    8.10    1.30
   6 -11   7    9.00    1.10
   6 -11   7    8.90    1.10
   6  11   8   -0.30    0.80
   6 -11   8   -0.10    0.50
   6 -11   8    0.50    0.50
   6 -11   9    1.60    0.50
  -6  12   9   -0.40    1.00
  -6  12   9    0.30    0.50
  -6 -12   9   -0.40    0.50
  -6 -12   9    0.00    0.50
  -6  12   8    1.60    0.70
  -6  12   8    0.70    0.80
   6  12  -8    0.70    0.80
  -6 -12   8    2.00    0.60
  -6 -12   8    1.50    0.60
  -6  12   7  103.09    4.20
   6  12  -7  101.39    4.30
  -6  12   7   98.59    4.10
  -6  12   7   93.29    4.30
  -6 -12   7  104.59    4.30
  -6 -12   7  100.99    4.40
  -6 -12   7  100.49    4.20
  -6  12   6   13.80    1.30
  -6  12   6   12.50    1.40
   6  12  -6   13.30    1.50
  -6  12   6   12.50    1.30
  -6 -12   6   14.70    1.50
  -6 -12   6   14.00    1.40
  -6 -12   6   13.60    1.60
  -6  12   5   11.30    1.30
  -6  12   5    8.80    1.40
  -6  12   5    9.60    1.20
  -6 -12   5    9.60    1.40
  -6 -12   5   10.00    1.50
  -6 -12   5    8.60    1.50
  -6  12   4  186.88    7.10
  -6  12   4  194.68    7.20
  -6 -12   4  188.78    7.30
  -6 -12   4  169.68    8.10
  -6 -12   4  188.68    7.30
  -6  12   3  178.98    7.00
   6  12  -3  182.98    7.10
  -6  12   3  178.98    7.00
  -6 -12   3  186.08    7.10
   6  12  -2    0.90    0.80
  -6  12   2    0.80    0.60
  -6 -12   2    1.50    0.80
  -6  12   1   11.70    1.20
   6  12  -1    9.90    1.60
  -6 -12   1    9.60    1.40
   6 -12  -1    9.30    1.30
  -6  12   0   19.20    1.60
   6  12   0   25.90    2.00
   6  12   0   22.90    1.70
   6 -12   0   22.70    1.70
  -6 -12   0   25.90    1.80
   6  12   1    9.10    1.70
   6  12   1    7.80    1.30
   6 -12   1   12.70    2.10
   6 -12   1   11.10    1.50
   6 -12   1   12.70    2.30
   6  12   2   20.00    1.60
   6  12   2   18.80    2.10
   6 -12   2   20.50    2.00
   6 -12   2   18.60    2.10
   6 -12   2   18.50    1.80
   6  12   3   66.09    3.20
   6  12   3   69.19    3.60
   6 -12   3   68.19    3.30
   6 -12   3   67.69    3.30
   6 -12   3   65.19    3.50
   6  12   4  199.68    8.20
   6  12   4  204.58    8.00
   6 -12   4  210.88    8.00
   6 -12   4  209.48    8.00
   6 -12   4  211.18    8.10
   6  12   5   12.90    1.50
   6 -12   5    9.80    1.40
   6 -12   5   11.90    1.60
   6  12   6    0.00    0.70
   6 -12   6   -0.40    0.80
   6 -12   6    1.00    0.70
   6  12   7    0.60    0.80
   6 -12   7    0.70    0.70
   6 -12   7   -0.10    0.50
   6 -12   8    3.30    0.80
   6 -12   8    3.30    0.80
  -6  13   9    0.20    0.50
  -6  13   9   -1.10    1.10
  -6 -13   9    0.40    0.50
  -6 -13   9   -0.10    0.50
  -6  13   8    1.10    0.90
  -6  13   8   -0.10    0.50
   6  13  -8    0.70    0.70
  -6 -13   8    0.70    0.60
  -6 -13   8    0.50    0.60
  -6  13   7   19.10    1.40
   6  13  -7   20.00    1.90
  -6  13   7   17.80    1.50
  -6 -13   7   19.50    1.90
  -6 -13   7   19.80    1.60
  -6 -13   7   18.70    1.60
   6  13  -6    1.80    0.80
  -6  13   6   -0.10    0.70
  -6  13   6    0.40    0.70
  -6 -13   6    0.50    0.90
  -6 -13   6    0.60    0.80
  -6 -13   6    0.70    0.70
   6  13  -5    2.60    0.80
  -6  13   5    2.30    0.80
  -6 -13   5    3.20    0.90
  -6 -13   5    1.20    1.00
  -6 -13   5    2.60    1.00
   6  13  -4  103.39    4.50
  -6  13   4   95.89    4.20
  -6  13   4  103.79    4.20
  -6 -13   4   95.59    4.40
  -6 -13   4  104.39    4.40
  -6 -13   4   95.59    4.30
   6  13  -3    0.20    1.10
  -6  13   3    2.70    1.10
  -6  13   3    3.70    1.00
  -6 -13   3    1.90    1.50
   6  13  -2   12.80    1.60
  -6  13   2   13.00    1.20
  -6 -13   2   11.60    1.40
  -6  13   1    4.80    1.10
   6  13  -1    1.80    0.90
   6 -13  -1    2.00    0.80
  -6 -13   1    2.30    0.90
   6  13   0   62.39    3.10
   6  13   0   61.49    3.00
  -6  13   0   63.49    2.90
   6 -13   0   60.79    2.90
  -6 -13   0   63.09    3.00
   6  13   1    5.60    1.40
   6  13   1    5.00    1.60
   6 -13   1    6.70    2.10
   6 -13   1    2.80    1.30
   6 -13   1    4.30    1.30
   6  13   2    9.90    1.40
   6  13   2    5.60    1.80
   6 -13   2   10.50    1.80
   6 -13   2   11.20    1.80
   6 -13   2    6.70    1.50
   6  13   3  147.19    6.10
   6  13   3  151.38    5.90
   6 -13   3  138.59    5.90
   6 -13   3  148.99    6.00
   6 -13   3  148.99    5.90
   6 -13   4   55.69    2.80
   6 -13   4   50.89    3.00
   6 -13   4   54.99    2.80
   6  13   5    6.90    1.40
   6 -13   5    6.00    1.50
   6 -13   5    8.20    1.40
   6  13   6    9.70    1.40
   6 -13   6   11.40    1.30
   6 -13   6    6.00    1.20
   6 -13   6    7.50    1.40
   6 -13   7   23.10    1.70
   6 -13   7   25.80    1.80
   6 -13   7   24.70    1.90
   6  13   8    6.80    1.40
   6 -13   8    8.50    0.80
   6 -13   8   10.00    0.90
  -6  14   9    0.30    0.40
  -6 -14   9    0.40    0.50
  -6 -14   9   -0.50    0.50
  -6  14   8   -0.30    0.80
  -6  14   8    0.40    0.50
   6  14  -8    0.50    0.70
  -6 -14   8    0.50    0.50
  -6 -14   8   -0.10    0.50
  -6  14   7   32.40    1.80
   6  14  -7   31.00    1.90
  -6  14   7   27.60    1.90
  -6 -14   7   31.50    1.80
  -6 -14   7   32.20    1.90
  -6  14   6    1.40    0.80
   6  14  -6    0.80    0.70
  -6  14   6    1.50    0.80
  -6 -14   6    2.20    0.80
  -6 -14   6    0.00    0.70
  -6 -14   6    1.30    0.80
  -6  14   5   15.80    1.50
  -6  14   5   18.10    1.50
   6  14  -5   17.00    1.60
  -6 -14   5   14.70    1.50
  -6 -14   5   15.40    1.70
  -6 -14   5   15.80    1.60
   6  14  -4    4.20    1.30
  -6  14   4    2.50    0.90
  -6  14   4    6.80    1.40
  -6 -14   4    4.00    1.30
  -6 -14   4    5.00    1.20
  -6  14   3  261.47    9.40
   6  14  -3  250.37    9.50
  -6  14   3  226.68    9.90
  -6 -14   3  263.17    9.50
   6  14  -2    0.60    0.80
  -6  14   2   -0.60    0.70
  -6 -14   2    0.30    0.70
   6  14  -1    2.50    1.20
  -6  14   1    1.10    0.80
   6 -14  -1    1.30    0.80
  -6 -14   1    2.70    0.90
   6  14   0    6.50    1.80
  -6  14   0    7.50    1.40
   6  14   0    5.30    1.40
  -6 -14   0    5.20    1.30
   6 -14   0    5.60    1.40
   6  14   1   15.40    1.70
   6 -14   1   19.50    2.20
  -6 -14  -1   11.50    2.50
   6 -14   1   15.50    1.50
   6 -14   1   18.40    2.40
   6  14   2    3.50    1.10
   6 -14   2    7.70    1.40
   6 -14   2    4.00    1.20
   6 -14   2    5.10    1.10
   6  14   3   81.79    3.80
   6  14   3   74.39    3.50
   6 -14   3   68.89    3.40
   6 -14   3   70.49    3.40
   6 -14   3   70.79    3.40
   6  14   4   56.09    2.90
   6 -14   4   54.69    2.80
   6 -14   4   58.39    2.90
   6 -14   4   59.59    2.90
   6  14   5   15.80    1.60
   6 -14   5   17.30    1.60
   6 -14   5   14.60    1.50
   6 -14   5   16.30    1.50
   6  14   6    7.90    1.30
   6 -14   6    7.70    1.40
   6 -14   6   10.60    1.20
   6 -14   6    9.90    1.20
   6  14   7   27.80    1.70
   6 -14   7   28.30    1.50
   6 -14   7   23.00    1.90
   6 -14   7   27.00    1.60
   6 -14   8    0.10    0.50
   6 -14   8    0.40    0.40
  -6  15   9    0.30    0.40
  -6 -15   9    0.70    0.50
  -6 -15   9    0.40    0.50
   6 -15  -9    0.40    0.50
  -6  15   8    0.40    0.50
   6  15  -8    0.40    0.60
  -6  15   8    1.20    0.70
  -6 -15   8    0.90    0.60
  -6 -15   8    0.60    0.50
  -6  15   7   21.70    1.40
  -6  15   7   23.00    1.70
   6  15  -7   22.80    1.60
  -6 -15   7   21.00    1.50
  -6 -15   7   24.30    1.50
  -6  15   6   14.60    1.40
  -6  15   6   12.30    1.40
   6  15  -6   15.40    1.50
  -6 -15   6   15.90    1.50
  -6 -15   6   13.70    1.50
  -6  15   5    0.80    0.70
  -6  15   5    1.50    0.80
   6  15  -5   -0.20    0.60
  -6 -15   5    0.30    0.70
  -6 -15   5   -0.80    0.90
  -6  15   4    6.90    1.30
   6  15  -4    8.30    1.40
  -6  15   4    6.10    1.40
  -6 -15   4    6.20    1.80
  -6 -15   4    8.30    1.30
   6  15  -3  386.06   14.30
  -6  15   3  408.66   14.20
  -6  15   3  385.36   14.10
  -6 -15   3  373.36   14.20
  -6  15   2    0.40    0.80
   6  15  -2    0.30    0.80
  -6 -15   2    0.30    0.80
   6 -15  -2    0.40    0.70
  -6  15   1    8.90    1.50
   6  15  -1    5.30    1.10
   6 -15  -1    5.40    1.10
  -6 -15   1    5.90    1.30
   6  15   0   25.20    2.00
   6 -15   0   21.40    1.70
  -6 -15   0   26.10    1.80
   6  15   1    2.70    1.00
   6  15   1    6.50    1.70
  -6 -15  -1    3.40    0.90
   6 -15   1    4.70    1.20
   6 -15   1   10.20    2.50
   6  15   2    1.50    1.00
   6  15   2   -0.20    1.00
   6 -15   2    0.00    0.80
   6 -15   2    0.40    0.90
   6 -15   2    0.60    1.20
   6  15   3   10.80    1.50
   6  15   3    6.20    2.20
   6 -15   3   13.40    1.60
   6 -15   3   10.00    1.50
   6 -15   3    9.00    1.50
   6  15   4    0.90    0.80
   6 -15   4    0.40    0.70
   6 -15   4    0.30    0.90
   6 -15   4    2.20    0.90
   6  15   5    0.70    0.80
   6 -15   5    1.50    0.80
   6 -15   5   -0.10    0.70
   6 -15   5   -0.80    0.80
   6  15   6    1.80    0.80
   6 -15   6    0.80    0.60
   6 -15   6   -0.20    0.80
   6 -15   6    1.70    0.70
   6  15   7   14.30    1.40
   6 -15   7   14.60    1.20
   6 -15   7   12.50    1.00
  -6  16   8    0.30    0.50
   6  16  -8    0.50    0.70
  -6  16   8    0.00    0.80
  -6 -16   8    1.10    0.60
  -6 -16   8    0.60    0.50
  -6  16   7   15.80    2.10
  -6  16   7   18.10    1.30
   6  16  -7   17.90    1.30
  -6 -16   7   17.80    1.30
  -6 -16   7   18.50    1.40
   6  16  -6    0.60    0.60
  -6  16   6   -0.50    0.60
  -6  16   6   -0.40    0.70
  -6 -16   6    1.00    0.80
  -6 -16   6    0.10    0.60
  -6  16   5    0.40    0.80
  -6  16   5   -0.20    0.70
   6  16  -5   -0.10    0.70
  -6 -16   5    0.70    1.00
  -6 -16   5   -0.40    0.70
   6  16  -4    0.40    0.70
  -6  16   4    1.00    0.90
  -6  16   4   -0.70    0.70
  -6 -16   4    1.80    1.20
  -6 -16   4    2.40    0.90
  -6  16   3   80.49    3.80
   6  16  -3   85.79    3.80
   6 -16  -3   83.59    3.60
  -6 -16   3   82.99    3.70
   6  16  -2    1.10    0.80
  -6  16   2    3.90    1.30
   6 -16  -2    0.90    0.70
  -6 -16   2    1.20    0.80
  -6  16   1    2.80    1.20
   6  16  -1    1.60    0.90
   6 -16  -1    2.60    0.80
  -6 -16   1    2.10    0.90
   6  16   0   28.00    2.00
  -6 -16   0   29.20    2.00
   6 -16   0   30.60    1.90
   6  16   1   29.80    2.20
   6  16   1   29.80    2.30
   6 -16   1   32.30    2.00
  -6 -16  -1   32.10    2.00
   6  16   2   15.40    1.80
   6  16   2   17.80    2.20
   6 -16   2   16.20    1.70
   6 -16   2   19.70    2.10
   6 -16   2   17.50    2.00
  -6 -16  -2   20.70    1.70
   6  16   3   21.50    1.80
   6 -16   3   22.10    1.90
   6 -16   3   23.10    1.80
   6 -16   3   25.70    2.00
   6  16   4   10.60    1.50
   6 -16   4   13.30    1.50
   6 -16   4   12.00    1.50
   6 -16   4   10.50    1.40
   6  16   5    2.10    0.90
   6 -16   5    2.30    0.70
   6 -16   5    2.30    0.80
   6 -16   5    3.00    0.80
   6  16   6    0.80    0.80
   6 -16   6    0.90    0.80
   6 -16   6    1.40    0.60
   6 -16   6   -0.30    0.50
  -6 -16  -6    0.70    0.90
   6  16   7   -1.10    0.80
   6 -16   7    0.50    0.50
   6 -16   7    0.60    0.50
   6  17  -8   -0.70    0.60
  -6 -17   8   -0.10    0.50
   6 -17  -8    0.20    0.40
  -6  17   7   -0.60    0.80
   6  17  -7   -0.30    0.50
  -6  17   7    0.00    0.50
  -6 -17   7    0.00    0.60
   6 -17  -7    0.00    0.50
  -6 -17   7    0.70    0.60
  -6  17   6    0.90    0.70
   6  17  -6    0.10    0.80
  -6  17   6    0.80    0.60
  -6 -17   6    0.20    0.80
  -6 -17   6    0.90    0.60
  -6  17   5   -0.30    0.90
  -6  17   5   -0.80    0.70
   6  17  -5   -1.10    0.60
  -6 -17   5    0.30    0.70
  -6 -17   5    1.00    1.00
   6  17  -4    2.20    0.70
  -6  17   4    3.70    1.20
   6 -17  -4    1.80    0.70
  -6 -17   4    2.50    0.80
  -6 -17   4    4.30    1.10
  -6  17   3   36.80    2.20
   6  17  -3   38.20    2.50
  -6 -17   3   38.60    2.60
   6 -17  -3   38.70    2.10
  -6  17   2    4.00    1.10
   6  17  -2    8.40    1.50
  -6 -17   2    6.20    1.30
   6 -17  -2    4.90    1.00
   6  17  -1    5.40    1.60
  -6 -17   1    2.50    0.80
   6 -17  -1    3.50    0.80
   6  17   0   87.69    4.00
   6 -17   0   88.39    3.90
  -6 -17   0   91.49    3.90
   6  17   1   11.60    1.90
   6 -17   1   11.10    1.30
  -6 -17  -1    9.80    1.40
   6  17   2    3.80    1.10
   6  17   2    4.30    1.20
  -6 -17  -2    7.40    1.30
   6 -17   2    3.90    1.00
   6  17   3    4.50    1.40
   6 -17   3    6.90    1.40
   6 -17   3    5.70    1.60
  -6 -17  -3    5.20    1.30
   6 -17   3    4.20    0.90
   6  17   4    4.10    1.30
   6 -17   4    6.90    1.30
   6 -17   4    7.40    1.30
   6 -17   4    4.30    1.10
   6  17   5   -0.50    0.80
   6 -17   5    0.80    0.70
  -6 -17  -5    0.40    0.70
   6 -17   5    0.40    0.70
   6 -17   5   -0.10    0.50
   6  17   6   -0.50    0.80
  -6 -17  -6    1.80    0.90
   6 -17   6    0.70    0.60
   6 -17   6    0.30    0.50
   6 -17   7    5.40    0.80
   6  18  -7   24.10    1.40
  -6  18   7   24.50    1.70
  -6 -18   7   24.90    1.40
   6 -18  -7   23.10    1.30
  -6 -18   7   25.30    1.40
   6  18  -6    4.10    1.00
  -6  18   6    4.50    1.20
  -6 -18   6    3.90    0.90
   6 -18  -6    4.60    0.80
  -6 -18   6    4.20    1.10
  -6  18   5    1.70    0.80
   6  18  -5    1.70    0.70
  -6 -18   5    1.10    0.60
   6 -18  -5    1.90    0.60
  -6 -18   5    2.20    1.00
   6  18  -4    0.40    0.60
  -6  18   4    0.50    0.80
  -6 -18   4   -0.40    0.60
   6 -18  -4    0.90    0.60
  -6 -18   4   -0.80    1.40
   6  18  -3    1.90    0.80
  -6  18   3    1.00    0.90
   6 -18  -3    3.20    1.00
  -6 -18   3    3.70    1.20
   6  18  -2   -0.10    0.70
  -6  18   2   -0.60    1.10
  -6 -18   2   -0.60    0.80
   6 -18  -2   -0.50    0.60
   6  18  -1   -0.10    0.70
   6 -18  -1   -0.60    0.70
  -6 -18   1   -0.10    0.70
   6  18   0    1.80    0.90
   6 -18   0    1.10    0.70
  -6 -18   0   -0.10    0.80
   6  18   1   23.30    2.00
  -6 -18  -1   23.10    1.70
   6 -18   1   24.60    1.70
   6  18   2    2.60    1.20
   6  18   2    2.10    1.30
   6 -18   2    2.20    1.00
  -6 -18  -2    3.50    1.10
   6 -18   2    2.60    0.80
   6  18   3    0.60    1.00
   6 -18   3   -0.60    0.80
   6 -18   3   -0.20    1.00
  -6 -18  -3    0.80    0.70
   6 -18   3    0.80    1.20
   6  18   4    0.50    0.90
   6 -18   4    0.20    0.90
   6 -18   4    1.20    0.70
   6 -18   4    0.00    0.60
  -6 -18  -4    0.30    0.70
   6 -18   5    0.40    0.60
  -6 -18  -5   -0.80    0.70
   6 -18   5    0.20    0.70
   6 -18   5   -0.60    0.60
   6  18   6    0.70    0.80
   6 -18   6    4.40    0.90
   6 -18   6    3.40    1.00
   6 -18   6    2.10    0.70
   6  19  -7   12.20    1.60
   6  19  -7   16.90    1.10
  -6 -19   7   13.70    1.00
   6 -19  -7   16.00    1.00
   6  19  -6    7.20    1.00
  -6  19   6    9.50    1.40
  -6 -19   6    6.40    1.30
   6 -19  -6    9.40    0.90
  -6 -19   6    6.80    0.90
  -6  19   5   16.10    1.70
   6  19  -5   18.30    1.30
   6 -19  -5   17.60    1.30
  -6 -19   5   14.20    1.70
  -6 -19   5   15.50    1.30
   6  19  -4    0.80    0.60
  -6  19   4   -0.30    0.90
   6 -19  -4    1.10    0.60
  -6 -19   4    1.30    0.70
   6  19  -3    5.30    1.30
  -6  19   3    4.80    1.60
   6 -19  -3    6.30    1.10
  -6 -19   3    4.90    1.10
   6  19  -2    1.60    0.80
  -6 -19   2   -0.10    0.70
   6 -19  -2    0.40    0.60
   6  19  -1    5.90    1.30
   6 -19  -1    3.60    1.00
  -6 -19   1    4.30    1.10
   6  19   0    4.20    1.50
  -6 -19   0    3.90    1.10
   6 -19   0    3.50    0.80
   6  19   1    2.50    1.10
   6 -19   1    2.50    0.70
  -6 -19  -1    5.70    1.20
  -6 -19  -2    1.20    0.70
   6 -19   2    2.00    0.80
   6  19   3    0.40    1.30
   6 -19   3    2.70    0.80
  -6 -19  -3    3.60    1.00
   6 -19   3    3.80    1.00
   6  19   4   -0.10    1.10
   6 -19   4    0.00    0.70
   6 -19   4   -1.80    1.00
   6 -19   4   -0.20    0.60
  -6 -19  -4    0.30    0.60
   6  19   5    0.10    0.90
  -6 -19  -5    1.10    0.70
   6 -19   5    0.10    0.90
   6 -19   5    0.10    0.60
   6 -19   6    1.10    0.90
   6 -19   6   -1.10    0.80
   6  20  -6   14.30    1.10
  -6 -20   6   14.10    1.00
   6 -20  -6   14.90    1.00
  -6  20   5   -0.20    1.10
   6  20  -5   -0.50    0.50
   6 -20  -5    0.20    0.50
  -6 -20   5    0.60    0.50
   6  20  -4   -0.70    0.60
  -6 -20   4    0.30    0.60
   6 -20  -4    0.10    0.50
   6  20  -3   19.50    1.60
   6 -20  -3   18.80    1.40
  -6 -20   3   20.20    1.50
   6  20  -2   -0.20    0.60
   6 -20  -2   -0.20    0.60
  -6 -20   2    0.70    0.80
   6  20  -1    2.30    0.80
  -6 -20   1    1.30    0.80
   6 -20  -1    3.60    0.90
   6  20   0    5.00    1.50
  -6 -20   0    4.80    1.20
   6  20   1    1.10    1.00
  -6 -20  -1    0.80    0.70
   6 -20   1    0.90    0.70
   6 -20   2    1.00    0.70
  -6 -20  -2    1.60    0.70
  -6 -20  -3    0.60    0.60
   6 -20   3    1.80    0.70
   6  20   4    1.90    1.30
  -6 -20  -4    2.90    0.90
   6 -20   4    2.80    0.90
  -6 -20  -5    3.20    1.00
   6 -20   5    0.10    0.60
   6  21  -6   10.40    0.90
  -6 -21   6   10.20    0.90
   6 -21  -6    8.90    0.80
   6  21  -5    0.10    0.50
   6 -21  -5    0.30    0.50
  -6 -21   5   -0.40    0.50
   6  21  -4    4.50    1.10
  -6 -21   4    3.90    1.00
   6  21  -3   11.60    1.20
  -6 -21   3   10.50    1.10
   6 -21  -3   10.40    1.00
   6  21  -2    0.90    0.60
  -6 -21   2   -0.10    0.60
   6 -21  -2    0.50    0.70
   6  21  -1    1.70    0.70
   6 -21  -1    0.70    0.60
  -6 -21   1    3.00    1.00
   6  21   0   25.70    1.90
   6 -21   0   28.40    1.60
  -6 -21   0   27.40    1.70
  -6 -21  -1   -0.50    0.50
   6 -21   1   -1.20    0.60
  -6 -21  -2    3.80    0.90
   6 -21   2    4.90    0.90
   6 -21   3    1.30    0.60
  -6 -21  -3    1.20    0.60
   6 -21   4    0.10    0.50
  -6 -21  -4   -0.10    0.90
   6 -21   5    0.80    0.60
   6  22  -5   -0.30    0.40
   6 -22  -5    0.00    0.40
  -6 -22   5    1.20    0.40
   6  22  -4    1.20    0.50
  -6 -22   4    2.80    0.70
   6 -22  -4    1.70    0.50
   6  22  -3    0.20    0.50
   6 -22  -3    0.10    0.40
  -6 -22   3    0.50    0.50
   6  22  -2    4.30    1.00
   6 -22  -2    4.50    0.80
  -6 -22   2    3.20    0.80
   6  22  -1    0.70    0.80
   6 -22  -1    0.70    0.50
  -6 -22   1    0.30    0.50
   6  22   0   14.70    1.60
  -6 -22   0   16.70    1.30
   6 -22   0   14.10    1.10
  -6 -22  -1    0.20    0.50
   6 -22   1    0.90    0.60
   6 -22   2    0.30    0.60
  -6 -22  -2    0.70    0.50
  -6 -22  -3   15.30    1.10
   6 -22   3   14.20    1.10
   6 -22   4   -0.10    0.50
  -6 -22  -4    1.50    0.60
   6  23  -4   -0.20    0.50
  -6 -23   4   -0.10    0.40
   6 -23  -4    0.50    0.40
   6  23  -3   18.00    1.50
   6 -23  -3   20.70    1.20
  -6 -23   3   22.20    1.20
   6  23  -2    1.60    0.70
   6 -23  -2    0.60    0.50
  -6 -23   2    0.50    0.50
   6  23  -1   -0.80    0.80
  -6 -23   1    0.10    0.50
   6 -23  -1   -1.00    0.50
  -6 -23   0   73.39    3.20
   6 -23   0   78.79    3.10
  -6 -23  -1   14.10    1.10
   6 -23   1   14.10    1.00
  -6 -23  -2    5.00    0.80
   6 -23   2    4.00    0.70
  -6 -23  -3    1.40    0.50
   6 -23   3    1.10    0.50
   6  24  -3    7.00    1.00
  -6 -24   3    7.00    0.70
   6 -24  -3    6.70    0.70
   6  24  -2    1.60    0.70
  -6 -24   2    2.20    0.70
   6 -24  -2    1.00    0.50
  -6 -24   1   -0.50    0.50
   6 -24  -1    0.00    0.40
   6 -24   0   14.40    1.00
  -6 -24   0   16.40    1.10
  -6 -24  -1    0.90    0.50
   6 -24   1    1.20    0.50
  -6 -24  -2    0.50    0.50
   6 -24   2   -0.60    0.50
  -7   0  11    0.00    0.40
  -7   0  11    0.60    0.40
  -7   0  10    0.50    0.50
  -7   0  10    0.30    0.50
  -7   0   9    0.20    1.10
  -7   0   9   -0.40    0.80
  -7   0   8   22.20    1.70
  -7   0   8   17.20    1.60
  -7   0   7    0.70    0.70
  -7   0   7    1.90    0.90
  -7   0   6   17.40    1.60
  -7   0   6   19.00    1.70
  -7   0   6   15.20    1.60
  -7   0   5    0.20    0.90
  -7   0   5    1.40    0.70
  -7   0   5    0.50    0.90
  -7   0   4  705.43   24.90
  -7   0   3   -0.50    0.40
  -7   0   2    5.10    0.90
  -7   0   2    4.20    0.60
  -7   0   2    5.00    0.70
  -7   0   1    0.40    0.40
  -7   0   1    0.60    0.40
  -7   0   0    3.60    1.00
  -7   0  -1   -0.80    0.50
   7   0   1   -0.60    0.50
  -7   0  -1   -0.60    0.80
   7   0   2  120.29    4.80
  -7   0  -2  126.59    5.10
   7   0   3   -0.10    0.70
   7   0   3   -1.80    1.10
   7   0   3    0.50    0.80
   7   0   4   13.40    1.90
   7   0   4   11.40    1.30
   7   0   4   12.80    1.80
   7   0   5   -1.30    1.20
   7   0   5    1.00    0.90
   7   0   6    3.40    1.20
   7   0   6    1.70    1.20
   7   0   6    3.60    1.00
   7   0   7   -1.60    0.90
   7   0   7    0.00    1.20
   7   0   8    0.70    0.80
  -7   1  11    1.40    0.40
  -7   1  11    1.00    0.40
  -7  -1  11    1.20    0.40
  -7  -1  11    2.10    0.60
  -7   1  10    3.60    0.80
  -7   1  10    2.50    0.80
  -7  -1  10    3.30    0.80
  -7   1   9    0.40    1.00
  -7   1   9   -1.10    0.90
  -7  -1   9    0.10    0.90
  -7   1   8   80.89    3.60
  -7   1   8   79.29    3.50
  -7  -1   8   77.09    3.60
  -7  -1   8   82.79    3.60
  -7   1   7    0.70    0.80
  -7   1   7    1.40    0.80
  -7   1   7    0.30    1.10
  -7  -1   7    0.40    0.80
  -7  -1   7    0.20    0.80
  -7   1   6    0.10    0.70
  -7   1   6    0.40    0.90
  -7   1   6   -0.90    0.80
  -7  -1   6    0.90    0.90
  -7  -1   6    0.90    1.20
  -7  -1   6    1.20    0.80
  -7   1   5  272.97   10.20
  -7   1   5  279.47   10.10
  -7   1   5  272.87   10.30
  -7  -1   5  279.07   10.20
  -7  -1   5  280.47   10.10
  -7  -1   5  269.17   10.20
  -7   1   4    1.30    0.60
  -7  -1   4    0.40    0.60
  -7   1   3   18.10    1.20
  -7  -1   3   19.20    1.20
  -7   1   2    0.90    0.40
  -7   1   2    0.20    0.30
  -7   1   2    0.20    0.40
  -7  -1   2    0.70    0.50
  -7  -1   2    0.70    0.30
  -7  -1   2    1.10    0.40
  -7   1   1   67.39    2.60
  -7   1   1   64.99    2.70
  -7   1   1   64.19    2.70
  -7  -1   1   61.09    2.60
  -7  -1   1   63.29    2.60
  -7   1   0   29.00    1.70
  -7   1   0   28.10    1.50
  -7  -1   0   28.90    1.50
  -7  -1   0   26.20    1.60
  -7   1  -1    6.40    1.00
   7   1   1    3.80    0.80
  -7  -1  -1    6.40    1.00
  -7   1  -2  131.79    5.20
   7   1   2  127.39    5.00
  -7  -1  -2  124.39    5.20
   7  -1   2  127.79    5.00
   7   1   3   30.20    2.20
   7   1   3   27.20    1.60
   7  -1   3   25.70    2.00
   7  -1   3   26.30    1.60
   7  -1   3   26.90    2.10
   7   1   4    5.40    1.60
   7   1   4    6.40    1.10
   7   1   4    7.40    1.80
   7  -1   4    4.90    1.20
   7  -1   4    4.00    1.20
   7  -1   4    5.70    1.60
   7   1   5    2.00    1.90
   7   1   5    1.40    0.80
   7   1   5    3.00    1.40
   7  -1   5    1.40    0.90
   7  -1   5    3.00    1.20
   7   1   6    6.60    1.90
   7   1   6    1.70    0.90
   7   1   6    6.30    1.60
   7  -1   6    2.40    1.10
   7  -1   6    1.00    0.90
   7   1   7    1.60    1.00
   7  -1   7    2.00    1.10
   7  -1   7    2.60    0.90
   7   1   8    0.60    0.90
   7  -1   8   -0.50    1.10
   7  -1   8    1.90    0.80
  -7   2  11    7.10    0.70
  -7   2  11    6.60    0.70
  -7  -2  11    7.50    0.70
  -7  -2  11    7.70    0.70
  -7   2  10    3.20    0.90
  -7   2  10    3.30    0.80
  -7  -2  10    2.70    0.70
  -7  -2  10    3.10    0.80
  -7  -2   9    1.20    1.00
  -7   2   8    7.70    1.40
  -7   2   8    8.20    1.30
  -7  -2   8   11.60    1.40
  -7  -2   8   11.00    1.30
  -7   2   7    2.40    0.80
  -7   2   7    1.50    1.00
  -7   2   7    3.20    0.90
  -7  -2   7    4.60    1.20
  -7  -2   7    2.10    0.80
  -7   2   6    2.50    0.80
  -7   2   6   -0.10    0.90
  -7   2   6    1.50    0.80
  -7  -2   6    0.60    0.90
  -7  -2   6    1.30    0.80
  -7   2   5   49.90    2.30
  -7   2   5   46.10    2.60
  -7   2   5   49.70    2.50
  -7  -2   5   49.60    2.60
  -7  -2   5   51.79    2.60
  -7  -2   5   47.10    2.60
  -7  -2   4  296.27   10.70
  -7   2   3    0.20    0.40
  -7  -2   3    0.20    0.50
  -7   2   2   -0.20    0.30
  -7   2   2   -0.10    0.50
  -7   2   2   -0.20    0.40
  -7  -2   2    0.30    0.40
  -7  -2   2    0.10    0.30
  -7  -2   2    0.30    0.50
  -7   2   1    0.50    0.40
  -7   2   1    0.60    0.40
  -7   2   1    0.60    0.40
  -7  -2   1    0.30    0.40
  -7  -2   1    0.80    0.50
  -7   2   0   24.60    1.40
  -7   2   0   24.70    1.60
   7   2   0   23.10    1.40
  -7  -2   0   22.00    1.40
  -7  -2   0   20.60    1.40
  -7   2  -1   18.30    1.40
   7   2   1   18.70    1.30
  -7  -2  -1   19.80    1.40
  -7   2  -2    4.10    1.30
   7   2   2    7.50    1.00
  -7  -2  -2    5.20    1.00
   7   2   3    9.40    1.20
   7   2   3    8.20    1.80
   7  -2   3    8.10    1.60
   7  -2   3    9.70    1.70
   7   2   4    0.80    0.80
   7   2   4   -0.70    1.40
   7   2   4    1.30    1.00
   7  -2   4   -0.10    1.10
   7  -2   4    0.70    0.80
   7  -2   4    0.70    0.80
   7   2   5   15.20    1.60
   7   2   5   20.40    2.30
   7  -2   5   16.60    1.90
   7  -2   5   14.60    2.90
   7   2   6   15.10    1.60
   7   2   6   14.60    1.90
   7   2   6   13.00    2.30
   7  -2   6   16.30    1.80
   7  -2   6   17.60    1.80
   7   2   7   21.90    2.00
   7   2   7   20.00    1.90
   7  -2   7   20.90    1.80
   7  -2   7   25.20    1.90
   7   2   8    0.60    1.00
   7  -2   8    1.50    0.80
   7  -2   8    1.50    0.90
  -7   3  11   26.90    1.30
  -7  -3  11   28.80    1.30
  -7  -3  11   28.70    1.30
  -7   3  10    2.60    0.80
  -7   3  10    2.30    0.70
   7   3 -10    0.70    0.80
  -7  -3  10    1.10    0.50
  -7  -3  10    2.40    0.70
  -7   3   9    0.90    0.70
  -7   3   9    0.10    0.60
  -7  -3   9   -0.60    0.70
  -7  -3   9    1.20    0.60
  -7   3   8  340.07   13.40
  -7   3   8  373.46   13.30
  -7   3   8  371.26   13.40
  -7  -3   8  369.76   13.30
  -7  -3   8  366.56   13.40
  -7   3   7    1.20    0.80
  -7   3   7    3.30    1.10
  -7   3   7    1.30    0.80
  -7  -3   7    1.50    0.80
  -7  -3   7    1.10    0.80
  -7   3   6   25.40    1.70
  -7   3   6   25.40    1.90
  -7   3   6   26.70    1.80
  -7  -3   6   25.60    1.90
  -7  -3   6   25.30    1.90
  -7   3   5   82.99    3.70
  -7   3   5   82.69    3.60
  -7   3   5   84.49    3.40
  -7  -3   5   79.49    3.60
  -7  -3   5   79.99    3.70
  -7   3   4  135.89    5.00
  -7  -3   4  123.49    5.00
  -7   3   3   25.70    1.40
  -7  -3   3   24.00    1.50
  -7   3   2   19.10    1.90
  -7   3   2   23.60    1.20
  -7   3   2   24.80    1.30
  -7  -3   2   25.40    1.40
  -7  -3   2   26.00    1.30
  -7   3   1    0.40    0.40
  -7   3   1    0.40    0.50
  -7  -3   1    0.90    0.50
   7   3   0   15.10    1.20
  -7   3   0   14.80    1.40
  -7   3   0   15.90    1.20
  -7   3   0   14.40    1.10
  -7  -3   0   15.80    1.30
  -7   3  -1   10.00    1.20
   7   3   1   13.00    1.10
  -7   3  -2    4.60    1.30
   7   3   2    3.10    1.00
  -7  -3  -2    1.70    0.80
   7   3   3   67.09    3.00
   7   3   3   65.59    3.30
   7  -3   3   67.19    3.20
   7  -3   3   63.89    3.30
   7   3   4    1.20    1.60
   7   3   4    3.30    1.00
   7   3   4    3.00    0.90
   7  -3   4    2.90    1.00
   7  -3   4    2.40    1.10
   7   3   5   22.90    1.70
   7   3   5   22.10    2.20
   7  -3   5   18.00    1.90
   7  -3   5   22.50    1.90
   7   3   6    6.30    1.80
   7  -3   6    8.70    1.60
   7  -3   6    8.10    1.60
   7   3   7    0.10    1.00
   7   3   7    1.40    1.00
   7  -3   7    1.40    0.80
   7  -3   7    0.40    0.90
   7  -3   8    1.40    0.70
   7  -3   8   -1.00    0.80
   7  -3   9    4.70    1.40
  -7   4  10    7.70    0.90
  -7   4  10    8.80    0.90
  -7  -4  10    7.40    0.90
  -7  -4  10    8.50    1.00
  -7   4   9    1.30    0.60
  -7   4   9    2.60    0.70
  -7  -4   9    3.60    1.00
  -7  -4   9    1.80    0.60
  -7   4   8    1.80    0.70
  -7   4   8    2.20    1.10
  -7   4   8    2.80    0.80
  -7  -4   8    1.20    0.70
  -7  -4   8    2.10    0.80
  -7   4   7   31.30    2.00
  -7   4   7   32.10    2.00
  -7   4   7   34.10    2.00
  -7  -4   7   31.50    2.00
  -7  -4   7   29.60    2.00
  -7   4   6    2.50    1.00
  -7   4   6    4.10    1.20
  -7   4   6    3.40    1.10
  -7  -4   6    3.90    1.00
  -7  -4   6    2.80    0.90
  -7  -4   6    1.50    1.30
  -7   4   5    2.50    0.90
  -7   4   5    5.10    1.60
  -7   4   5    2.60    0.90
   7  -4  -5    7.00    2.20
  -7  -4   5    2.30    1.00
  -7  -4   5    3.30    1.00
  -7  -4   5    6.40    1.40
  -7   4   4    8.70    1.50
  -7   4   4   10.00    1.00
  -7  -4   4   14.70    1.70
  -7   4   3    0.60    0.50
  -7  -4   3    1.30    0.70
  -7   4   2   14.10    1.00
  -7   4   2   16.20    1.20
  -7   4   2   15.90    1.10
  -7  -4   2   16.80    1.30
  -7  -4   2   14.90    1.10
  -7   4   1  179.78    6.50
  -7  -4   1  167.28    6.40
   7   4   0   18.00    1.30
  -7   4   0   19.40    1.20
  -7   4   0   18.60    1.30
  -7  -4   0   16.00    1.40
  -7   4  -1   19.10    1.50
   7   4   1   21.20    1.30
  -7   4  -2    5.20    1.40
   7   4   2    4.20    1.00
   7   4   3   74.69    3.70
   7   4   3   80.39    3.30
   7  -4   3   69.79    3.50
   7  -4   3   73.09    3.50
   7   4   4   29.40    2.30
   7   4   4   28.10    1.90
   7  -4   4   28.60    2.10
   7  -4   4   31.20    2.10
   7   4   5   13.90    2.10
   7   4   5   14.60    1.50
   7  -4   5   14.20    1.80
   7  -4   5   15.00    1.70
   7   4   6    4.60    1.40
   7   4   6    2.60    1.10
   7  -4   6    3.90    1.00
   7  -4   6    5.80    1.50
   7   4   7   16.70    2.10
   7   4   7   15.30    1.70
   7  -4   7   17.00    1.60
   7  -4   7   16.20    1.60
   7  -4   8    0.80    0.80
   7  -4   8    2.10    0.70
   7  -4   9    1.20    0.80
   7  -4   9    0.00    1.00
  -7   5  10    2.30    0.60
  -7   5  10    3.20    0.80
  -7  -5  10    1.70    0.50
  -7  -5  10    3.00    0.70
  -7   5   9   -0.20    0.60
  -7   5   9    0.10    0.60
  -7  -5   9    0.40    0.60
  -7  -5   9    0.00    0.60
  -7   5   8  154.28    6.00
  -7   5   8  143.29    6.10
  -7   5   8  159.38    6.10
  -7  -5   8  154.98    6.10
  -7  -5   8  148.89    6.10
  -7   5   7    0.10    0.80
  -7   5   7    0.50    0.70
  -7   5   7    0.70    0.70
  -7  -5   7    1.50    0.80
  -7  -5   7   -0.40    0.70
  -7   5   6   12.60    1.30
  -7   5   6    8.60    2.10
  -7   5   6   11.60    1.30
  -7  -5   6   15.90    1.50
  -7  -5   6   13.90    1.50
  -7  -5   6   10.40    1.50
   7   5  -5    7.70    2.40
  -7   5   5    5.80    1.60
  -7   5   5    3.70    1.00
  -7  -5   5    4.70    1.50
  -7  -5   5    4.40    1.30
  -7  -5   5    5.50    1.30
  -7   5   4    7.20    1.40
  -7   5   4    8.80    0.90
  -7  -5   4    7.80    1.50
  -7   5   3   13.00    1.10
  -7  -5   3   16.30    1.40
  -7   5   2    0.00    0.40
  -7   5   2    0.10    0.40
  -7  -5   2    1.10    0.60
  -7   5   1  273.77    9.60
  -7   5   1  258.67    9.60
  -7  -5   1  261.17    9.60
   7   5   0   24.30    1.50
  -7   5   0   27.80    1.60
  -7   5   0   25.10    1.40
   7   5   1   32.50    1.80
  -7   5  -1   30.00    2.00
  -7   5  -1   32.50    1.70
   7   5   2   27.10    1.60
   7   5   2   23.70    2.10
  -7   5  -2   26.20    1.60
   7  -5   2   25.10    1.90
   7   5   3    2.20    1.00
   7   5   3    1.10    0.70
   7  -5   3    0.90    1.00
   7  -5   3    1.40    0.90
   7   5   4    8.70    1.80
   7   5   4    6.40    1.40
   7  -5   4    6.20    1.50
   7  -5   4    7.10    1.50
   7   5   5   16.80    1.60
   7   5   5   15.00    2.10
   7  -5   5   14.80    1.70
   7  -5   5   15.10    1.70
   7   5   6    2.60    1.00
   7   5   6    0.70    1.10
   7  -5   6    0.40    0.90
   7  -5   6    2.40    0.90
   7   5   7    0.40    0.90
   7  -5   7    5.20    1.30
   7  -5   7    0.30    0.80
   7   5   8    6.90    1.90
   7  -5   8    5.20    1.20
   7  -5   8    4.30    1.10
   7  -5   9    5.00    0.80
   7  -5   9    5.90    1.10
  -7   6  10    2.50    0.70
  -7   6  10    2.20    0.50
  -7  -6  10    2.90    0.70
  -7  -6  10    3.40    0.70
  -7   6   9    2.60    0.80
  -7   6   9    1.40    0.60
  -7  -6   9    2.20    0.70
  -7  -6   9    1.80    0.60
  -7   6   8  121.49    4.80
  -7   6   8  118.39    4.80
  -7   6   8  116.99    4.90
  -7  -6   8  115.39    4.80
  -7  -6   8  115.59    4.90
  -7   6   7   11.80    1.30
  -7   6   7    8.00    1.80
  -7   6   7   10.00    1.60
  -7  -6   7   11.00    1.40
  -7  -6   7   10.10    1.40
  -7   6   6   11.40    1.30
  -7   6   6    9.40    1.20
   7   6  -6   13.40    2.70
  -7   6   6    8.70    1.50
  -7  -6   6    8.30    1.40
  -7  -6   6    8.70    1.40
  -7  -6   6    8.10    1.40
  -7   6   5    1.40    0.60
   7   6  -5   -0.90    1.20
  -7   6   5    0.00    0.80
  -7   6   5    0.50    1.00
  -7  -6   5    0.70    0.80
  -7  -6   5    0.40    1.10
  -7  -6   5    0.80    0.90
  -7   6   4   40.40    2.70
  -7   6   4   42.10    2.20
   7   6  -4   36.80    2.60
  -7   6   4   42.60    2.00
  -7  -6   4   43.70    2.30
  -7  -6   4   42.10    2.40
  -7   6   3   95.79    3.80
  -7   6   2    4.80    0.80
   7   6  -2    4.00    1.20
  -7   6   2    5.30    1.00
  -7  -6   2    3.70    1.30
  -7   6   1   28.40    1.60
  -7   6   1   30.00    1.50
   7   6  -1   26.90    1.80
  -7  -6   1   28.90    1.80
  -7   6   0   49.70    2.50
   7   6   0   52.99    2.40
  -7   6   0   52.89    2.30
  -7   6  -1   23.10    1.40
  -7   6  -1   20.30    1.70
   7   6   1   20.80    1.40
   7   6   2  246.48    9.50
   7   6   2  267.97    9.30
  -7   6  -2  245.48    9.10
   7  -6   2  256.97    9.40
   7  -6   2  231.58    9.40
   7   6   3    0.50    0.70
   7   6   3    1.10    1.00
   7  -6   3   -0.60    0.90
   7  -6   3    0.50    0.80
   7   6   4    9.60    1.90
   7   6   4   11.50    1.40
   7  -6   4   11.40    1.50
   7  -6   4    8.60    1.60
   7   6   5    0.40    0.80
   7   6   5    2.30    1.10
   7  -6   5    1.00    0.80
   7  -6   5    0.90    1.00
   7   6   6    0.90    1.20
   7   6   6   -0.40    0.90
   7  -6   6    0.70    0.90
   7  -6   6    0.10    0.90
   7   6   7    1.60    0.90
   7  -6   7    4.10    1.20
   7  -6   7    2.20    0.80
   7   6   8    1.70    1.10
   7  -6   8    0.10    0.60
   7  -6   8    1.30    0.60
   7  -6   9    2.40    0.70
   7  -6   9    2.20    0.70
  -7   7  10   -0.30    0.40
  -7   7  10    0.00    0.40
  -7  -7  10    0.30    0.50
  -7  -7  10    0.40    0.50
  -7   7   9    0.30    1.30
  -7   7   9    0.00    0.60
  -7   7   9    0.40    0.60
  -7  -7   9   -0.30    0.60
  -7  -7   9    0.70    0.60
  -7   7   8   27.80    1.80
  -7   7   8   29.80    1.70
  -7   7   8   27.40    2.00
  -7  -7   8   27.70    1.80
  -7  -7   8   30.10    1.90
  -7   7   7   10.70    1.40
  -7   7   7    8.80    1.40
  -7   7   7   12.20    1.40
  -7  -7   7   12.70    1.40
  -7  -7   7   12.80    1.50
  -7  -7   7   12.90    1.50
  -7   7   6   22.50    1.60
  -7   7   6   22.60    1.80
  -7   7   6   24.10    1.70
   7   7  -6   20.30    2.40
  -7  -7   6   19.20    1.70
  -7  -7   6   20.80    1.70
  -7  -7   6   19.70    1.70
  -7   7   5   30.90    1.80
   7   7  -5   25.50    2.30
  -7   7   5   29.90    1.80
  -7   7   5   27.00    2.00
  -7  -7   5   27.60    1.90
  -7  -7   5   31.00    2.00
  -7  -7   5   27.00    2.10
  -7   7   4    2.70    0.70
  -7   7   4    2.50    1.30
   7   7  -4    6.00    1.20
  -7   7   4    3.80    1.00
  -7  -7   4    3.10    1.00
  -7  -7   4   -0.20    1.50
  -7  -7   4    1.70    0.90
  -7   7   3  107.89    4.30
  -7   7   3  107.09    4.20
   7   7  -3   97.09    4.40
  -7  -7   3  105.29    4.40
  -7   7   2    0.60    0.60
   7   7  -2   -0.40    0.80
  -7   7   2    0.50    0.50
   7   7  -1 3701.13  132.09
  -7   7   1 4013.10  132.39
   7   7  -1 3732.53  132.29
  -7   7   1 3743.23  132.19
   7   7   0  168.18    6.50
  -7   7   0  169.38    6.40
  -7   7   0  177.58    6.60
   7   7   0  168.28    6.70
   7   7   1   53.09    2.40
  -7   7  -1   52.09    2.30
   7   7   1   44.30    2.70
  -7   7  -1   49.99    2.80
   7   7   2    8.30    1.10
   7   7   2    6.40    1.10
   7  -7   2    7.20    1.90
   7  -7   2   11.20    1.50
   7   7   3   10.50    1.30
  -7   7  -3    7.40    1.50
   7   7   3   10.70    1.90
   7  -7   3    5.50    1.70
   7  -7   3    7.20    1.50
   7   7   4    8.70    1.30
   7   7   4    6.80    2.00
   7  -7   4    7.50    1.50
   7  -7   4   10.10    1.50
   7   7   5   26.30    1.90
   7   7   5   24.90    2.30
   7  -7   5   23.70    1.90
   7  -7   5   25.10    1.90
   7   7   6   31.40    2.20
   7   7   6   35.50    2.60
   7  -7   6   32.90    2.10
   7  -7   6   33.10    2.10
   7   7   7   26.00    2.00
   7  -7   7   29.00    1.80
   7  -7   7   23.60    1.80
   7   7   8    5.20    1.60
   7  -7   8    4.90    1.10
   7  -7   8    3.60    0.70
   7  -7   9   22.30    1.30
   7  -7   9   21.40    1.30
  -7   8  10    0.10    0.40
  -7   8  10    0.20    0.40
  -7  -8  10    1.20    0.50
  -7  -8  10    0.70    0.50
  -7   8   9    0.20    0.50
  -7   8   9    0.40    0.60
  -7   8   9    1.10    1.20
  -7  -8   9    0.20    0.60
  -7  -8   9   -0.10    0.50
  -7   8   8   10.90    1.30
  -7   8   8   12.50    1.20
  -7   8   8   12.50    1.60
  -7  -8   8   12.60    1.40
  -7  -8   8   10.20    1.20
  -7   8   7   48.80    2.50
  -7   8   7   47.90    2.60
   7   8  -7   46.00    2.90
  -7   8   7   49.99    2.50
  -7  -8   7   50.69    2.70
  -7  -8   7   51.69    2.60
  -7  -8   7   51.09    2.70
  -7   8   6   10.70    1.40
  -7   8   6   11.80    1.30
  -7   8   6   10.70    1.50
   7   8  -6   11.90    1.90
  -7  -8   6    9.40    1.40
  -7  -8   6   11.00    1.50
  -7  -8   6    7.10    1.50
   7   8  -5    6.50    1.70
  -7   8   5    7.60    1.50
  -7   8   5    3.90    1.20
  -7   8   5    4.90    1.00
  -7  -8   5    5.70    1.30
  -7  -8   5    3.70    1.20
  -7  -8   5    4.50    1.30
   7   8  -4   34.80    2.30
  -7   8   4   34.50    2.40
  -7   8   4   36.80    1.90
  -7   8   4   36.30    2.10
  -7  -8   4   35.60    2.20
  -7  -8   4   40.10    3.20
  -7  -8   4   35.80    2.20
   7   8  -3    3.90    1.00
  -7   8   3    4.20    0.80
  -7   8   3    4.10    1.30
  -7  -8   3    7.40    1.50
   7   8  -2    0.20    0.90
   7   8  -2    1.40    1.00
  -7   8   2    0.50    0.50
   7   8  -1   90.19    3.60
  -7   8   1   71.89    3.80
  -7   8   1   88.29    3.60
   7   8  -1   87.29    3.90
   7   8  -1   86.59    3.80
   7   8   0    3.70    1.00
   7   8   0    5.30    1.00
  -7   8   0    5.40    0.90
  -7   8   0    3.20    0.90
   7   8   0    4.60    1.10
   7   8   1    0.90    0.90
  -7   8  -1    1.80    0.70
   7   8   1    4.50    1.10
   7  -8   1    2.40    1.10
  -7   8  -2    3.90    1.20
   7   8   2    2.20    0.70
   7   8   2    3.80    1.10
   7  -8   2    3.20    1.10
   7  -8   2    2.90    1.00
   7   8   3   49.60    2.50
   7   8   3   48.00    2.90
   7  -8   3   47.20    2.60
   7  -8   3   51.29    2.70
   7   8   4   41.20    3.50
   7   8   4   40.40    2.30
   7  -8   4   40.40    2.40
   7  -8   4   39.00    2.40
   7   8   5    3.30    1.20
   7   8   5   -0.30    0.80
   7  -8   5    0.40    0.80
   7  -8   5    1.00    0.80
   7   8   6    0.60    0.90
   7   8   6    0.60    1.30
   7  -8   6    2.10    1.30
   7  -8   6    0.60    0.80
   7   8   7    2.50    1.00
   7  -8   7    1.30    0.80
   7  -8   7    1.70    0.80
   7   8   8    0.50    1.00
   7  -8   8    0.80    0.60
   7  -8   8    0.70    0.60
   7  -8   9    6.10    1.00
   7  -8   9    5.30    0.90
  -7   9  10   -0.60    0.50
  -7  -9  10    0.40    0.50
  -7  -9  10    0.50    0.40
  -7   9   9    0.90    0.50
  -7   9   9    0.40    0.50
  -7   9   9    0.10    1.20
  -7  -9   9    1.30    0.60
  -7  -9   9    0.20    0.50
  -7   9   8   85.09    3.60
  -7   9   8   79.59    3.70
  -7   9   8   85.89    4.00
  -7  -9   8   86.89    3.70
  -7   9   7    0.40    0.70
   7   9  -7    1.00    1.10
  -7   9   7    0.90    0.80
  -7   9   7    0.20    0.70
  -7  -9   7    0.40    0.80
  -7  -9   7    0.80    0.80
  -7   9   6    7.90    1.20
  -7   9   6    8.30    1.40
  -7   9   6    8.40    1.30
   7   9  -6   10.10    1.70
  -7  -9   6    5.00    1.30
  -7  -9   6    9.10    1.50
  -7  -9   6   11.10    1.50
  -7   9   5  143.59    5.70
  -7   9   5  147.79    5.70
  -7   9   5  141.79    5.70
  -7  -9   5  141.59    5.80
  -7  -9   5  145.49    5.80
  -7  -9   5  144.79    5.90
  -7   9   4    7.90    1.80
   7   9  -4    8.10    1.60
  -7   9   4    7.20    1.20
  -7   9   4    5.90    1.20
  -7  -9   4    6.20    1.10
  -7   9   3   56.19    2.60
  -7   9   3   51.89    2.50
   7   9  -3   51.59    2.70
  -7  -9   3   51.19    2.70
   7   9  -2    9.50    2.30
   7   9  -2    7.90    1.60
  -7   9   2    5.80    0.90
  -7  -9   2    6.00    1.30
   7   9  -1   63.99    3.40
  -7   9   1   62.59    3.20
   7   9  -1   61.29    3.20
   7   9  -1   63.49    2.90
  -7   9   1   72.59    2.90
   7   9   0   20.60    1.80
  -7   9   0   22.10    1.40
   7   9   0   18.20    1.40
   7   9   1    0.40    0.90
   7   9   1    1.60    0.80
   7  -9   1    3.50    1.30
   7  -9   1    0.50    1.10
   7  -9   1    3.20    1.20
  -7   9  -2   79.89    4.00
   7   9   2   99.09    4.30
   7   9   2  103.69    4.20
   7  -9   2   94.39    4.30
   7  -9   2   98.49    4.20
   7  -9   2   95.69    4.20
   7   9   3   17.50    2.00
   7   9   3   18.50    1.50
   7  -9   3   15.60    1.70
   7  -9   3   17.60    1.80
   7   9   4   51.79    2.70
   7   9   4   49.30    3.00
   7  -9   4   47.90    2.70
   7  -9   4   46.90    2.70
   7   9   5   12.60    2.20
   7   9   5   10.00    1.40
   7  -9   5    8.80    1.40
   7  -9   5   13.00    1.80
   7   9   6   22.50    2.00
   7  -9   6   26.10    1.80
   7  -9   6   26.30    1.80
   7   9   7    1.00    0.90
   7  -9   7   -0.20    0.60
   7  -9   7    1.60    0.70
   7   9   8    1.80    1.00
   7  -9   8    0.00    0.50
   7  -9   8   -0.50    0.50
   7  -9   9   11.50    1.00
   7  -9   9   14.10    1.10
  -7  10  10   -0.20    0.40
  -7 -10  10    0.00    0.40
  -7 -10  10    0.80    0.50
  -7  10   9    1.50    1.20
  -7  10   9    0.70    0.50
  -7  10   9    0.30    0.50
  -7 -10   9    0.80    0.50
  -7 -10   9    0.90    0.60
  -7  10   8  113.59    4.70
  -7  10   8  118.79    4.90
  -7  10   8  118.79    4.70
  -7 -10   8  117.39    4.70
  -7 -10   8  119.39    4.80
   7  10  -7   13.30    1.90
  -7  10   7   14.10    1.40
  -7  10   7   10.80    1.40
  -7  10   7   13.80    1.30
  -7 -10   7   13.20    1.40
  -7 -10   7   12.50    1.30
  -7  10   6    4.10    1.30
  -7  10   6    3.20    1.00
   7  10  -6    3.30    1.00
  -7  10   6    2.90    0.90
  -7 -10   6    4.80    1.40
  -7 -10   6    4.70    1.30
  -7 -10   6    2.50    0.90
  -7  10   5    7.40    1.10
   7  10  -5    5.00    1.50
  -7  10   5    8.00    1.50
  -7 -10   5    7.30    1.40
  -7 -10   5    7.50    1.30
  -7 -10   5    4.50    1.20
   7  10  -4   30.70    2.10
  -7  10   4   32.30    1.90
  -7  10   4   34.30    2.30
  -7  10   4   33.50    1.90
  -7 -10   4   31.70    2.00
[truncated: 273,065 more chars]
