# Supplementary material for: 2-Azido-N-(4-methyl­phen­yl)acetamide
Source: IUCrdata. 2022 Jul 29;7(Pt 7):x220621. doi: 10.1107/S2414314622006216 (PMC9635410; doi:10.1107/S2414314622006216)
Supplement: Supplementary file 2 [file x-07-x220621-Isup2.hkl]

data_I                                                                          
_shelx_title ' JTM1046_0ma_a.res in P2(1)/c'                                    
_shelx_refln_list_code          4                                               
_shelx_F_calc_maximum      343.61                                               
_exptl_crystal_F_000      1200.00                                               
_reflns_d_resolution_high  0.8099                                               
                                                                                
loop_                                                                           
 _space_group_symop_operation_xyz                                               
 'x, y, z'                                                                      
 '-x, y+1/2, -z+1/2'                                                            
 '-x, -y, -z'                                                                   
 'x, -y-1/2, z-1/2'                                                             
                                                                                
_cell_length_a    14.4362                                                       
_cell_length_b    21.3403                                                       
_cell_length_c     9.2949                                                       
_cell_angle_alpha  90.000                                                       
_cell_angle_beta   98.356                                                       
_cell_angle_gamma  90.000                                                       
                                                                                
_shelx_F_squared_multiplier     1.000                                           
                                                                                
loop_                                                                           
 _refln_index_h                                                                 
 _refln_index_k                                                                 
 _refln_index_l                                                                 
 _refln_F_squared_calc                                                          
 _refln_F_squared_meas                                                          
 _refln_F_squared_sigma                                                         
 _refln_observed_status                                                         
   2   0   0          6.44         15.63         2.08 o                         
   3   0   0       3921.48       3018.85       106.26 o                         
   4   0   0         29.97         39.59         2.95 o                         
   5   0   0          0.21          2.60         1.47 o                         
   6   0   0        352.13        406.02        12.88 o                         
   7   0   0          3.51         37.51        10.42 o                         
   8   0   0        214.67        161.48        15.63 o                         
   9   0   0       2424.26       2381.49        52.52 o                         
  10   0   0        157.69        181.36        13.02 o                         
  11   0   0        656.25        635.06        18.50 o                         
  12   0   0        141.08        158.45        12.79 o                         
  13   0   0        511.65        516.73        21.32 o                         
  14   0   0        920.60        949.91        24.26 o                         
  15   0   0         39.17         35.63         6.82 o                         
  16   0   0         57.59         51.10         6.66 o                         
  17   0   0        159.74        162.36         8.75 o                         
   1   1   0         62.76         36.86         1.20 o                         
   2   1   0        283.62        161.52         3.65 o                         
   3   1   0        835.02        857.72        62.51 o                         
   4   1   0        139.18         67.64         9.90 o                         
   5   1   0         56.16         34.65         3.01 o                         
   6   1   0       3503.41       3301.62        59.84 o                         
   7   1   0        306.49        292.72         8.17 o                         
   8   1   0         92.40         85.94         9.19 o                         
   9   1   0         62.56         78.39         7.25 o                         
  10   1   0       1061.56       1014.79        19.71 o                         
  11   1   0          0.14         -2.59         3.12 o                         
  12   1   0       1893.01       2096.43        33.39 o                         
  13   1   0        399.80        382.13         9.68 o                         
  14   1   0          0.56         -0.61         3.41 o                         
  15   1   0        146.08        154.42         6.16 o                         
  16   1   0         31.98         29.35         3.61 o                         
  17   1   0         57.84         56.02         4.57 o                         
   0   2   0      24437.60      21811.56       869.81 o                         
   1   2   0         10.99          9.59         0.81 o                         
   2   2   0          7.97         15.41         1.20 o                         
   3   2   0      12279.86      11937.12       210.05 o                         
   4   2   0        523.55        448.49        12.64 o                         
   5   2   0        419.80        392.75        14.06 o                         
   6   2   0       2271.82       2295.95        41.80 o                         
   7   2   0        311.49        239.84         7.06 o                         
   8   2   0        173.13        187.87        11.40 o                         
   9   2   0       5489.19       5829.93        85.63 o                         
  10   2   0          2.58          7.08         4.04 o                         
  11   2   0         89.59         82.09         6.77 o                         
  12   2   0        381.70        373.51         9.63 o                         
  13   2   0         16.71         12.65         3.39 o                         
  14   2   0          8.33          8.27         3.18 o                         
  15   2   0          6.03          8.69         3.34 o                         
  16   2   0         13.79         14.33         3.22 o                         
  17   2   0          3.02          2.14         3.85 o                         
   1   3   0        146.70         49.33         2.54 o                         
   2   3   0        138.86         61.22         2.08 o                         
   3   3   0      45952.65      42483.51      1039.27 o                         
   4   3   0       3827.77       3194.13        56.78 o                         
   5   3   0        200.45        158.36         6.63 o                         
   6   3   0        624.44        615.13        12.94 o                         
   7   3   0        182.71        158.30         5.72 o                         
   8   3   0        415.88        391.37        12.36 o                         
   9   3   0       2035.39       2077.86        32.87 o                         
  10   3   0        464.11        446.01        11.29 o                         
  11   3   0         41.10         53.61         5.75 o                         
  12   3   0         24.50         20.22         3.97 o                         
  13   3   0        122.53        126.50         6.46 o                         
  14   3   0          2.53          0.78         3.19 o                         
  15   3   0         84.03        105.81         5.57 o                         
  16   3   0          2.18         -1.96         2.87 o                         
  17   3   0         20.40         14.49         3.90 o                         
   0   4   0       1724.54       1332.42        33.89 o                         
   1   4   0         81.68         54.63         2.08 o                         
   2   4   0        279.10        244.13         5.21 o                         
   3   4   0     118068.32     102231.83      2054.91 o                         
   4   4   0         82.78         69.41         2.83 o                         
   5   4   0        278.36        247.30         7.22 o                         
   6   4   0       5808.56       5598.41       109.31 o                         
   7   4   0        186.88        189.72         6.74 o                         
   8   4   0         70.36         69.40         9.24 o                         
   9   4   0        868.73        888.50        17.99 o                         
  10   4   0         79.17         76.33         5.96 o                         
  11   4   0        137.29        130.90         7.24 o                         
  12   4   0         92.79        106.56         6.36 o                         
  13   4   0          9.06          8.13         3.48 o                         
  14   4   0          5.77          6.22         3.36 o                         
  15   4   0         26.37         23.14         3.36 o                         
  16   4   0        197.68        189.51         6.42 o                         
  17   4   0        159.57        150.43        11.39 o                         
   1   5   0        381.86        322.44         6.77 o                         
   2   5   0        162.67        172.63         5.26 o                         
   3   5   0        784.13        642.95        14.44 o                         
   4   5   0        588.25        472.71         9.90 o                         
   5   5   0        421.42        380.09         8.72 o                         
   6   5   0      15605.21      16037.32       250.33 o                         
   7   5   0        221.84        267.75        10.07 o                         
   8   5   0         18.63         29.46         9.26 o                         
   9   5   0         51.01         57.61         5.66 o                         
  10   5   0          0.59          1.52         3.91 o                         
  11   5   0          1.06          0.68         4.28 o                         
  12   5   0          2.11          7.63         3.91 o                         
  13   5   0         24.40         12.65         3.58 o                         
  14   5   0          0.49          4.20         3.28 o                         
  15   5   0         30.05         22.07         3.54 o                         
  16   5   0        195.63        167.24         7.14 o                         
  17   5   0          1.14          0.12         3.66 o                         
   0   6   0         98.44        178.28         6.23 o                         
   1   6   0        108.11        100.10         3.13 o                         
   2   6   0        558.91        440.88         9.17 o                         
   3   6   0        467.99        549.24        11.06 o                         
   4   6   0        185.22        138.35         5.65 o                         
   5   6   0        240.02        195.09         5.07 o                         
   6   6   0       1880.66       2584.43        42.30 o                         
   7   6   0        457.47        541.63        14.41 o                         
   8   6   0        647.88        602.79        13.05 o                         
   9   6   0        426.87        387.21        10.85 o                         
  10   6   0        156.13        140.69         7.54 o                         
  11   6   0          3.15          3.18         3.99 o                         
  12   6   0         27.10         32.71         6.01 o                         
  13   6   0         85.42         75.03         5.82 o                         
  14   6   0         69.67         67.47         6.19 o                         
  15   6   0         55.62         44.42         5.10 o                         
  16   6   0          0.37          0.74         3.11 o                         
  17   6   0          0.83         -4.00         4.00 o                         
   1   7   0       1644.65       1187.30        22.13 o                         
   2   7   0        251.66        182.22         4.93 o                         
   3   7   0      10253.07      10855.09       189.74 o                         
   4   7   0         48.78         47.55         3.90 o                         
   5   7   0        508.81        463.64         8.77 o                         
   6   7   0        172.86        230.85         8.08 o                         
   7   7   0       1846.51       1780.65        34.10 o                         
   8   7   0         28.53         19.83         4.48 o                         
   9   7   0        355.68        392.34        10.84 o                         
  10   7   0          0.97          0.26         4.61 o                         
  11   7   0        131.70        132.48         7.49 o                         
  12   7   0        445.40        495.05        17.46 o                         
  13   7   0          0.79          2.00         3.44 o                         
  14   7   0          5.06          1.84         3.88 o                         
  15   7   0        168.11        223.27         7.56 o                         
  16   7   0        147.07        128.80         5.72 o                         
   0   8   0        622.15        451.31        15.11 o                         
   1   8   0        208.96        225.67         5.97 o                         
   2   8   0         23.46         15.10         1.98 o                         
   3   8   0        871.08        865.74        18.50 o                         
   4   8   0        194.48        200.71         6.37 o                         
   5   8   0         76.20         83.02         4.41 o                         
   6   8   0       8160.26       9642.79       169.94 o                         
   7   8   0         42.85         48.00         4.53 o                         
   8   8   0          1.56          4.74         3.53 o                         
   9   8   0        185.93        200.16         7.66 o                         
  10   8   0          8.67          1.10         4.65 o                         
  11   8   0         45.01         40.36         7.22 o                         
  12   8   0        126.18        160.12         8.87 o                         
  13   8   0          2.56         -1.37         3.44 o                         
  14   8   0          8.67          9.67         3.59 o                         
  15   8   0        127.27        107.72         8.06 o                         
  16   8   0         13.19          7.07         3.74 o                         
   1   9   0         94.66         99.05         4.68 o                         
   2   9   0         44.91         60.16         4.66 o                         
   3   9   0       1214.97       1499.36        28.52 o                         
   4   9   0        347.28        382.36         8.18 o                         
   5   9   0        379.31        323.45         9.22 o                         
   6   9   0        654.99        643.02        14.81 o                         
   7   9   0        174.10        212.53        10.07 o                         
   8   9   0        273.65        257.61         8.13 o                         
   9   9   0       1134.23       1122.74        21.23 o                         
  10   9   0         14.14         14.45         4.69 o                         
  11   9   0          0.39         -0.07         4.98 o                         
  12   9   0        315.37        328.34        10.88 o                         
  13   9   0         40.17         26.52         5.78 o                         
  14   9   0          0.01          0.46         3.81 o                         
  15   9   0         32.65         32.53         4.30 o                         
  16   9   0          0.32          2.38         5.00 o                         
   0  10   0        597.83        746.17        21.88 o                         
   1  10   0         28.59         37.34         4.71 o                         
   2  10   0        180.98        162.19         6.16 o                         
   3  10   0       4723.73       5602.76       126.75 o                         
   4  10   0        125.22         74.20         5.78 o                         
   5  10   0          1.81         -1.67         3.44 o                         
   6  10   0         43.19         44.37         5.70 o                         
   7  10   0        271.70        233.90         8.93 o                         
   8  10   0         55.55         67.98         5.86 o                         
   9  10   0        442.01        474.74        11.84 o                         
  10  10   0        175.61        166.58         8.79 o                         
  11  10   0        365.92        357.38        11.53 o                         
  12  10   0        318.16        366.78        11.51 o                         
  13  10   0        245.65        225.12         9.91 o                         
  14  10   0        130.20        107.90         6.85 o                         
  15  10   0         31.12         38.81         6.77 o                         
  16  10   0          3.65          5.12         4.24 o                         
   1  11   0        460.33        409.45        14.00 o                         
   2  11   0        124.71        128.03         6.79 o                         
   3  11   0       6544.73       6361.19       127.82 o                         
   4  11   0        216.89        223.47        11.28 o                         
   5  11   0        104.46         71.63         9.10 o                         
   6  11   0        514.46        555.22        16.22 o                         
   7  11   0          0.02          2.62         3.96 o                         
   8  11   0         19.82         16.83         3.68 o                         
   9  11   0         17.12         31.58         5.97 o                         
  10  11   0        540.95        567.09        16.77 o                         
  11  11   0          5.21          7.29         4.62 o                         
  12  11   0        482.55        453.46        14.60 o                         
  13  11   0        199.82        177.01         8.17 o                         
  14  11   0         85.64         87.53         7.42 o                         
  15  11   0        177.77        218.38        11.26 o                         
  16  11   0          5.78         11.46         5.21 o                         
   0  12   0        589.27        637.48        29.17 o                         
   1  12   0          6.06         18.75         8.33 o                         
   2  12   0        738.49        697.89        15.74 o                         
   3  12   0        193.83        295.92        11.27 o                         
   4  12   0          0.46          5.89         4.50 o                         
   5  12   0         12.14          0.90         4.64 o                         
   6  12   0        212.14        242.46        10.70 o                         
   7  12   0         21.72         33.68         4.24 o                         
   8  12   0         38.26         40.86         5.12 o                         
   9  12   0        799.27        825.01        19.79 o                         
  10  12   0        193.41        163.94        10.96 o                         
  11  12   0         35.15         30.62         6.50 o                         
  12  12   0         51.57         23.08         5.65 o                         
  13  12   0         81.05         73.85         7.83 o                         
  14  12   0          0.29         -6.08         6.08 o                         
  15  12   0         62.65         82.77         8.26 o                         
   1  13   0        423.51        447.98        23.96 o                         
   2  13   0         20.27         19.79         9.38 o                         
   3  13   0         46.27         56.69         6.81 o                         
   4  13   0          5.52         18.13         4.50 o                         
   5  13   0          2.37         -3.80         4.06 o                         
   6  13   0        538.90        648.65        13.87 o                         
   7  13   0          1.07          3.54         4.78 o                         
   8  13   0        332.27        329.60         9.76 o                         
   9  13   0       2714.87       2684.97        45.28 o                         
  10  13   0          0.20          3.40         4.92 o                         
  11  13   0        104.69        109.97        14.84 o                         
  12  13   0        133.56        132.19         8.74 o                         
  13  13   0          3.00          4.17         7.81 o                         
  14  13   0         15.81          5.34         9.90 o                         
  15  13   0         24.15          8.33         5.21 o                         
   0  14   0       4880.01       5646.08       202.11 o                         
   1  14   0          2.73         12.26         6.23 o                         
   2  14   0          0.62          5.28         5.66 o                         
   3  14   0         16.92          6.86         5.87 o                         
   4  14   0          6.34         13.87         6.97 o                         
   5  14   0         32.02         27.61         7.34 o                         
   6  14   0         28.27         63.41         6.68 o                         
   7  14   0        247.97        213.00         8.25 o                         
   8  14   0        140.24        124.60         8.71 o                         
   9  14   0         61.26         54.52         6.98 o                         
  10  14   0        280.69        266.15         9.82 o                         
  11  14   0          6.70          8.63         5.88 o                         
  12  14   0        292.33        290.38        14.24 o                         
  13  14   0        156.70        122.93        12.50 o                         
  14  14   0         61.73         69.80        10.42 o                         
   1  15   0        185.85        176.98        10.98 o                         
   2  15   0          6.72          7.90         5.18 o                         
   3  15   0        689.96        680.83        19.19 o                         
   4  15   0         75.76         76.60         8.15 o                         
   5  15   0          6.37         -0.61         7.29 o                         
   6  15   0        318.09        252.54        13.90 o                         
   7  15   0        283.42        253.05        10.79 o                         
   8  15   0         36.25         63.49         8.38 o                         
   9  15   0        497.33        449.32        17.61 o                         
  10  15   0          0.45          3.59         5.14 o                         
  11  15   0          4.56          5.21         6.25 o                         
  12  15   0        156.63        126.06        13.54 o                         
  13  15   0        153.09        146.90        12.50 o                         
  14  15   0          8.29          6.25         6.25 o                         
   0  16   0       1490.50       1434.47        56.26 o                         
   1  16   0          0.02          6.00         5.14 o                         
   2  16   0          7.40         11.91         6.00 o                         
   3  16   0         97.89        106.71        10.65 o                         
   4  16   0        103.77        120.19         9.02 o                         
   5  16   0          0.12         -0.43         4.74 o                         
   6  16   0        330.15        305.79        11.82 o                         
   7  16   0          4.93          2.65         4.58 o                         
   8  16   0          0.00          7.64         4.81 o                         
   9  16   0         70.80        134.67         8.72 o                         
  10  16   0         18.14         20.89         6.74 o                         
  11  16   0        118.00        103.14        13.54 o                         
  12  16   0          0.48         -4.17         6.25 o                         
  13  16   0         53.39         39.59        10.42 o                         
  14  16   0          0.02          5.21         5.21 o                         
   1  17   0        165.10        157.41         9.60 o                         
   2  17   0         15.13         12.38         4.52 o                         
   3  17   0         41.52         56.57         7.52 o                         
   4  17   0         48.33         74.66        11.63 o                         
   5  17   0         89.42         80.45         9.03 o                         
   6  17   0       1027.62        929.77        23.65 o                         
   7  17   0          0.27         -4.39         4.39 o                         
   8  17   0         21.24         14.44         4.58 o                         
   9  17   0        203.27        197.94        12.45 o                         
  10  17   0         58.24         42.04         6.09 o                         
  11  17   0         22.22         46.04         8.83 o                         
  12  17   0        579.83        596.85        28.13 o                         
  13  17   0         26.22         33.34         9.38 o                         
   0  18   0       1446.98       1664.53        46.04 o                         
   1  18   0          0.00          1.06         3.91 o                         
   2  18   0        186.26        176.08         7.65 o                         
   3  18   0        268.34        327.78         9.79 o                         
   4  18   0        150.85        121.20         8.18 o                         
   5  18   0         17.32          8.71         4.52 o                         
   6  18   0          0.10          9.47         5.13 o                         
   7  18   0         37.74         55.60         8.01 o                         
   8  18   0          0.06         -3.13         3.98 o                         
   9  18   0         51.57         41.77         5.92 o                         
  10  18   0          5.45          6.67         4.52 o                         
  11  18   0         70.38         66.68        11.46 o                         
  12  18   0         21.87         12.50         6.25 o                         
   1  19   0        111.70        123.73         6.98 o                         
   2  19   0         36.57         45.49         5.28 o                         
   3  19   0        183.24        182.26         7.87 o                         
   4  19   0          0.26          0.66         5.86 o                         
   5  19   0         10.13          5.29         4.52 o                         
   6  19   0         33.62         39.08         6.19 o                         
   7  19   0          1.49          7.45         4.75 o                         
   8  19   0          3.51          7.64         4.21 o                         
   9  19   0          2.84          5.04         3.98 o                         
  10  19   0        105.42         85.40         6.95 o                         
  11  19   0         12.57         10.42         6.25 o                         
  12  19   0         13.33          8.33         6.25 o                         
   0  20   0        432.78        507.44        18.42 o                         
   1  20   0         77.43         84.59         9.38 o                         
   2  20   0         41.63         39.65         4.87 o                         
   3  20   0        229.02        262.03         8.66 o                         
   4  20   0         32.39         28.73        11.88 o                         
   5  20   0         40.85         47.87         6.86 o                         
   6  20   0         17.88         50.84         9.76 o                         
   7  20   0         16.07         14.59         3.90 o                         
   8  20   0          3.75         -0.47         5.02 o                         
   9  20   0        151.44        119.79         7.00 o                         
  10  20   0          1.72         -1.30         5.10 o                         
  11  20   0          4.96         11.46         6.25 o                         
   1  21   0        417.98        430.47        11.58 o                         
   2  21   0          3.49          4.92         4.13 o                         
   3  21   0        224.75        189.01         7.96 o                         
   4  21   0         12.16         19.30         6.02 o                         
   5  21   0          9.05         -1.17         4.45 o                         
   6  21   0        274.32        285.08        10.35 o                         
   7  21   0          2.16         -4.46         4.46 o                         
   8  21   0         10.90          9.53         9.86 o                         
   9  21   0          3.05          2.23         6.25 o                         
  10  21   0          0.17          2.01         8.86 o                         
   0  22   0          0.04         -4.75         4.75 o                         
   1  22   0         14.33         22.13         4.12 o                         
   2  22   0         70.57         59.52         9.36 o                         
   3  22   0         47.39         35.00         5.59 o                         
   4  22   0         11.71          5.69         6.03 o                         
   5  22   0         20.31         11.20         4.00 o                         
   6  22   0        198.45        158.02         7.75 o                         
   7  22   0         35.93         37.79         5.76 o                         
   8  22   0          1.76         -2.47         3.29 o                         
   9  22   0         60.12         63.01         8.48 o                         
   1  23   0          0.04         -3.23         3.23 o                         
   2  23   0          3.99         -0.37         4.09 o                         
   3  23   0         17.67         12.43         3.74 o                         
   4  23   0          7.93          9.38         3.68 o                         
   5  23   0          4.52          5.21         3.68 o                         
   6  23   0        724.12        794.60        28.13 o                         
   7  23   0         27.22         26.86         5.49 o                         
   8  23   0          8.54          6.25         3.68 o                         
   0  24   0         25.39         19.78         5.21 o                         
   1  24   0          9.02          4.61         3.23 o                         
   2  24   0         26.45         19.45         3.61 o                         
   3  24   0        473.42        518.53        16.56 o                         
   4  24   0         51.29         55.60         6.23 o                         
   5  24   0          6.97         26.05         8.33 o                         
   6  24   0        110.09        160.12        10.42 o                         
   7  24   0          1.92          2.08         3.68 o                         
   1  25   0          1.61         -2.71         3.51 o                         
   2  25   0          8.11         13.14         6.25 o                         
   3  25   0        528.13        587.24        18.04 o                         
   4  25   0         77.54         71.99         7.81 o                         
   5  25   0          0.04          0.52         3.68 o                         
   0  26   0          4.25         -6.25         6.25 o                         
   1  26   0          5.83          5.13         4.75 o                         
   2  26   0          0.66          3.60         5.21 o                         
 -17   1   1        116.04        104.54         5.55 o                         
 -16   1   1         58.21         65.55         5.21 o                         
 -15   1   1          2.55         -3.15         3.15 o                         
 -14   1   1          9.89         11.84         3.18 o                         
 -13   1   1        899.96        907.79        16.71 o                         
 -12   1   1          1.37         -3.13         3.24 o                         
 -11   1   1          0.28         -1.30         3.25 o                         
 -10   1   1         99.23        156.85         6.51 o                         
  -9   1   1         52.93         52.16         5.60 o                         
  -8   1   1         77.89         71.80         5.00 o                         
  -7   1   1        553.58        669.32        12.29 o                         
  -6   1   1        118.06         94.60         5.19 o                         
  -5   1   1         27.04         28.74         2.41 o                         
  -4   1   1         59.01        124.19         3.61 o                         
  -3   1   1          9.29         17.12         1.20 o                         
  -2   1   1        134.72        102.44         4.01 o                         
  -1   1   1       4763.59       5309.07        92.72 o                         
   0   1   1         65.62         25.56         1.04 o                         
   1   1   1       1146.31        773.87        16.24 o                         
   2   1   1       2035.32       2418.90        60.41 o                         
   3   1   1        535.66        345.55        15.63 o                         
   4   1   1        225.26        237.70         8.10 o                         
   5   1   1       2153.75       1902.67        40.30 o                         
   6   1   1          8.89          6.92         1.84 o                         
   7   1   1         59.67         58.09         8.41 o                         
   8   1   1         37.13         83.08        10.66 o                         
   9   1   1          0.45         -3.31         4.80 o                         
  10   1   1          1.20          5.10         4.96 o                         
  11   1   1        101.67         93.26         7.07 o                         
  12   1   1         40.61         40.12         4.54 o                         
  13   1   1         23.74         36.10         4.41 o                         
  14   1   1        175.93        182.67         7.07 o                         
  15   1   1        112.58        123.28         5.64 o                         
  16   1   1        271.44        266.48         6.87 o                         
  17   1   1         25.05         17.14         3.78 o                         
 -17   2   1         19.32          6.93         3.36 o                         
 -16   2   1         39.20         53.12         4.91 o                         
 -15   2   1         11.10          7.76         4.51 o                         
 -14   2   1        297.25        265.35         8.17 o                         
 -13   2   1         78.00         88.18         5.89 o                         
 -12   2   1         47.10         38.43         4.40 o                         
 -11   2   1          0.24         -3.01         3.01 o                         
 -10   2   1        644.59        778.46        16.93 o                         
  -9   2   1        397.62        333.20         9.44 o                         
  -8   2   1         73.29         72.23         6.53 o                         
  -7   2   1          4.47          5.73         1.93 o                         
  -6   2   1          1.16          1.35         1.42 o                         
  -5   2   1         36.05         14.29         2.50 o                         
  -4   2   1        579.14        977.82        20.45 o                         
  -3   2   1         18.91          3.27         0.64 o                         
  -2   2   1         12.85          0.52         0.52 o                         
  -1   2   1       6170.68       6184.55       125.11 o                         
   0   2   1        949.58        723.03        20.30 o                         
   1   2   1        314.70        208.25         4.28 o                         
   2   2   1      17112.34      17755.69       311.18 o                         
   3   2   1        457.35        287.32         9.19 o                         
   4   2   1         19.64         23.78         3.25 o                         
   5   2   1       1550.52       1492.40        39.41 o                         
   6   2   1        203.90        219.04         6.89 o                         
   7   2   1        191.36        197.34         8.21 o                         
   8   2   1        338.69        430.37        13.92 o                         
   9   2   1         55.67         73.00         8.10 o                         
  10   2   1          2.31         -0.63         3.67 o                         
  11   2   1        116.76        112.41         7.22 o                         
  12   2   1          1.98          1.27         3.77 o                         
  13   2   1          2.07          5.00         3.17 o                         
  14   2   1        501.08        573.23        11.89 o                         
  15   2   1         11.56         11.78         3.10 o                         
  16   2   1         89.32         88.30         4.81 o                         
  17   2   1        361.30        362.39        10.41 o                         
 -17   3   1          0.00         -3.17         3.17 o                         
 -16   3   1          2.90          6.49         4.21 o                         
 -15   3   1         80.75         68.36         5.53 o                         
 -14   3   1          6.29          2.17         3.30 o                         
 -13   3   1         72.40         89.64         5.70 o                         
 -12   3   1         12.65          9.29         3.32 o                         
 -11   3   1          0.12          1.16         3.17 o                         
 -10   3   1       2697.42       2781.57        43.32 o                         
  -9   3   1          4.57          6.08         3.77 o                         
  -8   3   1        184.71        142.53         6.11 o                         
  -7   3   1          0.26          5.77         2.76 o                         
  -6   3   1         15.28         20.85         3.17 o                         
  -5   3   1         58.47         40.05         4.56 o                         
  -4   3   1      99216.05      90567.09      1575.45 o                         
  -3   3   1        415.92        330.94         7.82 o                         
  -2   3   1         21.28          7.85         1.47 o                         
  -1   3   1          6.89         15.86         1.77 o                         
   0   3   1          5.51          6.81         1.04 o                         
   1   3   1       1008.45        729.93        13.54 o                         
   2   3   1      25815.31      23606.37       533.91 o                         
   3   3   1       1722.72       1839.25        33.34 o                         
   4   3   1       1288.46       1259.10        27.07 o                         
   5   3   1        266.64        344.95         9.81 o                         
   6   3   1        115.88        107.37         5.79 o                         
   7   3   1        121.01        123.16        15.63 o                         
   8   3   1        300.49        299.80         9.59 o                         
   9   3   1         26.02         37.06         5.06 o                         
  10   3   1        196.76        229.48         8.35 o                         
  11   3   1          0.96          3.13         3.94 o                         
  12   3   1        157.94        126.19         7.29 o                         
  13   3   1         66.66         71.34         5.94 o                         
  14   3   1        425.07        474.41        10.61 o                         
  15   3   1        185.90        175.16         6.21 o                         
  16   3   1          6.73          2.77         4.81 o                         
  17   3   1        159.63        173.34         7.17 o                         
 -17   4   1        213.99        169.66        10.98 o                         
 -16   4   1         31.93         44.32         5.36 o                         
 -15   4   1          4.49          5.81         3.15 o                         
 -14   4   1        149.03        142.43         6.63 o                         
 -13   4   1          1.04          1.77         3.35 o                         
 -12   4   1         18.29         13.65         3.48 o                         
 -11   4   1          1.08          1.15         6.01 o                         
 -10   4   1       1429.43       1547.47        30.85 o                         
  -9   4   1         48.33         53.06         5.68 o                         
  -8   4   1        138.92         90.27         6.62 o                         
  -7   4   1       1685.52       1809.19        65.11 o                         
  -6   4   1         41.93         33.85         3.78 o                         
  -5   4   1          6.23         13.30         4.66 o                         
  -4   4   1      41547.80      39562.45       976.28 o                         
  -3   4   1        157.02        117.58         3.27 o                         
  -2   4   1          3.20          6.95         1.23 o                         
  -1   4   1      13285.83      13678.83       239.88 o                         
   0   4   1         40.20         13.29         1.56 o                         
   1   4   1       1041.61        728.60        13.54 o                         
   2   4   1      11723.22      11187.85       206.60 o                         
   3   4   1       2927.49       2813.08        56.84 o                         
   4   4   1         37.29         34.06         2.71 o                         
   5   4   1         80.11         66.74         5.13 o                         
   6   4   1        904.63        982.42        22.86 o                         
   7   4   1        204.29        212.03        10.94 o                         
   8   4   1        641.83        667.92        16.10 o                         
   9   4   1         56.33         44.45         6.24 o                         
  10   4   1         37.90         35.98         6.20 o                         
  11   4   1        208.17        240.11         8.67 o                         
  12   4   1         87.98         92.52         8.19 o                         
  13   4   1        442.05        460.02        10.74 o                         
  14   4   1         87.47        115.16         6.51 o                         
  15   4   1          0.50          1.68         2.84 o                         
  16   4   1          9.60         10.14         2.95 o                         
  17   4   1         93.38        124.40         6.65 o                         
 -17   5   1          1.49          7.03         4.00 o                         
 -16   5   1        566.42        492.90        11.34 o                         
 -15   5   1         58.19         47.19         5.16 o                         
 -14   5   1         67.72         73.05         6.19 o                         
 -13   5   1        232.24        213.11         8.01 o                         
 -12   5   1         24.45         25.66         5.46 o                         
 -11   5   1          0.00          0.81         3.23 o                         
 -10   5   1          9.62          6.37         4.09 o                         
  -9   5   1         76.11         79.79         6.63 o                         
  -8   5   1          4.00         -0.88         3.51 o                         
  -7   5   1       2280.79       2757.69        57.74 o                         
  -6   5   1          4.06          2.15         1.87 o                         
  -5   5   1         51.11         40.04         3.06 o                         
  -4   5   1      16971.86      17579.97       311.69 o                         
  -3   5   1       1095.40        845.86        15.75 o                         
  -2   5   1        515.29        368.84         9.92 o                         
  -1   5   1        725.80       1141.36        21.35 o                         
   0   5   1       1289.38        761.61        22.56 o                         
   1   5   1         18.11         20.70         1.66 o                         
   2   5   1       4685.68       5514.06        96.89 o                         
   3   5   1       1818.88       1496.61        27.61 o                         
   4   5   1        208.91        170.46         5.21 o                         
   5   5   1       2823.16       3338.70        60.03 o                         
   6   5   1        100.54        102.50         5.78 o                         
   7   5   1        311.93        331.80        10.95 o                         
   8   5   1       2381.45       2415.39        45.30 o                         
   9   5   1         39.68         17.60         3.43 o                         
  10   5   1         68.88         74.86         7.62 o                         
  11   5   1        204.71        192.64         9.70 o                         
  12   5   1         98.83         91.98         7.40 o                         
  13   5   1         18.71         17.96         3.55 o                         
  14   5   1          7.01         10.49         4.47 o                         
  15   5   1          0.04          2.12         3.44 o                         
  16   5   1         45.76         41.29         4.78 o                         
  17   5   1          2.03          7.29         5.21 o                         
 -17   6   1         70.26         56.03         5.87 o                         
 -16   6   1        194.14        230.04         6.95 o                         
 -15   6   1        106.77        104.19         5.84 o                         
 -14   6   1         22.15         32.51         6.38 o                         
 -13   6   1          3.30          2.73         3.47 o                         
 -12   6   1          3.80          5.71         3.23 o                         
 -11   6   1          2.03          9.44         3.58 o                         
 -10   6   1          0.02          1.14         4.66 o                         
  -9   6   1         43.79         46.35         5.75 o                         
  -8   6   1        767.64        714.10        18.76 o                         
  -7   6   1        389.55        299.21         8.64 o                         
  -6   6   1         33.32         31.21         3.16 o                         
  -5   6   1        190.85        164.50         4.71 o                         
  -4   6   1       3300.60       3447.74        61.34 o                         
  -3   6   1        301.37        273.60         9.02 o                         
  -2   6   1        656.89        532.80        12.22 o                         
  -1   6   1       9079.79       7973.85       139.47 o                         
   0   6   1          2.02          3.13         1.20 o                         
   1   6   1        240.98        179.17         4.69 o                         
   2   6   1       2727.59       2622.05        47.14 o                         
   3   6   1        207.04        217.31         5.73 o                         
   4   6   1         13.32         11.73         1.89 o                         
   5   6   1      13707.60      14514.89       212.23 o                         
   6   6   1        715.20        664.84        14.70 o                         
   7   6   1        252.88        225.05         8.91 o                         
   8   6   1        588.83        478.75        11.56 o                         
   9   6   1         58.35         34.19         4.58 o                         
  10   6   1          8.14         -3.00         3.95 o                         
  11   6   1         77.36         91.72         7.10 o                         
  12   6   1         11.68          7.84         4.11 o                         
  13   6   1          4.77          1.42         3.59 o                         
  14   6   1          1.52          1.44         3.20 o                         
  15   6   1         37.05         41.53         4.43 o                         
  16   6   1          4.55         12.26         4.30 o                         
 -17   7   1         54.04         51.29         6.09 o                         
 -16   7   1          6.57         13.06         3.16 o                         
 -15   7   1          2.16          3.42         3.49 o                         
 -14   7   1         50.86         53.54         5.89 o                         
 -13   7   1         68.35         73.57         6.19 o                         
 -12   7   1          1.16          1.50         3.47 o                         
 -11   7   1          2.82          5.85         3.73 o                         
 -10   7   1        449.13        523.90        13.85 o                         
  -9   7   1         97.57         87.88         7.22 o                         
  -8   7   1        139.86        156.19         7.55 o                         
  -7   7   1      40428.70      39603.95       688.84 o                         
  -6   7   1        194.82        208.71         5.68 o                         
  -5   7   1        211.44        216.93         5.86 o                         
  -4   7   1       1978.46       2250.32        36.44 o                         
  -3   7   1          4.08          5.90         1.66 o                         
  -2   7   1        907.28        846.46        16.27 o                         
  -1   7   1         53.07         66.68         5.86 o                         
   0   7   1         11.40         15.13         1.98 o                         
   1   7   1          0.01         -0.57         1.12 o                         
   2   7   1        293.65        262.90         6.92 o                         
   3   7   1         95.91         94.55         5.33 o                         
   4   7   1        847.62        888.75        16.02 o                         
   5   7   1       2985.60       2974.17        48.72 o                         
   6   7   1       3445.00       3417.36        62.24 o                         
   7   7   1        531.86        525.65        16.38 o                         
   8   7   1         87.80         52.96         4.87 o                         
   9   7   1         19.29         18.96         4.92 o                         
  10   7   1        251.09        270.12         9.21 o                         
  11   7   1        115.05        130.80        13.39 o                         
  12   7   1         18.47         17.60         4.60 o                         
  13   7   1         14.29         11.26         4.50 o                         
  14   7   1          4.68          3.13         3.27 o                         
  15   7   1          0.01         -3.23         3.23 o                         
  16   7   1          0.25          0.30         3.61 o                         
 -16   8   1         29.34         24.44         4.50 o                         
 -15   8   1          0.21          6.51         3.65 o                         
 -14   8   1          0.27         -0.34         3.30 o                         
 -13   8   1        183.51        170.84         9.06 o                         
 -12   8   1        136.43        131.86         7.00 o                         
 -11   8   1        144.58        147.86        13.54 o                         
 -10   8   1        683.23        765.24        17.81 o                         
  -9   8   1          0.16          0.27         3.88 o                         
  -8   8   1        213.52        180.92         8.30 o                         
  -7   8   1        925.85        890.98        24.90 o                         
  -6   8   1         65.24         99.65         5.45 o                         
  -5   8   1          7.38         30.23         3.15 o                         
  -4   8   1       1347.43       1561.17        26.18 o                         
  -3   8   1        338.77        299.83         6.87 o                         
  -2   8   1        675.02        559.94        11.71 o                         
  -1   8   1      16678.93      16578.87       289.44 o                         
   0   8   1        121.71         82.75         3.44 o                         
   1   8   1         58.78         57.33         3.91 o                         
   2   8   1       6177.31       6184.18       109.39 o                         
   3   8   1        863.50        919.47        16.49 o                         
   4   8   1         12.21         19.89         3.01 o                         
   5   8   1       8023.21       8151.87       174.27 o                         
   6   8   1        193.38        227.28         8.29 o                         
   7   8   1         35.91         25.18         6.37 o                         
   8   8   1        281.93        296.65         9.12 o                         
   9   8   1         38.79         43.75         5.59 o                         
  10   8   1         99.25        108.99         6.78 o                         
  11   8   1          9.37          4.54         5.16 o                         
  12   8   1          0.43          1.60         4.64 o                         
  13   8   1         61.84         72.29         7.57 o                         
  14   8   1         27.25         23.62         3.76 o                         
  15   8   1         23.50         18.56         3.99 o                         
  16   8   1          6.87          5.28         5.49 o                         
 -16   9   1          6.21         38.75         5.95 o                         
 -15   9   1          1.48         -3.23         3.39 o                         
 -14   9   1          0.00         -0.66         3.71 o                         
 -13   9   1        801.38        819.13        16.65 o                         
 -12   9   1         42.35         48.01         6.66 o                         
 -11   9   1        486.98        473.69        11.98 o                         
 -10   9   1          0.46          4.40         4.31 o                         
  -9   9   1          0.05          9.32         4.97 o                         
  -8   9   1          5.77          3.91         6.52 o                         
  -7   9   1        760.53        680.75        17.98 o                         
  -6   9   1        105.41         95.24         6.43 o                         
  -5   9   1        194.34        210.09         8.47 o                         
  -4   9   1       1496.12       1982.34        32.98 o                         
  -3   9   1        675.40        565.14        10.90 o                         
  -2   9   1       1132.51        976.12        16.95 o                         
  -1   9   1        238.41        239.27         6.50 o                         
   0   9   1        430.16        337.02         8.17 o                         
   1   9   1        505.28        488.71        10.92 o                         
   2   9   1       9197.46       9737.78       153.00 o                         
   3   9   1         39.39         36.45         4.38 o                         
   4   9   1        287.80        307.86        10.01 o                         
   5   9   1        148.74        187.16         7.65 o                         
   6   9   1        842.80        631.33        40.00 o                         
   7   9   1         23.49         17.66         6.14 o                         
   8   9   1         21.08         28.24         4.59 o                         
   9   9   1        454.59        449.96        12.72 o                         
  10   9   1         26.90         36.73         5.65 o                         
  11   9   1        453.47        526.55        14.82 o                         
  12   9   1        162.87        166.16         8.30 o                         
  13   9   1         13.27         12.34         4.42 o                         
  14   9   1         18.94         36.60         6.62 o                         
  15   9   1          5.79          0.31         3.90 o                         
  16   9   1          0.03          2.08         5.21 o                         
 -16  10   1          0.01         -0.64         6.25 o                         
 -15  10   1         13.69         12.55        10.33 o                         
 -14  10   1          0.71         -1.89         4.25 o                         
 -13  10   1        512.92        479.26        15.03 o                         
 -12  10   1         14.68          9.90         3.92 o                         
 -11  10   1        637.46        638.35        18.11 o                         
 -10  10   1       1684.10       1869.18        36.59 o                         
  -9  10   1         36.57         52.16         6.36 o                         
  -8  10   1         10.76         17.20         3.89 o                         
  -7  10   1        232.08        266.68         8.57 o                         
  -6  10   1         37.68         38.48         5.26 o                         
  -5  10   1          4.35          7.91         4.21 o                         
  -4  10   1       2071.15       2295.06        48.71 o                         
  -3  10   1        220.98        205.65         6.92 o                         
  -2  10   1        149.06        134.43         5.14 o                         
  -1  10   1       6922.06       7366.63       116.20 o                         
   0  10   1        312.13        265.28         6.87 o                         
   1  10   1         33.63         38.16         3.59 o                         
   2  10   1          0.93          9.95         7.01 o                         
   3  10   1        145.04        121.61         7.17 o                         
   4  10   1         26.45         26.05         4.62 o                         
   5  10   1       1680.78       1706.06        66.15 o                         
   6  10   1        178.16        102.44         6.68 o                         
   7  10   1         35.89         47.56         5.33 o                         
   8  10   1       2098.24       2247.39        35.01 o                         
   9  10   1         60.43         74.40         6.88 o                         
  10  10   1         72.73         66.21         9.47 o                         
  11  10   1         24.39         25.12         5.23 o                         
  12  10   1        151.72        121.54        12.20 o                         
  13  10   1          6.19          3.17         4.96 o                         
  14  10   1         34.72         52.42         7.17 o                         
  15  10   1          1.91         25.86        25.52 o                         
  16  10   1          3.45          5.21         5.21 o                         
 -16  11   1         82.95         58.34         9.38 o                         
 -15  11   1          2.58         -0.74         4.55 o                         
 -14  11   1         50.01         40.73         5.55 o                         
 -13  11   1         22.00         32.10         4.74 o                         
 -12  11   1          3.82          7.12         3.98 o                         
 -11  11   1          0.10          7.16         4.30 o                         
 -10  11   1       2892.06       3067.76        51.42 o                         
  -9  11   1          6.11          6.93         4.01 o                         
  -8  11   1         97.68        107.40         6.79 o                         
  -7  11   1         94.23        110.99         6.83 o                         
  -6  11   1          4.30         -2.58         4.17 o                         
  -5  11   1         72.22         72.53         5.60 o                         
  -4  11   1       2444.60       2274.70        49.10 o                         
  -3  11   1          3.39          1.63         3.55 o                         
  -2  11   1          9.60         11.02         3.29 o                         
  -1  11   1        185.68        209.34        13.27 o                         
   0  11   1        727.55        672.48        29.12 o                         
   1  11   1         23.49         30.97         5.19 o                         
   2  11   1         14.31          7.24         3.67 o                         
   3  11   1         44.25         69.77        12.02 o                         
   4  11   1         95.15         83.34        11.46 o                         
   5  11   1       3381.82       3020.27        84.81 o                         
   6  11   1         18.47          9.62         4.07 o                         
   7  11   1         68.40         80.64         5.85 o                         
   8  11   1         81.81         84.80         5.90 o                         
   9  11   1       1012.76       1019.36        28.96 o                         
  10  11   1        115.36         97.70         8.46 o                         
  11  11   1        279.41        257.63        10.37 o                         
  12  11   1         69.52         42.27        12.42 o                         
  13  11   1        101.21        110.98         7.68 o                         
  14  11   1         53.53         62.53        11.04 o                         
  15  11   1         41.10         30.11         6.23 o                         
 -15  12   1          9.44          2.08         7.29 o                         
 -14  12   1         46.24         57.66         7.63 o                         
 -13  12   1         24.05         27.20         9.79 o                         
 -12  12   1          3.82          5.64         4.86 o                         
 -11  12   1         36.77         42.30         5.79 o                         
 -10  12   1          0.02          7.76         4.63 o                         
  -9  12   1          1.37          1.96         9.36 o                         
  -8  12   1        112.02         99.39         7.18 o                         
  -7  12   1       1062.03       1151.39        23.68 o                         
  -6  12   1        119.06        107.72         7.04 o                         
  -5  12   1          6.38          8.79         4.91 o                         
  -4  12   1       1330.91       1343.61        30.66 o                         
  -3  12   1          0.10          8.16         3.88 o                         
  -2  12   1        146.49        124.63         7.82 o                         
  -1  12   1       9144.94       9588.30       195.08 o                         
   0  12   1        315.53        330.24        11.02 o                         
   1  12   1        141.32        123.23         8.17 o                         
   2  12   1         81.85         94.72         8.01 o                         
   3  12   1         48.06         36.19         8.86 o                         
   4  12   1        565.90        536.84        20.51 o                         
   5  12   1        163.33        132.39        14.70 o                         
   6  12   1        102.30        108.06         9.61 o                         
   7  12   1          3.13         11.10         4.03 o                         
   8  12   1       1728.27       1825.42        27.21 o                         
   9  12   1         81.77        103.06         7.39 o                         
  10  12   1          0.07          1.49         5.71 o                         
  11  12   1        367.75        312.56        12.63 o                         
  12  12   1         47.81         65.63        14.59 o                         
  13  12   1         57.10         46.78         6.56 o                         
  14  12   1        120.29        105.02         8.10 o                         
  15  12   1        120.77        108.50        22.40 o                         
 -15  13   1          2.25         -5.21         6.25 o                         
 -14  13   1        152.38        158.35        13.54 o                         
 -13  13   1        112.87         82.30        11.72 o                         
 -12  13   1          1.23         -6.02         6.51 o                         
 -11  13   1         23.49         22.08         5.47 o                         
 -10  13   1        233.53        209.02         9.15 o                         
  -9  13   1         25.63         18.74         4.73 o                         
  -8  13   1          1.98          3.28         4.23 o                         
  -7  13   1          0.29         11.08         6.47 o                         
  -6  13   1         19.69         29.12         6.45 o                         
  -5  13   1          2.26          1.76         4.02 o                         
  -4  13   1       4035.22       4176.33        67.56 o                         
  -3  13   1         39.99         49.45         6.11 o                         
  -2  13   1         10.29          7.89         4.20 o                         
  -1  13   1        226.10        248.46        13.39 o                         
   0  13   1        242.25        214.95        10.98 o                         
   1  13   1          7.47          6.13         6.23 o                         
   2  13   1        486.58        453.10        16.56 o                         
   3  13   1        298.92        325.50        13.18 o                         
   4  13   1          3.22         -2.01         4.60 o                         
   5  13   1       2209.87       2278.20        51.25 o                         
   6  13   1         54.94         49.70         6.85 o                         
   7  13   1        178.80        176.85         7.76 o                         
   8  13   1          0.02          3.03         5.05 o                         
   9  13   1        199.47        241.74        14.90 o                         
  10  13   1        110.78         98.59        11.72 o                         
  11  13   1         88.69         75.73        10.66 o                         
  12  13   1        162.98        151.34        11.05 o                         
  13  13   1          1.26         10.55         4.58 o                         
  14  13   1        112.37         82.30        11.46 o                         
  15  13   1          0.04          6.25         5.21 o                         
 -15  14   1         44.85         31.25         8.33 o                         
 -14  14   1        131.19        128.14        12.50 o                         
 -13  14   1        137.24        153.05        10.76 o                         
 -12  14   1          1.37         -4.43         5.36 o                         
 -11  14   1          9.45          7.45         5.35 o                         
 -10  14   1        106.14         59.42         6.71 o                         
  -9  14   1          0.17          0.95         4.40 o                         
  -8  14   1         75.56         84.30         7.38 o                         
  -7  14   1        163.27        190.08         9.77 o                         
  -6  14   1          9.76         18.95         4.63 o                         
  -5  14   1        108.83        121.68         7.22 o                         
  -4  14   1        127.14        113.98         7.26 o                         
  -3  14   1        183.40        169.97         8.05 o                         
  -2  14   1          1.06          8.83         4.61 o                         
  -1  14   1        486.38        560.57        13.54 o                         
   0  14   1         17.70         16.35         4.54 o                         
   1  14   1         30.95         35.27         4.92 o                         
   2  14   1       1149.67       1134.77        30.87 o                         
   3  14   1          5.43         12.61         6.01 o                         
   4  14   1        194.05        181.29        13.98 o                         
   5  14   1         32.56         54.57         6.92 o                         
   6  14   1        182.09        170.04        12.32 o                         
   7  14   1         87.34         97.03         7.53 o                         
   8  14   1        707.93        874.20        17.87 o                         
   9  14   1        594.02        490.31        12.09 o                         
  10  14   1         56.85         57.09         9.77 o                         
  11  14   1        308.22        358.38        21.88 o                         
  12  14   1         43.66         53.84         8.53 o                         
  13  14   1          1.93          3.13         7.81 o                         
  14  14   1          1.44         -2.08         5.21 o                         
 -14  15   1         15.87          7.29         5.21 o                         
 -13  15   1        209.20        275.04        19.79 o                         
 -12  15   1         12.61          0.98         4.86 o                         
 -11  15   1         14.52         16.78         5.59 o                         
 -10  15   1          0.07          8.75         4.31 o                         
  -9  15   1          4.45          4.35         4.28 o                         
  -8  15   1         27.02         27.48         7.71 o                         
  -7  15   1        177.37        197.92         8.72 o                         
  -6  15   1         77.09         65.95         7.46 o                         
  -5  15   1          0.88          0.10         5.87 o                         
  -4  15   1        294.76        376.63        10.31 o                         
  -3  15   1         31.72         31.09         4.30 o                         
  -2  15   1        148.89        148.42         7.68 o                         
  -1  15   1        544.34        576.38        14.05 o                         
   0  15   1        204.51        216.14         8.88 o                         
   1  15   1          9.02          7.78         4.76 o                         
   2  15   1       2192.72       2295.90        38.85 o                         
   3  15   1        542.38        470.99        11.98 o                         
   4  15   1          0.21          3.17         4.72 o                         
   5  15   1        288.14        303.64        14.38 o                         
   6  15   1         49.02         50.10        11.16 o                         
   7  15   1        152.59        159.73         8.63 o                         
   8  15   1       2078.62       2000.41        34.66 o                         
   9  15   1          5.33         -4.92         4.92 o                         
  10  15   1         29.84         43.25         9.19 o                         
  11  15   1        366.85        398.83        16.56 o                         
  12  15   1         82.05         98.38         9.76 o                         
  13  15   1          0.63         12.50         9.38 o                         
  14  15   1         16.17          9.38         5.21 o                         
 -14  16   1          4.38          7.29         5.21 o                         
 -13  16   1          4.64          6.25         5.21 o                         
 -12  16   1         26.35         14.59         6.25 o                         
 -11  16   1         27.61         23.44         8.86 o                         
 -10  16   1          0.32          2.01         9.02 o                         
  -9  16   1         80.35         79.20         7.32 o                         
  -8  16   1         32.53         52.31         6.91 o                         
  -7  16   1         14.49         32.24         8.87 o                         
  -6  16   1         25.80         23.54         4.79 o                         
  -5  16   1         65.98         66.78         7.15 o                         
  -4  16   1         42.25         42.55         6.19 o                         
  -3  16   1        170.67        153.35         8.60 o                         
  -2  16   1         16.87         27.34         7.67 o                         
  -1  16   1       1788.02       1794.97        34.64 o                         
   0  16   1         33.77         27.38         7.22 o                         
   1  16   1        162.64        177.19         8.42 o                         
   2  16   1       1094.16       1032.21        19.93 o                         
   3  16   1          0.18          7.49         4.79 o                         
   4  16   1         32.02         22.71         7.07 o                         
   5  16   1         16.88         19.30         7.45 o                         
   6  16   1        315.08        324.89        11.01 o                         
   7  16   1        208.75        218.38         9.54 o                         
   8  16   1          7.56         -4.57         4.57 o                         
   9  16   1         30.52         15.27         5.35 o                         
  10  16   1         44.71         58.26         9.49 o                         
  11  16   1        142.09        164.61        14.59 o                         
  12  16   1        149.10        148.98        20.84 o                         
  13  16   1          9.61         11.46        10.42 o                         
 -13  17   1          2.61         10.42         6.25 o                         
 -12  17   1          4.75          2.08         5.21 o                         
 -11  17   1          5.41          4.91         5.00 o                         
 -10  17   1         55.88         46.33         6.70 o                         
  -9  17   1          0.25          8.52         4.58 o                         
  -8  17   1         22.63         25.45         5.13 o                         
  -7  17   1         21.52         45.73         8.81 o                         
  -6  17   1         57.88         36.56         7.14 o                         
  -5  17   1         58.34         75.01        10.31 o                         
  -4  17   1        466.96        445.16        12.66 o                         
  -3  17   1         50.09         59.75         9.58 o                         
  -2  17   1         26.49         24.01         4.50 o                         
  -1  17   1        812.41        896.03        23.12 o                         
   0  17   1          1.22          7.76         4.77 o                         
   1  17   1         56.24         65.32         8.28 o                         
   2  17   1        658.70        711.30        32.45 o                         
   3  17   1          5.53          3.02        10.34 o                         
   4  17   1         19.30         19.82         5.93 o                         
   5  17   1       2003.43       2036.60        56.25 o                         
   6  17   1        114.35        112.19         8.87 o                         
   7  17   1         51.93         40.51         6.56 o                         
   8  17   1          4.75         -2.56         4.58 o                         
   9  17   1          0.30         -0.08         4.52 o                         
  10  17   1         30.60         21.36         5.76 o                         
  11  17   1        299.25        290.66        17.71 o                         
  12  17   1        325.12        329.21        17.71 o                         
  13  17   1          4.79         13.54         6.25 o                         
 -13  18   1         56.25         33.34         9.38 o                         
 -12  18   1         12.07         26.05         9.38 o                         
 -11  18   1         53.32         49.90         7.71 o                         
 -10  18   1        125.79        161.22         8.21 o                         
  -9  18   1          1.43         -3.78         3.78 o                         
  -8  18   1          6.38          4.94         4.39 o                         
  -7  18   1        297.57        217.76         9.82 o                         
  -6  18   1          0.06         -2.78         4.21 o                         
  -5  18   1        155.94        155.68        10.66 o                         
  -4  18   1        228.87        252.38        11.28 o                         
  -3  18   1        360.21        377.69        16.34 o                         
  -2  18   1         35.64         41.45         5.41 o                         
  -1  18   1         43.88         64.84        10.62 o                         
   0  18   1         28.00         28.42         5.19 o                         
   1  18   1         18.95         16.25         5.19 o                         
   2  18   1        130.70        155.52         9.77 o                         
   3  18   1         13.00          6.59         9.66 o                         
   4  18   1         10.46         10.76         4.95 o                         
   5  18   1        369.61        370.90        13.30 o                         
   6  18   1        283.00        247.16        10.73 o                         
   7  18   1          5.96         11.42         4.52 o                         
   8  18   1          0.51         -2.08         4.21 o                         
   9  18   1          2.94          1.99         4.64 o                         
  10  18   1          0.20         -1.60         7.29 o                         
  11  18   1        175.73        176.07        14.59 o                         
  12  18   1          1.00         -5.21         5.21 o                         
 -12  19   1          8.97          7.29         5.21 o                         
 -11  19   1         17.01         10.57         4.55 o                         
 -10  19   1          2.62          0.52         3.81 o                         
  -9  19   1          6.81          4.48         3.78 o                         
  -8  19   1          3.24          4.61         3.98 o                         
  -7  19   1         95.40        134.26         8.21 o                         
  -6  19   1         38.99         47.80         6.70 o                         
  -5  19   1          4.51          5.64         4.12 o                         
  -4  19   1          0.26         -2.30         6.17 o                         
  -3  19   1         11.41         15.94         3.92 o                         
  -2  19   1          0.74         -3.99         3.99 o                         
  -1  19   1        176.12        193.59         8.54 o                         
   0  19   1          5.27         -2.76         4.12 o                         
   1  19   1        172.11        170.76         9.41 o                         
   2  19   1        344.10        387.21        11.81 o                         
   3  19   1        160.50        156.56         9.04 o                         
   4  19   1          0.00          2.75         4.44 o                         
   5  19   1       1050.61       1021.23        25.46 o                         
   6  19   1         27.15         37.24        10.50 o                         
   7  19   1          4.52          6.28         4.74 o                         
   8  19   1        114.66        127.15         7.92 o                         
   9  19   1         14.30         18.97         5.10 o                         
  10  19   1          2.77         10.74         6.77 o                         
  11  19   1          3.05          9.38         6.25 o                         
 -11  20   1         33.41         37.51         9.38 o                         
 -10  20   1         38.94         27.72         4.41 o                         
  -9  20   1         12.59         18.13         5.99 o                         
  -8  20   1          8.95          9.43         3.78 o                         
  -7  20   1          4.83          8.64         3.76 o                         
  -6  20   1         28.11         25.73         6.06 o                         
  -5  20   1         15.56         16.15         5.16 o                         
  -4  20   1        287.09        292.17         9.70 o                         
  -3  20   1         23.19         21.41         4.85 o                         
  -2  20   1         18.84         20.14         3.89 o                         
  -1  20   1         15.01         24.61         3.96 o                         
   0  20   1         16.79         17.53         4.77 o                         
   1  20   1         40.86         49.50         5.25 o                         
   2  20   1       3507.61       3918.59        71.62 o                         
   3  20   1          3.73          2.94         5.97 o                         
   4  20   1        115.34        114.68         8.84 o                         
   5  20   1          0.09          0.65         4.70 o                         
   6  20   1          6.86          9.53         4.62 o                         
   7  20   1          4.14         11.09         4.12 o                         
   8  20   1         30.03         49.13         6.70 o                         
   9  20   1          3.43          3.49         4.39 o                         
  10  20   1          4.07          9.38         8.33 o                         
 -10  21   1        153.37        149.02         6.95 o                         
  -9  21   1          2.08          3.06         3.17 o                         
  -8  21   1         23.53         31.71         4.86 o                         
  -7  21   1         61.67         45.37         6.28 o                         
  -6  21   1         21.75         16.78         5.87 o                         
  -5  21   1          4.77          2.50         3.78 o                         
  -4  21   1        247.05        296.30         9.74 o                         
  -3  21   1         37.30         33.58         5.59 o                         
  -2  21   1        158.02        161.09         7.97 o                         
  -1  21   1        678.42        736.26        15.30 o                         
   0  21   1         83.38         94.72         6.50 o                         
   1  21   1         39.42         36.43         5.22 o                         
   2  21   1          1.77          8.33         9.38 o                         
   3  21   1          8.97          8.01         4.38 o                         
   5  21   1          7.45          7.81         4.69 o                         
   6  21   1          2.21         -4.00         4.00 o                         
   7  21   1          4.19          3.00         4.00 o                         
   8  21   1         17.31          7.43         4.23 o                         
   9  21   1         58.04         58.75         8.20 o                         
  -9  22   1         20.84         24.07         4.89 o                         
  -8  22   1          0.15          2.66         4.28 o                         
  -7  22   1         75.97        113.18         7.21 o                         
  -6  22   1          3.66          5.71         3.37 o                         
  -5  22   1          4.34          9.30         4.42 o                         
  -4  22   1         53.41         45.49         5.27 o                         
  -3  22   1         12.28          7.83         3.38 o                         
  -2  22   1         65.12         86.52         6.32 o                         
  -1  22   1        321.12        382.96         9.62 o                         
   0  22   1        142.79        146.28         6.89 o                         
   1  22   1         55.29         64.19         6.08 o                         
   2  22   1         49.38         53.07         6.31 o                         
   3  22   1         74.36         67.05         7.71 o                         
   4  22   1          2.84          6.25         4.42 o                         
   5  22   1         16.46          4.17         9.38 o                         
   6  22   1          4.49          5.40         4.00 o                         
   7  22   1          6.06          2.60         8.86 o                         
   8  22   1          9.86          3.53         5.21 o                         
   9  22   1          1.65          7.29         7.29 o                         
  -8  23   1         15.66         17.63        12.50 o                         
  -7  23   1         39.93         37.86         4.95 o                         
  -6  23   1          0.00         -3.37         3.37 o                         
  -5  23   1         93.08         98.72         6.58 o                         
  -4  23   1          8.18          2.33         3.37 o                         
  -3  23   1         12.77          9.38         3.90 o                         
  -2  23   1          0.22         -3.46         3.46 o                         
  -1  23   1         81.55         79.98         5.69 o                         
   0  23   1          0.29          1.80         5.26 o                         
   1  23   1         43.33         45.98         5.61 o                         
   2  23   1        315.89        266.20        10.19 o                         
   3  23   1         15.05         29.09         6.23 o                         
   4  23   1         30.69         32.47         7.81 o                         
   5  23   1          4.23         10.02         6.25 o                         
   6  23   1        169.03        146.90         7.71 o                         
   7  23   1          3.22         -3.31         4.00 o                         
   8  23   1         15.20         11.86         5.21 o                         
  -7  24   1        107.83        160.44        10.42 o                         
  -6  24   1          0.06         -2.32         3.25 o                         
  -5  24   1         96.06         89.96         6.23 o                         
  -4  24   1        107.17         78.94         6.25 o                         
  -3  24   1         43.26         50.38         8.33 o                         
  -2  24   1          1.84          6.62         3.76 o                         
  -1  24   1        464.34        454.29        10.94 o                         
   0  24   1         70.94         69.49         8.12 o                         
   1  24   1        130.76        110.31         6.03 o                         
   2  24   1        334.54        343.80        18.75 o                         
   3  24   1          3.53          3.65         3.68 o                         
   4  24   1         13.36         10.99         5.21 o                         
   5  24   1        224.90        207.33         8.84 o                         
   6  24   1         19.93         10.94         3.68 o                         
  -5  25   1         58.12         69.33         6.25 o                         
  -4  25   1          2.05         14.96         4.17 o                         
  -3  25   1        108.04        114.15         6.97 o                         
  -2  25   1         93.02         82.80         5.95 o                         
  -1  25   1        301.16        291.27         8.06 o                         
   0  25   1        112.55         90.55         8.72 o                         
   1  25   1         16.86          4.86         3.61 o                         
   2  25   1         63.55         79.97         5.89 o                         
   3  25   1          2.04         -3.25         3.25 o                         
   4  25   1          1.53          5.73         2.95 o                         
   5  25   1        289.69        239.73         8.84 o                         
  -2  26   1         35.94         27.73         5.16 o                         
  -1  26   1          0.65         -1.04         6.25 o                         
   0  26   1         36.75          7.29         6.25 o                         
   1  26   1         20.41         14.49         4.00 o                         
   2  26   1          4.80         16.83         4.00 o                         
 -17   0   2         27.96         26.90         7.29 o                         
 -16   0   2          1.40          0.52         6.77 o                         
 -15   0   2         97.60        101.04         8.86 o                         
 -14   0   2       1712.44       1842.26        52.66 o                         
 -13   0   2          4.66          2.05         8.83 o                         
 -12   0   2         15.52         13.08         4.69 o                         
 -11   0   2        751.19        802.46        33.55 o                         
 -10   0   2         14.79         14.14         5.79 o                         
  -9   0   2         26.46         38.76         6.97 o                         
  -8   0   2       1742.33       1987.58        51.93 o                         
  -7   0   2         48.46         48.87         4.23 o                         
  -6   0   2          2.99          2.08         1.72 o                         
  -5   0   2       2466.10       2713.98       110.38 o                         
  -1   0   2      13895.20       9925.71       243.84 o                         
   0   0   2        129.25        130.92         4.69 o                         
   1   0   2      16449.70      16939.32       420.20 o                         
   2   0   2         33.92         17.48         2.50 o                         
   3   0   2         29.56         25.18         3.68 o                         
   4   0   2        931.12        964.10        26.52 o                         
   5   0   2          6.35          1.50         2.32 o                         
   6   0   2        207.15        226.69        10.31 o                         
   7   0   2       1053.26       1284.86        36.41 o                         
   8   0   2         84.71        105.74        16.08 o                         
   9   0   2          1.15          3.24         7.81 o                         
  10   0   2         67.45         57.60         9.38 o                         
  11   0   2        654.31        601.42        22.46 o                         
  12   0   2        436.00        428.49        15.49 o                         
  13   0   2        747.75        823.15        22.05 o                         
  14   0   2        203.91        184.88         9.59 o                         
  15   0   2        418.87        404.93        19.23 o                         
  16   0   2        219.86        214.63         8.38 o                         
 -17   1   2         43.56         41.24         5.11 o                         
 -16   1   2         38.23         37.22         4.54 o                         
 -15   1   2         10.11          9.46         3.49 o                         
 -14   1   2        179.49        177.49         7.57 o                         
 -13   1   2         68.94         69.43         6.16 o                         
 -12   1   2          0.44          2.12         3.36 o                         
 -11   1   2       1039.51       1133.38        22.50 o                         
 -10   1   2          1.66          4.72         3.31 o                         
  -9   1   2          8.96         10.32         3.61 o                         
  -8   1   2        583.56        563.30        12.23 o                         
  -7   1   2          1.92          6.38         1.55 o                         
  -6   1   2        486.39        441.16         8.23 o                         
  -5   1   2        351.12        306.92         6.95 o                         
  -4   1   2        250.29        233.83        10.42 o                         
  -1   1   2        292.16        282.71        10.42 o                         
   0   1   2        142.88        109.97         3.68 o                         
   1   1   2          5.66         16.57         2.60 o                         
   2   1   2        973.47       1158.39        30.20 o                         
   3   1   2         26.79         25.62         3.25 o                         
   4   1   2       1235.96       1197.00        26.47 o                         
   5   1   2         93.98        101.19         5.13 o                         
   6   1   2         12.07         10.42         2.83 o                         
   7   1   2       1188.46       1332.29        26.55 o                         
   8   1   2        338.22        348.87        10.01 o                         
   9   1   2          0.13          1.19         4.64 o                         
  10   1   2          0.35          4.96         7.22 o                         
  11   1   2        240.59        207.21         9.50 o                         
  12   1   2        470.39        495.79        12.72 o                         
  13   1   2         60.56         78.06         6.51 o                         
  14   1   2         82.47         76.79         6.28 o                         
  15   1   2         86.34         83.20         5.74 o                         
  16   1   2        174.36        177.79         5.58 o                         
 -17   2   2          0.09         -3.91         3.91 o                         
 -16   2   2         26.26         24.65         3.66 o                         
 -15   2   2        127.60        120.80         6.17 o                         
 -14   2   2          4.71          3.14         3.34 o                         
 -13   2   2          8.47          7.80         3.45 o                         
 -12   2   2        211.63        215.37         7.87 o                         
 -11   2   2        932.07       1047.58        20.02 o                         
 -10   2   2          6.36          1.38         3.23 o                         
  -9   2   2         54.06         50.50         6.40 o                         
  -8   2   2        650.84        657.86        19.83 o                         
  -7   2   2          0.25          0.21         1.59 o                         
  -6   2   2         84.83         72.21         2.68 o                         
  -5   2   2         68.71         85.29         5.73 o                         
  -4   2   2          5.80          7.44         1.47 o                         
  -3   2   2       3097.78       2716.59        54.74 o                         
  -2   2   2       7020.87       6699.58       152.15 o                         
  -1   2   2         76.85         55.25         1.56 o                         
   0   2   2        950.91        871.76        15.88 o                         
   1   2   2       1528.97       1256.34        29.03 o                         
   2   2   2        331.38        258.41        16.67 o                         
   3   2   2       2066.92       1913.33        73.97 o                         
   4   2   2       2190.82       2266.77        83.34 o                         
   5   2   2         43.94         41.19         3.73 o                         
   6   2   2        103.35        115.64         6.62 o                         
   7   2   2         67.28         64.22        10.72 o                         
   8   2   2        455.41        404.45        11.01 o                         
   9   2   2         29.45         33.56         4.52 o                         
  10   2   2        128.02        109.05         8.43 o                         
  11   2   2        223.34        226.14         9.06 o                         
  12   2   2         45.70         42.78         6.15 o                         
  13   2   2         21.48         17.47         3.55 o                         
  14   2   2         28.66         26.21         3.68 o                         
  15   2   2          0.02         -0.79         2.89 o                         
  16   2   2        133.98        132.57         5.27 o                         
 -17   3   2         28.35         31.50         5.34 o                         
 -16   3   2          6.76          0.81         3.23 o                         
 -15   3   2         12.09          6.16         3.16 o                         
 -14   3   2        536.40        591.97        18.68 o                         
 -13   3   2          7.47          1.43         3.09 o                         
 -12   3   2          1.34          1.72         3.27 o                         
 -11   3   2        237.49        256.63         8.82 o                         
 -10   3   2          1.18         -3.19         3.24 o                         
  -9   3   2          4.80         14.41         4.67 o                         
  -8   3   2        326.34        282.24        10.11 o                         
  -7   3   2        263.28        254.57         9.44 o                         
  -6   3   2        249.14        219.55         5.14 o                         
  -5   3   2       3078.87       2809.22        81.79 o                         
  -4   3   2        222.21        202.48         5.07 o                         
  -3   3   2       2532.79       2316.02        40.63 o                         
  -2   3   2       1808.13       1777.47        31.25 o                         
  -1   3   2        163.21        188.12         4.17 o                         
   0   3   2          3.87          0.60         0.75 o                         
   1   3   2      18901.42      16828.50       415.88 o                         
   2   3   2       1729.83       1382.17        33.45 o                         
   3   3   2        434.94        366.50        11.40 o                         
   4   3   2       2490.10       2618.54        76.65 o                         
   5   3   2         21.77         14.01         4.53 o                         
   6   3   2          2.14          7.86         4.00 o                         
   7   3   2         41.04         31.03         7.42 o                         
   8   3   2         88.95         71.10         6.27 o                         
   9   3   2         67.83         89.80         6.82 o                         
  10   3   2        492.19        503.68        13.47 o                         
  11   3   2         56.63         76.08         8.72 o                         
  12   3   2        165.54        186.56         8.34 o                         
  13   3   2         16.89         18.52         3.55 o                         
  14   3   2        174.44        161.41         7.70 o                         
  15   3   2        358.65        352.59         8.14 o                         
  16   3   2          6.02          6.21         4.03 o                         
 -17   4   2        124.09        123.69         9.26 o                         
 -16   4   2          9.81          5.34         3.23 o                         
 -15   4   2        103.19         99.58         6.92 o                         
 -14   4   2        351.96        370.70        10.71 o                         
 -13   4   2          3.31          3.03         3.50 o                         
 -12   4   2          0.15         -3.30         3.30 o                         
 -11   4   2        446.96        501.03        14.66 o                         
 -10   4   2          2.44          5.58         4.96 o                         
  -9   4   2         50.01         53.09         5.21 o                         
  -8   4   2         58.08         57.06         5.77 o                         
  -7   4   2        210.92        161.30         5.25 o                         
  -6   4   2        179.77        144.33         5.35 o                         
  -5   4   2       3638.00       3770.12        66.67 o                         
  -4   4   2       1636.29       1320.84        23.83 o                         
  -3   4   2       2281.37       2282.36        44.67 o                         
  -2   4   2       5350.35       5334.81       101.43 o                         
  -1   4   2         16.49         23.73         1.95 o                         
   0   4   2        162.15        189.53         4.28 o                         
   1   4   2        660.33        745.76        21.10 o                         
   2   4   2       6871.26       5709.23       100.66 o                         
   3   4   2        416.70        356.18         8.06 o                         
   4   4   2        446.20        385.04        10.41 o                         
   5   4   2        901.03        900.12        21.05 o                         
   6   4   2        222.78        271.42        11.40 o                         
   7   4   2         24.04         47.79         8.48 o                         
   8   4   2          5.70          2.94         3.67 o                         
   9   4   2         27.94         19.25         3.77 o                         
  10   4   2         88.44         99.77         7.73 o                         
  11   4   2        304.60        331.76        10.19 o                         
  12   4   2        134.71        158.48         7.78 o                         
  13   4   2         28.97         42.94         5.86 o                         
  14   4   2       1840.31       1761.33        28.89 o                         
  15   4   2          7.75         10.54         2.86 o                         
  16   4   2         29.49         19.80         3.22 o                         
 -17   5   2         62.08         57.76         6.23 o                         
 -16   5   2         31.63         17.21         3.50 o                         
 -15   5   2          0.64         -0.93         3.11 o                         
 -14   5   2         22.86         25.37         3.83 o                         
 -13   5   2         21.81         10.66         3.96 o                         
 -12   5   2          0.38          4.38         3.44 o                         
 -11   5   2         86.74         89.86         6.40 o                         
 -10   5   2          6.44          8.80         3.57 o                         
  -9   5   2        155.49        133.30         6.30 o                         
  -8   5   2       4825.96       5458.93       137.39 o                         
  -7   5   2          0.96          3.26         3.22 o                         
  -6   5   2        416.82        408.36         9.24 o                         
  -5   5   2        882.28        878.46        17.68 o                         
  -4   5   2        768.95        721.03        14.88 o                         
  -3   5   2         68.54         77.48         3.46 o                         
  -2   5   2      11542.51      11685.93       204.45 o                         
  -1   5   2        302.92        288.10         7.23 o                         
   0   5   2        739.18        643.97        16.62 o                         
   1   5   2      13518.25      12811.61       223.47 o                         
   2   5   2         10.59          5.32         1.36 o                         
   3   5   2        227.86        237.12         5.75 o                         
   4   5   2       3084.06       3216.85        58.08 o                         
   5   5   2        174.17        149.56        16.84 o                         
   6   5   2       1072.09       1041.10        30.18 o                         
   7   5   2        346.51        269.32         9.19 o                         
   8   5   2        357.16        339.58         9.09 o                         
   9   5   2         28.18         26.44         4.03 o                         
  10   5   2        741.85        837.48        15.78 o                         
  11   5   2        133.04        139.53         7.96 o                         
  12   5   2          9.55         11.78         4.03 o                         
  13   5   2        557.87        614.86        13.93 o                         
  14   5   2        105.03         93.62         5.65 o                         
  15   5   2         25.13         17.58         3.60 o                         
  16   5   2          9.93          2.51         3.61 o                         
 -17   6   2        173.41        193.83         8.84 o                         
 -16   6   2          5.70          6.70         3.27 o                         
 -15   6   2          0.25          0.93         3.53 o                         
 -14   6   2         15.50         28.08         7.60 o                         
 -13   6   2         69.36         65.99         5.95 o                         
 -12   6   2          3.17          0.91         4.91 o                         
 -11   6   2          1.23          3.39         3.67 o                         
 -10   6   2          0.60          0.88         3.85 o                         
  -9   6   2         28.02         19.28         3.83 o                         
  -8   6   2       1679.00       1689.84        53.13 o                         
  -7   6   2         88.36         48.78         5.31 o                         
  -6   6   2        500.58        491.44         9.69 o                         
  -5   6   2        699.27        847.13        20.76 o                         
  -4   6   2        940.01        885.98        18.35 o                         
  -3   6   2        864.31        735.17        14.19 o                         
  -2   6   2        242.22        265.56        11.55 o                         
  -1   6   2         24.96          6.94         1.80 o                         
   0   6   2       2293.02       1868.99        33.86 o                         
   1   6   2       4468.68       4511.66        79.83 o                         
   2   6   2        971.17        979.33        19.66 o                         
   3   6   2          0.98          2.14         1.60 o                         
   4   6   2         90.23        123.68         5.02 o                         
   5   6   2       3041.53       2711.17        62.94 o                         
   6   6   2        198.64        188.41         8.53 o                         
   7   6   2       2498.73       2607.91        53.89 o                         
   8   6   2         28.18         32.62         4.72 o                         
   9   6   2         54.76         56.29         6.77 o                         
  10   6   2        245.72        245.88         8.27 o                         
  11   6   2        200.97        217.96         8.78 o                         
  12   6   2         50.87         52.82         6.14 o                         
  13   6   2          5.02          6.35         4.08 o                         
  14   6   2        642.48        552.36        11.12 o                         
  15   6   2         32.17         38.12         5.45 o                         
  16   6   2          3.25          5.63         5.73 o                         
 -17   7   2        392.44        401.88        17.71 o                         
 -16   7   2         31.27         24.67         5.92 o                         
 -15   7   2         11.65         17.59         3.83 o                         
 -14   7   2         89.56         80.46         8.25 o                         
 -13   7   2          0.13          2.69         3.30 o                         
 -12   7   2          1.93         -1.47         3.44 o                         
 -11   7   2         33.47         42.57         5.09 o                         
 -10   7   2         18.31         17.74         3.79 o                         
  -9   7   2          4.52          3.57         3.75 o                         
  -8   7   2       2906.41       2865.48       133.87 o                         
  -7   7   2          1.07          3.18         3.61 o                         
  -6   7   2        438.18        363.52         8.36 o                         
  -5   7   2      15733.88      15936.93       248.66 o                         
  -4   7   2         52.56         38.80         2.90 o                         
  -3   7   2        179.34        164.74         4.45 o                         
  -2   7   2        457.07        634.51        11.45 o                         
  -1   7   2        807.79        660.96        13.15 o                         
   0   7   2         51.41         36.82         2.83 o                         
   1   7   2       8109.34       8772.34       137.72 o                         
   2   7   2         69.75         73.69         3.64 o                         
   3   7   2        229.14        192.06         5.76 o                         
   4   7   2       1610.54       1697.10        37.28 o                         
   5   7   2        543.38        472.69        18.35 o                         
   6   7   2        402.14        369.61        12.96 o                         
   7   7   2        127.56         87.66         9.22 o                         
   8   7   2        116.17        120.55         7.30 o                         
   9   7   2        211.25        190.28         7.86 o                         
  10   7   2        943.60       1027.65        19.18 o                         
  11   7   2         17.26         24.92         5.45 o                         
  12   7   2          0.06          4.91         4.08 o                         
  13   7   2         11.32         10.20         7.06 o                         
  14   7   2          8.26         12.41         3.24 o                         
  15   7   2         13.03         13.41         6.77 o                         
  16   7   2          7.63          6.77         3.68 o                         
 -16   8   2          3.64          6.51         4.23 o                         
 -15   8   2          3.36         -3.02         4.38 o                         
 -14   8   2          4.78         -0.25         3.23 o                         
 -13   8   2          7.00          9.45         6.15 o                         
 -12   8   2         42.53         58.84         6.02 o                         
 -11   8   2          6.95         10.59         4.14 o                         
 -10   8   2          1.60          5.28         3.85 o                         
  -9   8   2          0.13          4.62         3.82 o                         
  -8   8   2        899.81       1027.61        28.56 o                         
  -7   8   2          1.45          6.65         4.17 o                         
  -6   8   2        620.62        608.55        12.34 o                         
  -5   8   2       3683.87       4142.66        66.44 o                         
  -4   8   2        350.06        314.62         8.54 o                         
  -3   8   2         24.22         20.67         2.65 o                         
  -2   8   2        975.12        887.66        18.04 o                         
  -1   8   2          1.74          1.14         1.88 o                         
   0   8   2        158.29        135.01         5.17 o                         
   1   8   2       3238.64       3130.32        61.78 o                         
   2   8   2         55.03         60.94         3.96 o                         
   3   8   2         22.55         25.20         4.36 o                         
   4   8   2         95.54         74.54         6.20 o                         
   5   8   2       1858.12       1993.83        44.20 o                         
   6   8   2         42.23         38.86         4.59 o                         
   7   8   2          7.32         32.29         4.49 o                         
   8   8   2        792.63        790.44        16.27 o                         
   9   8   2        881.30        904.00        21.90 o                         
  10   8   2        145.95        159.63         8.57 o                         
  11   8   2       1252.97       1299.67        27.18 o                         
  12   8   2         20.16         27.64         7.07 o                         
  13   8   2        157.40        161.52         9.02 o                         
  14   8   2          6.04          2.93         3.57 o                         
  15   8   2          1.09          1.95         6.17 o                         
  16   8   2         48.71         57.57         5.76 o                         
 -16   9   2          7.37          4.29         3.60 o                         
 -15   9   2          5.87          3.97         3.76 o                         
 -14   9   2          1.22          1.83         3.78 o                         
 -13   9   2         42.13         32.76         5.03 o                         
 -12   9   2         91.88         74.53         7.18 o                         
 -11   9   2         10.19         16.09         5.17 o                         
 -10   9   2         40.08         32.19         5.22 o                         
  -9   9   2          0.75          3.04         3.34 o                         
  -8   9   2         29.51         41.73         5.95 o                         
  -7   9   2         65.73         69.67         8.42 o                         
  -6   9   2        311.86        300.92        11.58 o                         
  -5   9   2       2798.39       3084.29        50.31 o                         
  -4   9   2          6.52          9.43         2.34 o                         
  -3   9   2         82.18         80.22         4.19 o                         
  -2   9   2         30.85         54.04         3.75 o                         
  -1   9   2          8.78          7.30         2.50 o                         
   0   9   2        276.42        239.24         6.40 o                         
   1   9   2        200.48        229.00         6.48 o                         
   2   9   2        335.36        313.33        12.03 o                         
   3   9   2         19.69         17.74         5.64 o                         
   4   9   2       1591.68       2108.68        46.31 o                         
   5   9   2       2079.65       1818.79        70.84 o                         
   6   9   2          0.03          0.75         4.15 o                         
   7   9   2       1062.05        995.41        24.53 o                         
   8   9   2        441.50        376.75        10.47 o                         
   9   9   2        122.99        125.45         7.37 o                         
  10   9   2       1497.24       1639.03        29.43 o                         
  11   9   2        340.86        340.20        15.05 o                         
  12   9   2         48.69         84.81        11.98 o                         
  13   9   2         39.65         51.50         8.10 o                         
  14   9   2          6.17         -1.62         3.78 o                         
  15   9   2          7.13          8.33         3.90 o                         
 -16  10   2          0.05          5.83         5.20 o                         
 -15  10   2          5.22         10.79         3.95 o                         
 -14  10   2        106.60        113.94         6.81 o                         
 -13  10   2         11.49          9.51         4.04 o                         
 -12  10   2         11.98          9.53         7.07 o                         
 -11  10   2       1390.71       1393.86        28.86 o                         
 -10  10   2        278.24        257.36         8.33 o                         
  -9  10   2        282.38        283.47         9.95 o                         
  -8  10   2       2017.34       2195.02        47.92 o                         
  -7  10   2        372.93        324.94        12.06 o                         
  -6  10   2        108.17        120.96         6.61 o                         
  -5  10   2          3.88          3.53         5.21 o                         
  -4  10   2        131.64        160.35         8.72 o                         
  -3  10   2        338.80        307.97         8.56 o                         
  -2  10   2       2604.52       2929.83        47.80 o                         
  -1  10   2        804.08        667.51        13.02 o                         
   0  10   2        146.29        144.38         6.08 o                         
   1  10   2        814.40        931.48        21.85 o                         
   2  10   2        123.43        130.14         9.56 o                         
   3  10   2       1394.52       1348.12        31.27 o                         
   4  10   2       3553.56       3504.33       127.10 o                         
   5  10   2         54.85        106.90        10.17 o                         
   6  10   2         59.96         57.41         7.07 o                         
   7  10   2        602.41        625.84        14.21 o                         
   8  10   2        220.98        237.16         9.79 o                         
   9  10   2         28.49         30.20         9.48 o                         
  10  10   2        146.69        171.41         8.18 o                         
  11  10   2        491.10        522.87        14.32 o                         
  12  10   2         11.03          4.30         5.76 o                         
  13  10   2        140.63        146.37         9.62 o                         
  14  10   2         71.01         74.31         6.47 o                         
  15  10   2         13.66         14.59         4.42 o                         
 -16  11   2         27.25         34.38         9.38 o                         
 -15  11   2          1.57         -4.29         4.29 o                         
 -14  11   2        129.65        101.12         7.23 o                         
 -13  11   2          3.23          5.56         5.26 o                         
 -12  11   2          8.69          7.61         5.11 o                         
 -11  11   2       2719.55       2832.08        53.16 o                         
 -10  11   2          2.20         -1.47         3.83 o                         
  -9  11   2        221.71        215.26         8.03 o                         
  -8  11   2        210.15        229.43        14.54 o                         
  -7  11   2         97.42        105.74         9.70 o                         
  -6  11   2          4.82          5.66         6.77 o                         
  -5  11   2        525.46        533.32        22.23 o                         
  -4  11   2        259.26        292.40        12.68 o                         
  -3  11   2        169.83        171.22         7.96 o                         
  -2  11   2        599.29        687.49        17.24 o                         
  -1  11   2         52.90         62.39         6.20 o                         
   0  11   2        368.00        340.55        11.02 o                         
   1  11   2        397.80        484.55        13.81 o                         
   2  11   2       1006.39        933.53        23.04 o                         
   3  11   2          0.05         11.81         5.49 o                         
   4  11   2        541.38        687.61        18.65 o                         
   5  11   2        122.07         88.99         7.39 o                         
   6  11   2        137.13        149.40        10.56 o                         
   7  11   2        466.71        508.98        12.76 o                         
   8  11   2        529.18        489.77        13.65 o                         
   9  11   2         20.24         22.86         4.57 o                         
  10  11   2         86.15        102.73         8.25 o                         
  11  11   2        550.73        560.01        17.59 o                         
  12  11   2         57.76         71.72         8.86 o                         
  13  11   2        107.19        104.68         9.19 o                         
  14  11   2          4.11          8.30         4.23 o                         
  15  11   2         58.38         59.09         6.23 o                         
 -15  12   2         81.49         70.84        10.42 o                         
 -14  12   2          2.40         -5.33         5.33 o                         
 -13  12   2          2.31          6.98         4.39 o                         
 -12  12   2          3.87         14.09         4.74 o                         
 -11  12   2        106.12        115.47         7.71 o                         
 -10  12   2        101.52         93.35         7.23 o                         
  -9  12   2        153.45        164.35         7.63 o                         
  -8  12   2        189.21        196.41        12.63 o                         
  -7  12   2         86.49        106.69         8.42 o                         
  -6  12   2         11.33         10.83         4.29 o                         
  -5  12   2       1192.52       1258.28        27.10 o                         
  -4  12   2        216.81        177.76         8.40 o                         
  -3  12   2        395.70        352.11        12.42 o                         
  -2  12   2        752.39        892.01        21.80 o                         
  -1  12   2        832.41        725.66        18.82 o                         
   0  12   2        147.22        141.20         8.27 o                         
   1  12   2       2035.20       2218.56        47.92 o                         
   2  12   2         12.27         23.32         6.53 o                         
   3  12   2         58.43         46.55         6.37 o                         
   4  12   2        394.96        522.35        12.86 o                         
   5  12   2         84.41         94.65        10.09 o                         
   6  12   2        211.24        201.82         8.80 o                         
   7  12   2       1090.50       1161.66        27.91 o                         
   8  12   2        107.47        106.84         7.14 o                         
   9  12   2         89.02         75.53         8.42 o                         
  10  12   2          7.56          6.48         4.76 o                         
  11  12   2          0.36         -5.33         5.33 o                         
  12  12   2        124.01        112.78         8.86 o                         
  13  12   2         17.65         33.75         8.01 o                         
  14  12   2          0.02          6.16         4.00 o                         
 -15  13   2         65.97         62.51        10.42 o                         
 -14  13   2         21.87          2.56         4.69 o                         
 -13  13   2         55.50         44.67         7.71 o                         
 -12  13   2         10.97          5.15         6.23 o                         
 -11  13   2         23.81         31.90         6.00 o                         
 -10  13   2          1.50          5.89         4.08 o                         
  -9  13   2        179.71        185.89         7.74 o                         
  -8  13   2        356.56        397.94        10.47 o                         
  -7  13   2         73.73         74.66         8.84 o                         
  -6  13   2        143.00        130.59         8.25 o                         
  -5  13   2        482.10        382.08        10.99 o                         
  -4  13   2        167.02        150.64        12.33 o                         
  -3  13   2         68.18         67.60        10.83 o                         
  -2  13   2          2.22          6.29         4.26 o                         
  -1  13   2          3.34          5.37         3.69 o                         
   0  13   2        601.95        628.55        13.21 o                         
   1  13   2        156.52        207.63        11.43 o                         
   2  13   2        265.80        206.28         8.16 o                         
   3  13   2         29.88         36.54         4.95 o                         
   4  13   2        223.69        319.61        10.20 o                         
   5  13   2          0.00         -1.95         4.44 o                         
   6  13   2         83.10         96.48        10.46 o                         
   7  13   2        158.38        175.87         7.62 o                         
   8  13   2       2438.07       2438.12        37.92 o                         
   9  13   2         25.47         21.77         4.59 o                         
  10  13   2         70.21         80.55         7.97 o                         
  11  13   2         82.28         71.22         9.19 o                         
  12  13   2          0.00         -4.17         5.16 o                         
  13  13   2          8.32         14.69         4.32 o                         
  14  13   2         31.24         34.65         9.38 o                         
 -15  14   2         13.28         15.63         6.25 o                         
 -14  14   2        349.68        263.58        15.63 o                         
 -13  14   2         20.99         20.63         5.20 o                         
 -12  14   2         81.93         77.66         9.19 o                         
 -11  14   2          6.62          5.99         4.10 o                         
 -10  14   2        157.44        148.11         7.29 o                         
  -9  14   2          6.67          1.48         4.14 o                         
  -8  14   2         89.17         89.79         6.96 o                         
  -7  14   2         87.47         92.43         8.19 o                         
  -6  14   2          3.71          0.82         4.39 o                         
  -5  14   2        230.39        271.80         9.84 o                         
  -4  14   2          4.20         10.09         4.53 o                         
  -3  14   2          4.65          7.97         4.20 o                         
  -2  14   2       1406.30       1589.30        31.12 o                         
  -1  14   2         36.82         54.56         7.18 o                         
   0  14   2        308.54        297.88         8.06 o                         
   1  14   2        110.97        118.01         7.99 o                         
   2  14   2         87.51         63.42         5.23 o                         
   3  14   2        220.98        220.28         9.77 o                         
   4  14   2        211.82        231.79        12.55 o                         
   5  14   2         70.63         64.77         7.26 o                         
   6  14   2         60.94         55.04         8.52 o                         
   7  14   2       1709.04       1764.08        28.42 o                         
   8  14   2         14.63          4.16         3.93 o                         
   9  14   2          7.90          6.85         4.30 o                         
  10  14   2          4.04         12.86         6.01 o                         
  11  14   2        127.47        117.58        10.66 o                         
  12  14   2          0.31         -2.80         4.75 o                         
  13  14   2          0.46          5.63         5.20 o                         
  14  14   2         10.96         31.25         8.33 o                         
 -14  15   2        362.68        397.97        19.79 o                         
 -13  15   2          9.56         13.54         4.81 o                         
 -12  15   2         17.57         10.68         7.29 o                         
 -11  15   2        430.74        349.13        10.40 o                         
 -10  15   2          0.19          6.16         4.12 o                         
  -9  15   2         19.35         17.92         4.12 o                         
  -8  15   2        157.65        165.63         8.17 o                         
  -7  15   2         28.34         36.37         7.07 o                         
  -6  15   2          1.46          3.66         4.02 o                         
  -5  15   2       3096.20       3191.87        59.12 o                         
  -4  15   2         65.11         54.66         5.72 o                         
  -3  15   2          0.04         -0.84         4.36 o                         
  -2  15   2        365.52        446.81        10.70 o                         
  -1  15   2        404.30        434.57        10.43 o                         
   0  15   2        242.64        237.03         7.28 o                         
   1  15   2         75.45         90.43         7.02 o                         
   2  15   2          0.03          0.59         4.13 o                         
   3  15   2         18.95         12.42         4.99 o                         
   4  15   2       1012.40       1058.90        28.08 o                         
   5  15   2          1.92          4.74         4.48 o                         
   6  15   2          0.13          4.50         4.45 o                         
   7  15   2         70.71         62.15         5.97 o                         
   8  15   2         33.05         35.14         5.01 o                         
   9  15   2          1.55          0.39         4.02 o                         
  10  15   2          0.72         15.55         5.84 o                         
  11  15   2         16.88         12.36         5.49 o                         
  12  15   2         23.09         16.52         5.00 o                         
  13  15   2          1.76          9.38         4.69 o                         
 -14  16   2         25.08         17.71         5.21 o                         
 -13  16   2         20.53          9.38         7.29 o                         
 -12  16   2         13.77         35.42        13.54 o                         
 -11  16   2        111.74         95.65         7.82 o                         
 -10  16   2          7.91         12.37         4.20 o                         
  -9  16   2          5.72         -3.60         3.97 o                         
  -8  16   2        826.12        871.83        19.59 o                         
  -7  16   2         13.42         10.21         4.28 o                         
  -6  16   2         13.74         15.88         5.64 o                         
  -5  16   2         50.56         51.92         6.12 o                         
  -4  16   2         48.34         59.07         7.99 o                         
  -3  16   2        505.61        512.86        13.38 o                         
  -2  16   2        988.32       1100.23        26.86 o                         
  -1  16   2         20.91         23.23         4.64 o                         
   0  16   2         44.90         33.94         5.27 o                         
   1  16   2        648.67        616.66        13.69 o                         
   2  16   2         12.20          0.03         4.97 o                         
   3  16   2         42.12         36.67         7.32 o                         
   4  16   2        277.51        311.95        18.77 o                         
   5  16   2          8.25         14.49         5.42 o                         
   6  16   2        196.80        188.07         8.03 o                         
   7  16   2        153.98        174.77         7.62 o                         
   8  16   2         10.17          7.33         4.08 o                         
   9  16   2          0.25          4.98         4.18 o                         
  10  16   2        134.56        139.15        11.40 o                         
  11  16   2         44.76         38.99        10.42 o                         
  12  16   2          2.96         -2.08         6.25 o                         
  13  16   2          0.92         12.50         6.25 o                         
 -13  17   2          3.55          8.33         9.38 o                         
 -12  17   2          7.75         12.50         5.21 o                         
 -11  17   2         16.50          2.54         4.23 o                         
 -10  17   2         11.10         12.60         4.12 o                         
  -9  17   2          7.44          8.52         4.54 o                         
  -8  17   2          1.10         -3.72         3.72 o                         
  -7  17   2          3.76          4.46         4.04 o                         
  -6  17   2         47.88         60.97         8.57 o                         
  -5  17   2         28.08         30.71         4.84 o                         
  -4  17   2         96.37        102.68         6.84 o                         
  -3  17   2         20.33         15.69         4.40 o                         
  -2  17   2        655.38        671.96        15.99 o                         
  -1  17   2        123.03        117.06         7.57 o                         
   0  17   2         69.26         61.41         7.36 o                         
   1  17   2         11.79         28.28         6.01 o                         
   2  17   2          1.07         14.73         9.47 o                         
   3  17   2          0.29         10.18         5.52 o                         
   4  17   2        160.13        200.16        12.49 o                         
   5  17   2        669.20        628.78        16.16 o                         
   6  17   2         73.72         52.35         8.20 o                         
   7  17   2         88.60         91.95         7.11 o                         
   8  17   2        261.53        246.75         9.87 o                         
   9  17   2         73.52         64.46         8.53 o                         
  10  17   2          7.40         44.80        14.59 o                         
  11  17   2         72.46         71.88        12.50 o                         
  12  17   2         22.71         21.88         6.25 o                         
 -12  18   2          6.34          7.29         5.21 o                         
 -11  18   2         10.45          0.91         3.98 o                         
 -10  18   2         11.73         25.13         5.76 o                         
  -9  18   2          0.01          2.55         4.28 o                         
  -8  18   2        741.63        780.51        20.66 o                         
  -7  18   2         10.93          8.70         3.95 o                         
  -6  18   2          1.44         -3.88         3.88 o                         
  -5  18   2        708.58        783.89        18.42 o                         
  -4  18   2         68.34         60.31         6.89 o                         
  -3  18   2         18.98         17.59         4.53 o                         
  -2  18   2       4430.04       5111.28        92.20 o                         
  -1  18   2        195.73        212.18         8.97 o                         
   0  18   2         42.05         35.27         5.28 o                         
   1  18   2          2.18         -4.79         4.79 o                         
   2  18   2          6.40          0.60         5.45 o                         
   3  18   2          3.63         -0.62         5.30 o                         
   4  18   2        758.16        798.43        21.43 o                         
   5  18   2        165.26        132.71         9.44 o                         
   6  18   2         39.81         27.26         4.82 o                         
   7  18   2        203.31        196.15         9.11 o                         
   8  18   2         13.44         11.02         4.86 o                         
   9  18   2         54.58         53.24         8.28 o                         
  10  18   2         13.33         25.00         8.33 o                         
  11  18   2         54.89         38.55        12.50 o                         
 -12  19   2         32.56         38.55         8.33 o                         
 -11  19   2          0.21          5.12         3.86 o                         
 -10  19   2          1.34         -3.17         3.17 o                         
  -9  19   2          0.16          4.86         4.09 o                         
  -8  19   2         77.42         94.34         7.99 o                         
  -7  19   2          0.64         -3.08         5.17 o                         
  -6  19   2          5.17          6.05         4.62 o                         
  -5  19   2          0.28          4.17         6.38 o                         
  -4  19   2          0.63         -0.69         4.96 o                         
  -3  19   2        212.23        234.52         9.38 o                         
  -2  19   2       2204.62       2291.12        43.62 o                         
  -1  19   2          0.36         -1.31         6.94 o                         
   0  19   2          9.81          5.03         4.91 o                         
   1  19   2        629.16        673.72        18.65 o                         
   2  19   2         34.75         25.60        10.46 o                         
   3  19   2         24.25         23.96         8.33 o                         
   4  19   2        498.59        501.52        18.04 o                         
   5  19   2          0.60          3.13         5.16 o                         
   6  19   2         18.77         16.39         5.49 o                         
   7  19   2          0.64          3.63         4.79 o                         
   8  19   2        148.86        138.02         8.47 o                         
   9  19   2          2.08         -0.59         5.04 o                         
  10  19   2         11.15         26.05         9.38 o                         
 -11  20   2        485.07        474.40        40.63 o                         
 -10  20   2          2.00          7.86         3.90 o                         
  -9  20   2         28.49         15.28         3.61 o                         
  -8  20   2         31.05         15.37         3.78 o                         
  -7  20   2         10.28          8.18         3.78 o                         
  -6  20   2          0.01          0.47         3.90 o                         
  -5  20   2        117.93        129.08         7.22 o                         
  -4  20   2          0.35          4.37         4.90 o                         
  -3  20   2         20.85         13.77         4.51 o                         
  -2  20   2        330.43        389.23        11.15 o                         
  -1  20   2         67.95         60.13        13.19 o                         
   0  20   2        133.36        130.56         8.38 o                         
   1  20   2        399.07        419.44        13.60 o                         
   2  20   2        106.62        147.37        10.42 o                         
   3  20   2        218.74        225.56        11.79 o                         
   4  20   2          2.73          5.21         5.21 o                         
   5  20   2          1.30          6.04         5.49 o                         
   6  20   2         17.27         13.54         5.16 o                         
   7  20   2         91.76         88.73         8.10 o                         
   8  20   2          1.38         13.02         5.16 o                         
   9  20   2          8.78          7.29         8.33 o                         
 -10  21   2          2.17          2.46         4.00 o                         
  -9  21   2          4.35          1.74         4.75 o                         
  -8  21   2         48.58         31.49         5.35 o                         
  -7  21   2         15.68          9.71         4.74 o                         
  -6  21   2          1.34          4.48         3.78 o                         
  -5  21   2        308.16        349.62        11.43 o                         
  -4  21   2         74.48         70.36         5.69 o                         
  -3  21   2         14.75         18.24         5.16 o                         
  -2  21   2        438.66        497.74        12.61 o                         
  -1  21   2         19.33         24.59         4.25 o                         
   0  21   2         25.04         29.91         5.02 o                         
   1  21   2        567.33        652.62        13.79 o                         
   2  21   2       1009.72        976.32        25.48 o                         
   3  21   2         96.18        102.23        12.46 o                         
   4  21   2         31.19         29.65         9.38 o                         
   5  21   2        164.30        141.75         8.84 o                         
   6  21   2         31.02         46.04         6.63 o                         
   7  21   2          0.74          2.60         6.77 o                         
   8  21   2         29.83         17.86         5.00 o                         
   9  21   2         37.68         45.84        11.46 o                         
  -9  22   2          0.48          2.78         3.01 o                         
  -8  22   2         61.10         28.71         6.28 o                         
  -7  22   2         12.67          8.52         3.97 o                         
  -6  22   2         43.26         42.19         5.13 o                         
  -5  22   2         18.90         23.66         6.56 o                         
  -4  22   2          0.18         -0.60         3.23 o                         
  -3  22   2         71.08         79.75         5.35 o                         
  -2  22   2         37.91         34.43         4.21 o                         
  -1  22   2          0.57          1.53         3.11 o                         
   0  22   2         13.05         10.21         3.38 o                         
   1  22   2       3343.74       3379.71        55.16 o                         
   2  22   2          0.73          8.09         4.07 o                         
   3  22   2         26.94         24.07         6.25 o                         
   4  22   2       1073.12       1040.69        30.20 o                         
   5  22   2         32.58         44.86         6.97 o                         
   6  22   2         11.62          5.40         4.00 o                         
   7  22   2        172.36        168.07         8.45 o                         
   8  22   2         61.33         47.70        10.94 o                         
  -8  23   2         68.15         72.09         4.86 o                         
  -7  23   2         12.84          5.49         4.84 o                         
  -6  23   2          6.32          8.61         3.29 o                         
  -5  23   2        553.32        633.86        16.03 o                         
  -4  23   2         85.80         72.02         6.05 o                         
  -3  23   2          4.76         10.96         3.19 o                         
  -2  23   2        107.28        104.62         5.40 o                         
  -1  23   2          1.84          3.89         3.36 o                         
   0  23   2         33.29         36.92         4.53 o                         
   1  23   2        166.92        189.25         7.55 o                         
   2  23   2         13.07         10.89         4.00 o                         
   3  23   2         59.51         54.67         5.89 o                         
   4  23   2        317.22        384.71        14.00 o                         
   5  23   2        151.90        132.32         7.37 o                         
   6  23   2         45.20         46.77         5.49 o                         
   7  23   2          1.60          5.68         6.25 o                         
  -7  24   2         10.40         22.71         4.75 o                         
  -6  24   2         16.27         16.03         3.66 o                         
  -5  24   2         91.55        132.60         9.15 o                         
  -4  24   2          0.62         -2.08         3.68 o                         
  -3  24   2          5.47          2.60         3.31 o                         
  -2  24   2        529.40        507.40        10.75 o                         
  -1  24   2          3.53          9.64         3.06 o                         
   0  24   2         30.49         44.05         5.17 o                         
   1  24   2          5.59          4.21         7.62 o                         
   2  24   2         21.07         17.13         4.00 o                         
   3  24   2         26.27         29.92         5.16 o                         
   4  24   2         18.10         17.96         3.68 o                         
   5  24   2        313.89        316.46        11.40 o                         
   6  24   2          2.20         -0.52         5.73 o                         
  -5  25   2        287.58        300.51        17.19 o                         
  -4  25   2          1.61          3.65         3.68 o                         
  -3  25   2          1.79          5.73         3.68 o                         
  -2  25   2         52.38         69.37         5.35 o                         
  -1  25   2         43.36         36.16         4.42 o                         
   0  25   2         15.63          5.11         4.69 o                         
   1  25   2          0.03         -2.50         3.47 o                         
   2  25   2          1.36          4.17         3.68 o                         
   3  25   2         10.17          4.69         3.68 o                         
   4  25   2        219.11        224.09         8.86 o                         
 -17   1   3         47.50         46.76        11.46 o                         
 -16   1   3          9.62          7.29         3.36 o                         
 -15   1   3        121.72        134.58         6.77 o                         
 -14   1   3          9.11          2.14         3.98 o                         
 -13   1   3         90.41         95.45         7.07 o                         
 -12   1   3        277.88        294.86         9.74 o                         
 -11   1   3         32.07         25.10         5.29 o                         
 -10   1   3         48.05         38.94         5.17 o                         
  -9   1   3          8.49         10.49         3.41 o                         
  -8   1   3         10.75          5.59         4.17 o                         
  -7   1   3        181.85        194.47         8.84 o                         
  -6   1   3       3515.60       3821.01        96.50 o                         
  -5   1   3       1242.18       1142.76        43.76 o                         
  -1   1   3          2.13          1.93         0.60 o                         
   0   1   3       2605.17       2424.63        49.92 o                         
   1   1   3       3383.55       2795.12        71.36 o                         
   2   1   3        440.64        386.26         9.81 o                         
   3   1   3       1604.60       1865.96        34.51 o                         
   4   1   3       4976.30       5018.09        87.58 o                         
   5   1   3        698.57        785.25        16.78 o                         
   6   1   3         68.72        123.25         8.72 o                         
   7   1   3        272.12        282.85         8.61 o                         
   8   1   3          0.01         -0.56         3.86 o                         
   9   1   3        116.00        106.54         7.08 o                         
  10   1   3         36.41         51.28         6.80 o                         
  11   1   3          1.39         -2.85         4.64 o                         
  12   1   3          1.13          1.76         3.77 o                         
  13   1   3         63.32         60.32         5.56 o                         
  14   1   3         54.64         55.20         4.95 o                         
  15   1   3        343.17        356.93         7.86 o                         
  16   1   3          1.10          2.40         3.91 o                         
 -17   2   3         43.50         38.55         6.23 o                         
 -16   2   3          1.11          1.88         3.31 o                         
 -15   2   3         47.17         42.27         5.07 o                         
 -14   2   3         36.60         37.78         4.97 o                         
 -13   2   3         13.62          7.68         5.07 o                         
 -12   2   3        526.07        625.64        16.29 o                         
 -11   2   3         36.24         43.97         9.09 o                         
 -10   2   3         24.81         20.65         3.80 o                         
  -9   2   3          0.18          2.55         3.41 o                         
  -8   2   3        322.26        345.99        12.52 o                         
  -7   2   3          0.69          2.08         3.25 o                         
  -6   2   3       1130.70       1330.19        35.42 o                         
  -5   2   3       1172.26        960.44        37.51 o                         
  -2   2   3       4610.70       4124.60       103.14 o                         
  -1   2   3        100.34        106.43         4.17 o                         
   0   2   3      10092.35       9858.98       243.10 o                         
   1   2   3        620.19        438.90        12.52 o                         
   2   2   3        864.94        866.78        23.57 o                         
   3   2   3      13490.89      12689.76       314.19 o                         
   4   2   3        349.71        429.98        10.83 o                         
   5   2   3        289.63        320.03         9.17 o                         
   6   2   3       1530.68       1712.38        33.19 o                         
   7   2   3        105.42         93.82         7.90 o                         
   8   2   3        133.58        138.63         7.75 o                         
   9   2   3         69.78         69.70         6.07 o                         
  10   2   3          0.16          0.73         4.73 o                         
  11   2   3         52.18         47.60         6.27 o                         
  12   2   3         11.22         14.50         3.96 o                         
  13   2   3        325.26        398.23        15.24 o                         
  14   2   3        118.06        108.49         5.66 o                         
  15   2   3         87.54        100.40         4.96 o                         
  16   2   3        747.24        669.77        17.15 o                         
 -17   3   3         28.28         25.00         7.29 o                         
 -16   3   3          7.77          9.57         3.51 o                         
 -15   3   3        236.96        241.36         8.74 o                         
 -14   3   3         35.52         35.39         4.81 o                         
 -13   3   3          0.81          4.99         3.36 o                         
 -12   3   3        312.13        342.18         9.81 o                         
 -11   3   3          1.42          2.66         4.21 o                         
 -10   3   3         87.70         97.41         6.03 o                         
  -9   3   3        604.09        558.43        28.72 o                         
  -8   3   3        169.76        176.60         9.49 o                         
  -7   3   3        293.95        259.80        10.66 o                         
  -5   3   3          1.82         22.92         6.25 o                         
  -4   3   3        507.66        509.33        14.24 o                         
  -3   3   3      19503.98      20872.65       513.75 o                         
  -2   3   3         63.32         39.86         1.66 o                         
  -1   3   3         97.95         83.38         2.60 o                         
   0   3   3        176.82        179.81         7.97 o                         
   1   3   3       1954.72       2000.73        50.83 o                         
   2   3   3        403.30        474.03        14.00 o                         
   3   3   3        493.01        719.81        20.39 o                         
   4   3   3       2376.05       2212.15        47.31 o                         
   5   3   3        140.53        100.69         6.80 o                         
   6   3   3        961.66       1130.95        29.14 o                         
   7   3   3        664.64        688.03        16.63 o                         
   8   3   3         19.74         11.44         4.05 o                         
   9   3   3        872.65        928.11        18.72 o                         
  10   3   3         18.77         10.82         5.11 o                         
  11   3   3        273.39        269.55        10.92 o                         
  12   3   3        355.43        400.31        10.88 o                         
  13   3   3        525.41        581.59        15.06 o                         
  14   3   3         91.00         89.46         6.10 o                         
  15   3   3          0.32          1.40         2.88 o                         
  16   3   3          1.18          3.13         6.25 o                         
 -17   4   3          0.06          4.26         4.00 o                         
 -16   4   3          0.15         -0.27         3.21 o                         
 -15   4   3          2.17          4.58         3.51 o                         
 -14   4   3          1.84         -1.92         3.49 o                         
 -13   4   3         15.76         13.29         3.79 o                         
 -12   4   3         50.27         44.34         5.00 o                         
 -11   4   3          0.49          4.58         8.09 o                         
 -10   4   3         51.67         49.06         5.24 o                         
  -9   4   3          3.75         14.09         3.50 o                         
  -8   4   3        101.96         92.88         7.71 o                         
  -7   4   3         11.21          9.29         4.24 o                         
  -6   4   3       5920.89       6387.42       155.27 o                         
  -5   4   3          0.12          4.17         2.03 o                         
  -4   4   3        413.04        449.88        13.08 o                         
  -3   4   3       3856.38       4217.99        66.06 o                         
  -2   4   3         51.89         86.26         2.71 o                         
  -1   4   3         70.33         90.82         2.83 o                         
   0   4   3       2675.24       2791.57        57.14 o                         
   1   4   3       2173.77       1997.43        36.33 o                         
   2   4   3        196.08        196.33         8.21 o                         
   3   4   3        272.23        321.93        12.28 o                         
   4   4   3       1238.67       1216.66        33.89 o                         
   5   4   3        130.28        106.67         9.90 o                         
   6   4   3       1062.97       1168.43        34.20 o                         
   7   4   3        751.05        780.09        18.91 o                         
   8   4   3        973.40        937.97        18.92 o                         
   9   4   3         70.85         84.85         7.24 o                         
  10   4   3         17.45         17.62         3.80 o                         
  11   4   3         13.02         13.25         4.14 o                         
  12   4   3        854.13        981.38        22.49 o                         
  13   4   3        676.74        671.89        16.03 o                         
  14   4   3         45.22         52.47         5.12 o                         
  15   4   3         29.17         26.02         4.04 o                         
  16   4   3         10.99          7.91         3.17 o                         
 -17   5   3         22.17         32.95         5.76 o                         
 -16   5   3        130.29        131.69         6.80 o                         
 -15   5   3          7.00         19.66         7.70 o                         
 -14   5   3         98.75         94.81         6.23 o                         
 -13   5   3          9.85         11.58         3.71 o                         
 -12   5   3       1003.81       1090.93        24.06 o                         
 -11   5   3          4.32          4.59         3.79 o                         
 -10   5   3         32.00         21.34         4.30 o                         
  -9   5   3       1554.31       1560.18        33.37 o                         
  -8   5   3          0.00          4.69         4.05 o                         
  -7   5   3         98.85        150.44        17.19 o                         
  -6   5   3        573.83        620.58        18.98 o                         
  -5   5   3          7.51          1.50         1.49 o                         
  -4   5   3          4.60          5.05         1.37 o                         
  -3   5   3        304.41        303.14        12.29 o                         
  -2   5   3       1558.84       1387.67        22.63 o                         
  -1   5   3        203.11        210.91         5.67 o                         
   0   5   3       8880.57       8781.01       137.63 o                         
   1   5   3       4522.08       3982.77        63.46 o                         
   2   5   3        138.51        106.80         5.06 o                         
   3   5   3       1693.70       1745.92        32.94 o                         
   4   5   3          6.96          8.62         4.00 o                         
   5   5   3         40.30         47.64         8.00 o                         
   6   5   3         20.33         21.03         4.77 o                         
   7   5   3          1.66         14.29         4.54 o                         
   8   5   3         47.00         62.76         6.65 o                         
   9   5   3        192.72        235.17         8.85 o                         
  10   5   3        172.22        195.03         7.77 o                         
  11   5   3        318.67        344.21        10.45 o                         
  12   5   3        592.71        656.30        15.01 o                         
  13   5   3        388.54        417.49        10.79 o                         
  14   5   3          0.00          4.30         3.15 o                         
  15   5   3          7.70         10.73         3.23 o                         
  16   5   3          0.21         -1.04         5.21 o                         
 -17   6   3          0.22          5.37         8.33 o                         
 -16   6   3          0.49         -1.53         3.51 o                         
 -15   6   3          2.48          1.83         3.49 o                         
 -14   6   3          1.60          3.08         3.60 o                         
 -13   6   3          2.50          0.28         4.40 o                         
 -12   6   3        410.34        496.77        11.97 o                         
 -11   6   3        179.48        176.23         7.37 o                         
 -10   6   3          0.81          1.59         3.87 o                         
  -9   6   3         42.47         75.40         6.06 o                         
  -8   6   3         24.30         24.62         4.52 o                         
  -7   6   3        937.59        997.95        39.59 o                         
  -6   6   3       1121.29       1116.76        30.57 o                         
  -5   6   3        669.33        712.38        12.66 o                         
  -4   6   3         50.36         50.13         2.87 o                         
  -3   6   3         30.03         25.34         3.05 o                         
  -2   6   3         51.85         34.28         2.54 o                         
  -1   6   3        242.60        236.08         5.37 o                         
   0   6   3       9196.46       8311.37       145.98 o                         
   1   6   3       4870.52       4440.33        70.72 o                         
   2   6   3        686.98        739.25        15.07 o                         
   3   6   3         14.96         10.51         2.71 o                         
   4   6   3        113.60        109.24         8.45 o                         
   5   6   3          0.17          0.80         4.75 o                         
   6   6   3         13.11          4.83         4.23 o                         
   7   6   3          5.56          3.86         4.31 o                         
   8   6   3        143.58        153.92         7.29 o                         
   9   6   3        197.62        233.00         9.13 o                         
  10   6   3        461.89        451.96        18.79 o                         
  11   6   3        469.13        473.71        12.44 o                         
  12   6   3          0.84          7.60         3.94 o                         
  13   6   3        571.51        630.95        15.23 o                         
  14   6   3          0.39         -1.31         3.36 o                         
  15   6   3          1.88         -0.63         3.35 o                         
 -17   7   3         55.29         32.30         8.33 o                         
 -16   7   3         37.22         46.79         6.29 o                         
 -15   7   3          4.42          7.53         3.50 o                         
 -14   7   3          8.75         10.75         3.65 o                         
 -13   7   3          6.42         10.94         3.55 o                         
 -12   7   3          0.01         -0.81         3.47 o                         
 -11   7   3         69.57         54.68         7.82 o                         
 -10   7   3         42.28         43.22         4.68 o                         
  -9   7   3       1164.99       1164.32        21.60 o                         
  -8   7   3        391.35        396.53        11.62 o                         
  -7   7   3       1121.28       1089.92        22.52 o                         
  -6   7   3         22.75         34.30        24.48 o                         
  -5   7   3        104.00        110.71         4.56 o                         
  -4   7   3        470.65        478.51         9.39 o                         
  -3   7   3        159.67        190.72         5.07 o                         
  -2   7   3        374.80        350.60         7.26 o                         
  -1   7   3        400.51        337.40         7.26 o                         
   0   7   3        654.65        586.14        11.38 o                         
   1   7   3       1592.19       1424.18        25.54 o                         
   2   7   3        398.25        443.03         9.67 o                         
   3   7   3        342.33        419.39        12.42 o                         
   4   7   3         88.73         85.70         7.50 o                         
   5   7   3         10.24          0.28         5.09 o                         
   6   7   3         38.94         31.75         5.07 o                         
   7   7   3         79.49         91.79        10.33 o                         
   8   7   3        100.31        107.83         6.81 o                         
   9   7   3        942.15        958.09        19.07 o                         
  10   7   3       4496.54       4685.84        76.86 o                         
  11   7   3        465.78        488.43        13.67 o                         
  12   7   3        254.17        263.51        10.02 o                         
  13   7   3         57.88         77.82         8.76 o                         
  14   7   3          2.79          2.74         3.61 o                         
  15   7   3          4.59          1.88         2.91 o                         
 -16   8   3         22.11         25.18         6.82 o                         
 -15   8   3         44.63         31.25         6.17 o                         
 -14   8   3          2.27         -1.14         3.91 o                         
 -13   8   3         60.56         69.46         6.86 o                         
 -12   8   3        911.59       1016.85        22.53 o                         
 -11   8   3          0.25          1.47         6.62 o                         
 -10   8   3         65.75         66.56         6.41 o                         
  -9   8   3       1809.49       1876.20        36.59 o                         
  -8   8   3        476.78        458.46        12.42 o                         
  -7   8   3         45.78         49.62         7.11 o                         
  -6   8   3       4486.22       4341.15        78.95 o                         
  -5   8   3         72.30         60.33         6.01 o                         
  -4   8   3       1012.08        942.23        18.74 o                         
  -3   8   3       3242.35       3544.62        57.02 o                         
  -2   8   3       1587.51       1340.28        37.55 o                         
  -1   8   3        655.74        621.77        15.74 o                         
   0   8   3       1432.53       1586.98        26.83 o                         
   1   8   3         38.05         43.50         4.27 o                         
   2   8   3        105.60         81.16         7.15 o                         
   3   8   3       3294.61       3635.84       100.96 o                         
   4   8   3        694.23        557.60        21.88 o                         
   5   8   3          9.44         13.33         5.45 o                         
   6   8   3         29.55         29.66         4.84 o                         
   7   8   3        562.25        511.46        13.87 o                         
   8   8   3         30.97         27.58         5.63 o                         
   9   8   3        404.36        401.50        11.06 o                         
  10   8   3       1103.99       1141.73        22.81 o                         
  11   8   3        187.74        205.40         9.86 o                         
  12   8   3          5.30          1.18         4.39 o                         
  13   8   3        103.22        123.05         8.21 o                         
  14   8   3         20.98         13.72         3.59 o                         
  15   8   3          8.65          4.63         4.41 o                         
 -16   9   3          5.43         12.73         7.89 o                         
 -15   9   3         26.50         33.60         5.28 o                         
 -14   9   3         99.05         90.58         6.52 o                         
 -13   9   3          0.31          8.46         4.21 o                         
 -12   9   3          8.16         12.26         4.43 o                         
 -11   9   3         58.23         54.21         6.58 o                         
 -10   9   3        237.96        211.18         8.76 o                         
  -9   9   3       4303.38       4615.34       118.23 o                         
  -8   9   3         34.29         43.87         6.85 o                         
  -7   9   3        539.26        550.33        13.65 o                         
  -6   9   3         38.47         32.79         4.24 o                         
  -5   9   3          7.67          5.88         3.78 o                         
  -4   9   3          2.88          5.02         3.21 o                         
  -3   9   3        102.42        107.18         5.63 o                         
  -2   9   3       1468.98       1286.61        26.89 o                         
  -1   9   3       1099.63        992.72        20.84 o                         
   0   9   3       1943.00       2208.20        40.89 o                         
   1   9   3        483.33        505.05        14.03 o                         
   2   9   3        319.24        309.84        10.79 o                         
   3   9   3       1262.26       1248.17        29.86 o                         
   4   9   3        185.44        234.10        14.41 o                         
   5   9   3         10.13          8.78         4.59 o                         
   6   9   3        641.20        608.83        13.84 o                         
   7   9   3        179.77        181.65         8.97 o                         
   8   9   3        205.86        207.17        10.33 o                         
   9   9   3        744.80        803.61        18.99 o                         
  10   9   3       1036.55        996.11        22.26 o                         
  11   9   3         53.20         51.06         8.42 o                         
  12   9   3         14.86         14.06         5.89 o                         
  13   9   3        331.13        292.61        10.79 o                         
  14   9   3          2.56          7.25         3.36 o                         
  15   9   3         29.05         37.92         5.76 o                         
 -16  10   3          1.90         -5.76         5.76 o                         
 -15  10   3         14.23         13.89         4.21 o                         
 -14  10   3         10.54          8.18         3.78 o                         
 -13  10   3          0.19         -3.01         4.08 o                         
 -12  10   3        154.08        158.82        10.18 o                         
 -11  10   3         71.50         72.11         6.66 o                         
 -10  10   3        411.34        387.17        14.55 o                         
  -9  10   3        232.38        225.96        11.08 o                         
  -8  10   3         12.97         11.31         4.55 o                         
  -7  10   3        107.07        142.28         8.58 o                         
  -6  10   3       2555.56       2412.90        39.41 o                         
  -5  10   3         25.39         33.91         6.19 o                         
  -4  10   3        204.32        215.05         7.16 o                         
  -3  10   3       2023.06       2237.08        41.80 o                         
  -2  10   3        606.05        567.95        19.38 o                         
  -1  10   3        238.62        280.49         9.59 o                         
   0  10   3       3034.55       3538.00        74.18 o                         
   1  10   3          0.02         -1.35         3.78 o                         
   2  10   3          6.72          4.91         5.00 o                         
   3  10   3         15.44          6.74         3.92 o                         
   4  10   3       1463.12       1551.83        27.48 o                         
   5  10   3        121.21        142.25         9.24 o                         
   6  10   3        867.84        933.23        18.80 o                         
   7  10   3        586.73        522.66        13.22 o                         
   8  10   3        169.51        169.16        11.28 o                         
   9  10   3        152.13        135.02        10.61 o                         
  10  10   3        250.97        266.90        13.08 o                         
  11  10   3         22.68         25.97        11.77 o                         
  12  10   3         13.95         26.29         5.46 o                         
  13  10   3         43.53         60.24         6.74 o                         
  14  10   3          1.41         -2.74         3.23 o                         
 -15  11   3         34.61         29.60         4.95 o                         
 -14  11   3          9.81          5.87         5.00 o                         
 -13  11   3         71.14         84.13         7.17 o                         
 -12  11   3         24.78         21.53         4.81 o                         
 -11  11   3         82.21         97.12         6.72 o                         
 -10  11   3        218.93        199.82         8.64 o                         
  -9  11   3       1725.35       1917.39        37.37 o                         
  -8  11   3         53.92         60.07         9.44 o                         
  -7  11   3         94.62         97.74         8.42 o                         
  -6  11   3       1745.16       1932.73        33.35 o                         
  -5  11   3          3.74         -3.53         3.77 o                         
  -4  11   3         32.53         29.53         3.80 o                         
  -3  11   3          3.54         32.58         7.31 o                         
  -2  11   3        250.50        237.21         9.04 o                         
  -1  11   3         78.29         92.45         5.90 o                         
   0  11   3         45.08         61.42         5.66 o                         
   1  11   3       1315.74       1288.52        21.55 o                         
   2  11   3         92.06         94.24         6.38 o                         
   3  11   3         10.05          2.29         3.97 o                         
   4  11   3        138.38        122.83         7.30 o                         
   5  11   3        172.93        155.94         7.63 o                         
   6  11   3         78.21         69.46         8.22 o                         
   7  11   3       2307.48       2366.53        40.72 o                         
   8  11   3         82.01         78.27         9.39 o                         
   9  11   3         87.58        106.06         9.11 o                         
  10  11   3        253.31        261.73        10.66 o                         
  11  11   3          3.44         12.89         7.29 o                         
  12  11   3          2.90          8.83         4.39 o                         
  13  11   3         13.56          8.13         5.21 o                         
  14  11   3         19.43         13.02         4.42 o                         
 -15  12   3          0.00         -5.00         5.00 o                         
 -14  12   3          0.00         -3.78         3.78 o                         
 -13  12   3         31.80         41.63         7.71 o                         
 -12  12   3        826.17        937.33        27.46 o                         
 -11  12   3          7.66          5.00         3.83 o                         
 -10  12   3         49.72         49.83         6.48 o                         
  -9  12   3       4098.19       4386.33        79.96 o                         
  -8  12   3         20.79         24.76         5.14 o                         
  -7  12   3         35.18         30.17         5.93 o                         
  -6  12   3       1735.50       1893.64        36.72 o                         
  -5  12   3         72.35         84.96         6.85 o                         
  -4  12   3         65.85         44.48         5.11 o                         
  -3  12   3        520.25        601.27        12.46 o                         
  -2  12   3         57.49         59.62         5.24 o                         
  -1  12   3          6.30          9.75         3.53 o                         
   0  12   3       1766.51       1951.65        30.48 o                         
   1  12   3         18.33         25.74         3.72 o                         
   2  12   3        195.90        225.29        12.11 o                         
   3  12   3          0.09         13.15         4.15 o                         
   4  12   3       1635.84       1496.11        26.83 o                         
   5  12   3         11.67         14.76         4.39 o                         
   6  12   3        674.15        700.80        15.70 o                         
   7  12   3        824.06        837.27        17.41 o                         
   8  12   3        165.97        172.29         9.61 o                         
   9  12   3         81.80         94.81         7.97 o                         
  10  12   3         24.59         26.31         4.69 o                         
  11  12   3         24.27         31.34        10.33 o                         
  12  12   3         32.38         43.74         6.56 o                         
  13  12   3        134.91        137.46         9.90 o                         
  14  12   3          9.80         11.18         4.00 o                         
 -15  13   3        222.81        207.32        13.54 o                         
 -14  13   3          1.26          0.73         5.23 o                         
 -13  13   3        144.78        102.44         7.40 o                         
 -12  13   3       1010.94        959.82        20.31 o                         
 -11  13   3         12.86         17.99         4.24 o                         
 -10  13   3          0.00          7.26         3.66 o                         
  -9  13   3        100.97        110.72         7.38 o                         
  -8  13   3        323.40        314.21        11.93 o                         
  -7  13   3        115.37        107.97         8.11 o                         
  -6  13   3          3.33         23.72         6.47 o                         
  -5  13   3          2.04          0.27         5.86 o                         
  -4  13   3          3.97          3.75         3.86 o                         
  -3  13   3        871.04        823.46        19.12 o                         
  -2  13   3         38.94         38.58         4.63 o                         
  -1  13   3         40.54         45.39         4.70 o                         
   0  13   3         77.06         87.97         9.24 o                         
   1  13   3         31.18         42.36         4.39 o                         
   2  13   3         62.83         66.41         8.39 o                         
   3  13   3       2221.20       2321.72        39.41 o                         
   4  13   3         33.39         33.78         7.65 o                         
   5  13   3        262.97        267.02        10.00 o                         
   6  13   3       1447.78       1533.00        27.76 o                         
   7  13   3        610.36        606.22        14.05 o                         
   8  13   3         26.46         27.37         7.78 o                         
   9  13   3         93.07         96.34         7.76 o                         
  10  13   3         12.12         16.55         6.23 o                         
  11  13   3         45.77         41.53         6.03 o                         
  12  13   3         29.01         29.97         5.47 o                         
  13  13   3          3.14          9.38         4.42 o                         
 -14  14   3          3.61         10.42         6.25 o                         
 -13  14   3        135.29        108.92         8.07 o                         
 -12  14   3        272.62        258.15         8.83 o                         
 -11  14   3          4.95          4.97         4.82 o                         
 -10  14   3         48.52         42.31         5.48 o                         
  -9  14   3          0.41         -1.89         3.81 o                         
  -8  14   3         38.42         33.17         5.74 o                         
  -7  14   3         69.53         73.32         7.96 o                         
  -6  14   3       2330.73       2622.99        71.56 o                         
  -5  14   3         37.08         48.76         5.65 o                         
  -4  14   3         23.88         24.64         4.36 o                         
  -3  14   3        613.37        622.09        20.96 o                         
  -2  14   3          0.75          5.45         4.01 o                         
  -1  14   3         80.78         98.69         5.99 o                         
   0  14   3         19.44         14.59         3.83 o                         
   1  14   3         91.06         72.91         5.70 o                         
   2  14   3         11.68         12.75         3.94 o                         
   3  14   3        281.68        315.57         9.45 o                         
   4  14   3       1575.32       1535.20        31.22 o                         
   5  14   3        264.75        260.16        10.02 o                         
   6  14   3        717.39        762.23        19.98 o                         
   7  14   3          1.39          6.21         5.11 o                         
   8  14   3        166.68        162.86         7.44 o                         
   9  14   3         35.14         43.24         9.12 o                         
  10  14   3         20.46         13.42         4.99 o                         
  11  14   3         80.44         69.08        11.62 o                         
  12  14   3         69.34        101.49         7.62 o                         
  13  14   3         30.06         25.79         8.86 o                         
 -14  15   3          3.89         -5.21         5.21 o                         
 -13  15   3         35.22         39.07        10.42 o                         
 -12  15   3          2.02          4.63         4.41 o                         
 -11  15   3          0.13          3.30         3.44 o                         
 -10  15   3          5.63          1.85         3.79 o                         
  -9  15   3          8.82          9.53         3.54 o                         
  -8  15   3          0.35          0.59         3.85 o                         
  -7  15   3         24.31         35.88         9.90 o                         
  -6  15   3       3581.39       4050.31        73.97 o                         
  -5  15   3        278.21        263.89         8.76 o                         
  -4  15   3          3.10          5.68         4.36 o                         
  -3  15   3        246.27        250.57        12.48 o                         
  -2  15   3         63.83         71.32         6.08 o                         
  -1  15   3        100.14         89.88         6.12 o                         
   0  15   3        436.32        467.19        10.73 o                         
   1  15   3        149.49        142.18         6.68 o                         
   2  15   3        159.74        174.21         7.04 o                         
   3  15   3        100.51         97.98         7.96 o                         
   4  15   3        540.02        542.03        14.30 o                         
   5  15   3        187.04        193.32         8.83 o                         
   6  15   3        122.44        110.72        10.03 o                         
   7  15   3        394.58        406.03        10.09 o                         
   8  15   3         21.58         23.88         3.93 o                         
   9  15   3        226.40        259.46         8.80 o                         
  10  15   3         91.27         97.43        11.66 o                         
  11  15   3         20.03         14.24         5.73 o                         
  12  15   3         31.45         50.20         7.71 o                         
 -13  16   3         60.16         55.22        11.46 o                         
 -12  16   3         38.28         31.03         6.04 o                         
 -11  16   3         45.94         35.19         5.06 o                         
 -10  16   3         13.36          7.58         3.59 o                         
  -9  16   3        438.64        518.71        13.01 o                         
  -8  16   3          5.30          3.46         3.84 o                         
  -7  16   3          4.09          3.85         3.88 o                         
  -6  16   3        904.94        867.45        19.39 o                         
  -5  16   3         87.88        107.09         7.69 o                         
  -4  16   3        146.59        165.61         7.66 o                         
  -3  16   3       2093.80       2226.14        38.11 o                         
  -2  16   3        656.94        656.38        14.47 o                         
  -1  16   3         34.99         33.31         4.32 o                         
   0  16   3          4.66         10.76         3.49 o                         
   1  16   3        656.91        605.77        11.64 o                         
   2  16   3          0.24         -0.49         7.86 o                         
   3  16   3        850.61        947.88        21.21 o                         
   4  16   3        216.46        223.59         9.70 o                         
   5  16   3         18.43         14.38         8.33 o                         
   6  16   3        204.41        240.64         9.74 o                         
   7  16   3        313.95        312.78         8.76 o                         
   8  16   3         29.27         32.82         4.40 o                         
   9  16   3         25.71         22.76         4.34 o                         
  10  16   3        374.83        353.36        13.22 o                         
  11  16   3         47.17         41.93         9.38 o                         
  12  16   3         31.38         11.69         6.77 o                         
 -13  17   3          0.52         13.54         5.21 o                         
 -12  17   3         99.89        166.93         9.49 o                         
 -11  17   3          4.78          5.84         3.32 o                         
 -10  17   3         11.11          3.80         3.84 o                         
  -9  17   3         68.18         87.65         6.71 o                         
  -8  17   3         27.97         31.49         7.52 o                         
  -7  17   3          1.94          1.22         4.51 o                         
  -6  17   3        376.40        396.50        12.10 o                         
  -5  17   3        233.24        238.21         8.23 o                         
  -4  17   3        503.07        536.33        15.99 o                         
  -3  17   3         63.25         69.39         6.34 o                         
  -2  17   3        116.55        121.40         7.76 o                         
  -1  17   3        341.23        353.27         9.66 o                         
   0  17   3        426.01        485.94        13.67 o                         
   1  17   3        114.84        113.01         8.31 o                         
   2  17   3        184.72        207.87        10.07 o                         
   3  17   3        117.80        112.76         8.42 o                         
   4  17   3        588.43        556.03        14.55 o                         
   5  17   3         63.37         60.85         7.26 o                         
   6  17   3         48.43         54.37         5.79 o                         
   7  17   3          5.53         -1.54         6.97 o                         
   8  17   3          1.78         -0.78         3.65 o                         
   9  17   3        119.85        109.85         7.02 o                         
  10  17   3          3.32         27.09        10.42 o                         
  11  17   3         13.35         26.05         9.38 o                         
 -12  18   3         31.26         37.51         8.33 o                         
 -11  18   3          2.16          2.90         3.61 o                         
 -10  18   3          1.25         -2.38         3.91 o                         
  -9  18   3         47.96         24.23         9.17 o                         
  -8  18   3         30.10         14.57         3.37 o                         
  -7  18   3         11.07         13.83         4.51 o                         
  -6  18   3         32.96         24.48         6.01 o                         
  -5  18   3        185.62        211.28         8.09 o                         
  -4  18   3         35.93         35.63         4.78 o                         
  -3  18   3        177.49        203.00         8.78 o                         
  -2  18   3         83.16         76.87         7.18 o                         
  -1  18   3         35.40         36.23         5.17 o                         
   0  18   3       1765.79       1810.07        35.67 o                         
   1  18   3        468.46        445.96        12.75 o                         
   2  18   3         18.66         12.54         4.97 o                         
   3  18   3        915.36        971.84        29.70 o                         
   4  18   3        334.77        327.36        16.26 o                         
   5  18   3         45.03         59.18        11.58 o                         
   6  18   3          0.24          2.76         4.15 o                         
   7  18   3         13.61          9.87         4.08 o                         
   8  18   3          0.88          3.47         4.37 o                         
   9  18   3         11.50         33.34        10.42 o                         
 -11  19   3         10.00         16.40         6.57 o                         
 -10  19   3          1.72          3.86         3.17 o                         
  -9  19   3         14.44         20.56         3.51 o                         
  -8  19   3          7.73         15.19         3.40 o                         
  -7  19   3        102.26        107.58         7.60 o                         
  -6  19   3         61.88         57.15         6.42 o                         
  -5  19   3        230.02        221.67        11.23 o                         
  -4  19   3         64.73         76.72         7.23 o                         
  -3  19   3         89.23         99.35         7.02 o                         
  -2  19   3          0.87          0.16         4.37 o                         
  -1  19   3          0.02         -2.35         4.26 o                         
   0  19   3       2121.77       2364.50        44.67 o                         
   1  19   3         38.93         41.55         7.52 o                         
   2  19   3        147.56        151.10        10.08 o                         
   3  19   3        269.09        296.54        15.09 o                         
   4  19   3         75.96         69.83        10.21 o                         
   5  19   3          1.21          8.87         8.23 o                         
   6  19   3         17.84         29.71         6.47 o                         
   7  19   3          0.04          0.43         4.17 o                         
   8  19   3          1.66          0.56         7.29 o                         
   9  19   3          0.85          6.25         9.38 o                         
 -11  20   3          0.16         -4.17         4.17 o                         
 -10  20   3          0.82         -1.38         5.81 o                         
  -9  20   3         16.44         16.41         3.87 o                         
  -8  20   3         17.67         10.42         3.37 o                         
  -7  20   3         55.36         49.45         5.95 o                         
  -6  20   3        206.62        202.98         8.98 o                         
  -5  20   3         46.24         44.55         6.54 o                         
  -4  20   3        109.87        128.36         6.80 o                         
  -3  20   3        495.14        509.73        11.85 o                         
  -2  20   3         15.26          2.84         3.58 o                         
  -1  20   3         53.85         60.00         6.28 o                         
   0  20   3         32.11         56.30         6.71 o                         
   1  20   3        784.77        802.66        31.13 o                         
   2  20   3         22.14         13.11         6.17 o                         
   3  20   3        175.68        167.50        15.11 o                         
   4  20   3          9.75         12.87         7.70 o                         
   5  20   3          5.02          8.01         4.75 o                         
   6  20   3         16.16         12.02         6.25 o                         
   7  20   3         35.52         16.67         5.16 o                         
   8  20   3          0.35          1.53         9.38 o                         
 -10  21   3          0.03         -1.18         2.89 o                         
  -9  21   3        359.91        473.07        12.42 o                         
  -8  21   3         19.75         13.24         3.17 o                         
  -7  21   3         38.80         33.16         4.74 o                         
  -6  21   3        101.43        112.39         6.56 o                         
  -5  21   3         23.42         16.35         4.51 o                         
  -4  21   3         87.51         91.73         6.09 o                         
  -3  21   3        299.24        341.91         9.88 o                         
  -2  21   3         29.84         19.77         4.96 o                         
  -1  21   3         47.27         48.14         5.97 o                         
   0  21   3        209.01        213.79         9.59 o                         
   1  21   3         29.29         33.92         6.13 o                         
   2  21   3        114.74        118.77        12.50 o                         
   3  21   3          3.94          8.33         4.42 o                         
   4  21   3         42.43         41.21         6.97 o                         
   5  21   3         43.00         41.65        11.46 o                         
   6  21   3         13.07         13.02         4.42 o                         
   7  21   3        142.33        147.36         8.75 o                         
   8  21   3         35.64         55.22        10.42 o                         
  -9  22   3         12.18          8.49         2.76 o                         
  -8  22   3         21.17         28.08         3.98 o                         
  -7  22   3         54.02         43.18         4.74 o                         
  -6  22   3          0.01          2.64         2.76 o                         
  -5  22   3         13.30         17.81         3.70 o                         
  -4  22   3          1.12          3.21         2.94 o                         
  -3  22   3         43.15         20.25         4.32 o                         
  -2  22   3          0.07          5.84         2.96 o                         
  -1  22   3          1.25          2.21         3.05 o                         
   0  22   3        298.39        302.29         8.19 o                         
   1  22   3          0.04         -1.85         3.29 o                         
   2  22   3         31.85         28.71         4.39 o                         
   3  22   3        150.04        147.46         8.10 o                         
   4  22   3        136.49         97.80         9.38 o                         
   5  22   3         11.49          4.36         4.00 o                         
   6  22   3        135.91        153.88         8.10 o                         
   7  22   3         27.19         22.65         7.81 o                         
  -7  23   3          4.28          4.47         3.17 o                         
  -6  23   3        237.38        216.07        10.41 o                         
  -5  23   3          0.03         -0.82         2.89 o                         
  -4  23   3          6.72          1.62         3.01 o                         
  -3  23   3        230.05        230.51         9.19 o                         
  -2  23   3         10.38         17.87         4.18 o                         
  -1  23   3        163.41        156.85         5.75 o                         
   0  23   3         38.32         43.39         4.57 o                         
   1  23   3         61.10         48.39         6.23 o                         
   2  23   3          0.86         -0.91         3.65 o                         
   3  23   3         92.84         82.32         6.63 o                         
   4  23   3          0.01          2.60         3.68 o                         
   5  23   3          0.37          4.17         3.68 o                         
   6  23   3         17.72         13.02         3.68 o                         
  -6  24   3         50.69         71.70         4.62 o                         
  -5  24   3          8.46          4.22         2.89 o                         
  -4  24   3          7.02          6.50         3.87 o                         
  -3  24   3         31.08         34.89         4.12 o                         
  -2  24   3        360.48        322.02         8.43 o                         
  -1  24   3         45.18         57.77         5.07 o                         
   0  24   3        116.21        122.61        11.73 o                         
   1  24   3         19.83         19.57         9.38 o                         
   2  24   3          1.99          5.56         3.25 o                         
   3  24   3          8.56          3.13         3.68 o                         
   4  24   3         45.08         45.67         6.25 o                         
  -3  25   3        328.52        284.98        10.31 o                         
  -2  25   3        103.74        109.60         6.58 o                         
  -1  25   3         69.42         69.95         7.68 o                         
   0  25   3         74.56         84.45         6.23 o                         
   1  25   3          0.49         -1.56         8.86 o                         
   2  25   3          0.35          4.98         3.25 o                         
 -17   0   4          6.19         -2.08         5.21 o                         
 -16   0   4       1493.00       1447.44        39.78 o                         
 -15   0   4          1.52          3.27         6.25 o                         
 -14   0   4         20.07         43.07         8.26 o                         
 -13   0   4        737.79        796.91        25.41 o                         
 -12   0   4         17.17         15.04         5.76 o                         
 -11   0   4          3.05          0.63         5.20 o                         
 -10   0   4         70.44        134.39        13.54 o                         
  -9   0   4         20.83         18.27         5.49 o                         
  -8   0   4        214.67        235.45        15.63 o                         
  -7   0   4       6286.56       7349.23       259.41 o                         
  -6   0   4        188.32        189.61        13.54 o                         
  -5   0   4        621.81        644.78        27.09 o                         
  -4   0   4          5.87         55.22        10.42 o                         
  -1   0   4       7951.92       8719.31       215.11 o                         
   0   0   4        434.11        558.40        16.21 o                         
   1   0   4          0.64          1.64         3.13 o                         
   2   0   4       1703.21       2314.69        85.43 o                         
   3   0   4       4504.80       4446.64       140.83 o                         
   4   0   4         41.19         59.43         8.86 o                         
   5   0   4       3374.55       4111.76       105.69 o                         
   6   0   4         34.73         11.20         5.87 o                         
   7   0   4        133.66        128.13         9.60 o                         
   8   0   4        161.42        173.06        10.57 o                         
   9   0   4         13.06          2.80         6.74 o                         
  10   0   4         41.34         34.38         7.50 o                         
  11   0   4        395.10        415.27        17.68 o                         
  12   0   4        245.06        306.08        15.52 o                         
  13   0   4         69.39         62.43         7.88 o                         
  14   0   4         17.55         29.58         6.53 o                         
  15   0   4         65.19         62.62         7.26 o                         
 -17   1   4         52.15         38.80         5.89 o                         
 -16   1   4         30.70         46.92         5.11 o                         
 -15   1   4         56.15         43.21         5.95 o                         
 -14   1   4         10.11         17.24         6.17 o                         
 -13   1   4        626.99        645.38        15.48 o                         
 -12   1   4         62.76         62.09         6.34 o                         
 -11   1   4          3.61          3.55         3.83 o                         
 -10   1   4         10.42          8.91         4.66 o                         
  -9   1   4         23.41         35.45         5.90 o                         
  -8   1   4        268.92        314.71        12.52 o                         
  -7   1   4          0.11          8.86         4.69 o                         
  -6   1   4        973.64       1098.01        30.20 o                         
  -5   1   4         34.45         42.51         7.29 o                         
  -4   1   4       2270.23       2315.73        84.39 o                         
  -1   1   4        243.35        276.66         5.97 o                         
   0   1   4       3603.30       3493.82        71.58 o                         
   1   1   4        139.49        153.74         5.03 o                         
   2   1   4         67.79         79.77         5.55 o                         
   3   1   4        105.86        176.57         5.88 o                         
   4   1   4       1239.48       1302.87        25.78 o                         
   5   1   4        109.09        102.62         7.33 o                         
   6   1   4       2618.67       2914.99        44.23 o                         
   7   1   4         67.99         59.10         5.73 o                         
   8   1   4        287.59        311.56         9.82 o                         
   9   1   4        487.96        492.66        12.37 o                         
  10   1   4        141.49        155.20         9.50 o                         
  11   1   4          0.00          2.86         4.44 o                         
  12   1   4        236.09        224.47         9.35 o                         
  13   1   4         39.31         36.09         4.74 o                         
  14   1   4         30.07         28.10         4.19 o                         
  15   1   4       1050.62        973.34        25.56 o                         
 -17   2   4         15.15          9.19         4.00 o                         
 -16   2   4       1403.31       1431.17        27.74 o                         
 -15   2   4          0.59         -2.18         3.23 o                         
 -14   2   4        192.59        185.01         7.67 o                         
 -13   2   4        195.86        214.51         8.31 o                         
 -12   2   4         27.99         33.05         5.38 o                         
 -11   2   4         40.52         40.78         5.63 o                         
 -10   2   4          4.08         16.76         3.88 o                         
  -9   2   4        298.19        299.87         9.81 o                         
  -8   2   4         20.24         22.80         4.53 o                         
  -7   2   4       3009.01       3086.57       111.47 o                         
  -6   2   4        106.59         62.56         7.26 o                         
  -5   2   4          0.89         -0.32         4.42 o                         
  -4   2   4       1875.42       2103.20        77.09 o                         
  -3   2   4       3999.75       3323.06       118.77 o                         
  -2   2   4          3.99          8.68         2.26 o                         
  -1   2   4       1143.21       1449.41        26.17 o                         
   0   2   4       1660.01       1538.72        25.52 o                         
   1   2   4        950.82        935.20        16.49 o                         
   2   2   4        848.70        892.34        16.21 o                         
   3   2   4        169.01        181.62        11.32 o                         
   4   2   4         94.57        118.85         8.27 o                         
   5   2   4       1468.13       1443.81        28.88 o                         
   6   2   4       1854.22       1757.91        34.50 o                         
   7   2   4          0.28          5.65         3.93 o                         
   8   2   4         99.66         99.98         7.50 o                         
   9   2   4         89.70        125.93         7.70 o                         
  10   2   4          8.68         13.13         4.97 o                         
  11   2   4         56.03         46.68         5.67 o                         
  12   2   4        663.18        708.69        15.53 o                         
  13   2   4         37.99         37.58         4.32 o                         
  14   2   4         59.99         63.22         4.88 o                         
  15   2   4          2.77         -1.41         3.17 o                         
 -17   3   4         31.54         31.99         8.86 o                         
 -16   3   4         29.54         38.51         5.19 o                         
 -15   3   4        100.68         93.19         6.62 o                         
 -14   3   4          0.61          5.01         4.10 o                         
 -13   3   4        500.03        491.83        12.92 o                         
 -12   3   4          6.53          3.87         3.90 o                         
 -11   3   4          0.42          3.21         3.81 o                         
 -10   3   4       1348.37       1507.94        30.42 o                         
  -9   3   4         42.92         54.13         5.87 o                         
  -8   3   4         73.20         79.44         6.24 o                         
  -7   3   4       1317.87       1354.21        64.59 o                         
  -6   3   4        390.28        340.43        13.20 o                         
  -5   3   4          2.71         -5.21         5.21 o                         
  -4   3   4        242.81        207.32        13.54 o                         
  -3   3   4        699.12        930.23        36.46 o                         
  -2   3   4        829.89        844.45        17.09 o                         
  -1   3   4       2263.68       2387.94        61.31 o                         
   0   3   4        749.67        951.33        21.25 o                         
   1   3   4        273.65        242.51         9.38 o                         
   2   3   4        754.84        665.69        16.24 o                         
   3   3   4         83.64        152.08         7.18 o                         
   4   3   4         28.58         15.44         3.90 o                         
   5   3   4        468.07        416.68        11.10 o                         
   6   3   4       1247.49       1290.74        33.24 o                         
   7   3   4         21.20         28.17         4.94 o                         
   8   3   4        210.06        238.84         9.10 o                         
   9   3   4        354.40        429.23        11.77 o                         
  10   3   4         36.98         41.87         5.24 o                         
  11   3   4         16.02         11.85         4.19 o                         
  12   3   4         94.28        107.25         6.94 o                         
  13   3   4          0.01         -4.81         4.81 o                         
  14   3   4         14.79         19.15         3.96 o                         
  15   3   4        216.90        227.11         9.33 o                         
 -17   4   4          0.24         -4.24         4.24 o                         
 -16   4   4         22.25         24.48         5.28 o                         
 -15   4   4         17.03         14.73         5.71 o                         
 -14   4   4         15.76         15.06         4.31 o                         
 -13   4   4       1817.99       1980.00        38.28 o                         
 -12   4   4         18.30         15.54         5.32 o                         
 -11   4   4          2.36         -3.76         6.21 o                         
 -10   4   4        229.52        259.84         7.60 o                         
  -9   4   4          3.33          2.95         4.04 o                         
  -8   4   4          0.23         -1.05         3.42 o                         
  -7   4   4         77.86        114.56        17.18 o                         
  -6   4   4         26.10         29.17         8.33 o                         
  -5   4   4        758.90        685.41        28.13 o                         
  -4   4   4        589.73        497.98        21.88 o                         
  -3   4   4        250.03        270.77         9.01 o                         
  -2   4   4       1489.72       1459.86        30.85 o                         
  -1   4   4        920.67       1134.44        24.65 o                         
   0   4   4        678.50        551.72        13.60 o                         
   1   4   4         74.33         63.99         5.35 o                         
   2   4   4         27.96          4.46         3.86 o                         
   3   4   4       1079.61        900.60        26.52 o                         
   4   4   4         16.27         27.29         8.33 o                         
   5   4   4          0.35         12.76         7.26 o                         
   6   4   4       1012.38        992.22        21.73 o                         
   7   4   4        284.43        305.30        10.86 o                         
   8   4   4         60.45         87.90         9.27 o                         
   9   4   4         11.19          9.38         4.35 o                         
  10   4   4        140.09        129.64         7.80 o                         
  11   4   4          0.24         10.13         4.32 o                         
  12   4   4        110.21         88.23         7.97 o                         
  13   4   4         17.41         20.88         4.03 o                         
  14   4   4          0.01         -1.89         3.91 o                         
  15   4   4        120.06        119.68         6.09 o                         
 -17   5   4         53.10         58.34         8.33 o                         
 -16   5   4        301.60        260.92         8.98 o                         
 -15   5   4        106.10         87.68         8.31 o                         
 -14   5   4          3.86          2.23         4.12 o                         
 -13   5   4          2.49          8.00         4.26 o                         
 -12   5   4        424.92        424.49        11.17 o                         
 -11   5   4         20.80         30.40         5.12 o                         
 -10   5   4        248.79        257.12         8.56 o                         
  -9   5   4          3.36          8.94         4.01 o                         
  -8   5   4         61.29         58.55         5.76 o                         
  -7   5   4        130.36         86.27         7.04 o                         
  -6   5   4        606.88        572.12        27.09 o                         
  -5   5   4        652.83        659.36        28.13 o                         
  -4   5   4       2876.63       3156.52        64.75 o                         
  -3   5   4         42.99         45.24         3.29 o                         
  -2   5   4         52.63         55.39         3.68 o                         
  -1   5   4        422.47        518.15        11.19 o                         
   0   5   4       2804.78       2729.54        56.94 o                         
   1   5   4         49.56         47.02         4.99 o                         
   2   5   4        245.60        254.81         9.21 o                         
   3   5   4         41.83         74.95         9.90 o                         
   4   5   4         79.21         73.85        14.59 o                         
   5   5   4         29.60         34.34         6.66 o                         
   6   5   4         15.95         16.90         5.59 o                         
   7   5   4         71.61         73.56         7.97 o                         
   8   5   4          0.81          3.65         4.32 o                         
   9   5   4       3269.36       3536.39        58.79 o                         
  10   5   4         21.25         25.34         7.67 o                         
  11   5   4         77.86         75.09         8.51 o                         
  12   5   4       1471.74       1486.67        31.90 o                         
  13   5   4         18.93         17.59         4.52 o                         
  14   5   4          7.59          2.36         4.36 o                         
  15   5   4         16.30          9.87         3.17 o                         
 -16   6   4          0.11          4.08         3.78 o                         
 -15   6   4          0.21          2.07         4.42 o                         
 -14   6   4          0.16         -1.35         4.01 o                         
 -13   6   4        799.41        913.78        23.09 o                         
 -12   6   4         67.55         82.54         7.36 o                         
 -11   6   4        340.49        360.94        12.03 o                         
 -10   6   4        444.41        450.95        12.44 o                         
  -9   6   4          8.35          6.84         4.08 o                         
  -8   6   4          8.15          6.51         4.31 o                         
  -7   6   4        462.40        434.12         9.91 o                         
  -6   6   4         78.16         69.39         6.17 o                         
  -5   6   4        236.99        260.45        16.67 o                         
  -4   6   4        490.24        670.89        19.51 o                         
  -3   6   4        495.51        439.44         8.64 o                         
  -2   6   4         68.61         54.45         3.83 o                         
  -1   6   4       7328.30       8157.05       128.31 o                         
   0   6   4        762.53        627.16        13.53 o                         
   1   6   4         50.52         54.05         5.56 o                         
   2   6   4        340.76        318.07        12.88 o                         
   3   6   4       1535.80       1619.64        44.56 o                         
   4   6   4          9.28         14.47         5.14 o                         
   5   6   4        159.10        133.96         9.32 o                         
   6   6   4         40.42         40.89         6.01 o                         
   7   6   4        115.40        110.40         8.18 o                         
   8   6   4        512.85        545.56        14.68 o                         
   9   6   4        261.00        285.35         9.96 o                         
  10   6   4         33.02         52.64         6.05 o                         
  11   6   4         34.13         30.75         5.94 o                         
  12   6   4         12.99         17.36         4.81 o                         
  13   6   4         27.76         37.69         6.40 o                         
  14   6   4         17.26         17.75         3.81 o                         
  15   6   4         18.17          6.60         3.77 o                         
 -16   7   4          6.63         20.52        10.94 o                         
 -15   7   4          0.06         12.92         5.20 o                         
 -14   7   4         12.49         11.19         5.41 o                         
 -13   7   4          1.72          2.08         6.17 o                         
 -12   7   4          0.16         -4.14         4.14 o                         
 -11   7   4         46.73         62.66         7.55 o                         
 -10   7   4       2407.95       2690.12        45.38 o                         
  -9   7   4         14.31         11.99         4.51 o                         
  -8   7   4          1.72          4.12         4.06 o                         
  -7   7   4         37.76         32.25         5.65 o                         
  -6   7   4         18.05         14.34         3.89 o                         
  -5   7   4          1.76          0.63         3.94 o                         
  -4   7   4       2179.68       2521.79        68.24 o                         
  -3   7   4         75.66        108.56         4.78 o                         
  -2   7   4        655.67        645.56        12.38 o                         
  -1   7   4        800.64        820.95        15.27 o                         
   0   7   4       2148.86       2706.07        44.35 o                         
   1   7   4          8.85         10.51         3.06 o                         
   2   7   4        155.76        156.65        17.52 o                         
   3   7   4        565.68        540.76        13.90 o                         
   4   7   4        118.71        104.38        11.74 o                         
   5   7   4        120.64         97.02         8.56 o                         
   6   7   4         59.88         72.10         7.06 o                         
   7   7   4         81.11         89.97         7.92 o                         
   8   7   4       1030.59       1126.24        24.34 o                         
   9   7   4        275.78        250.07        10.98 o                         
  10   7   4         23.90         55.16        10.66 o                         
  11   7   4          9.05         16.17         5.19 o                         
  12   7   4          5.31          7.99         4.21 o                         
  13   7   4          0.14         -2.43         3.61 o                         
  14   7   4         12.00         18.20         3.31 o                         
 -16   8   4         28.94         26.05         8.33 o                         
 -15   8   4          3.50          9.55         4.24 o                         
 -14   8   4         12.55         11.73         3.77 o                         
 -13   8   4        872.24        948.13        20.83 o                         
 -12   8   4          4.81          3.92         4.08 o                         
 -11   8   4          0.38          0.73         4.51 o                         
 -10   8   4       1150.77       1246.31        26.04 o                         
  -9   8   4        356.76        363.80        20.36 o                         
  -8   8   4         45.84         44.68         5.84 o                         
  -7   8   4        320.41        376.18         8.88 o                         
  -6   8   4          7.01         10.80         4.15 o                         
  -5   8   4         32.18         43.48         4.87 o                         
  -4   8   4          9.25         24.35         4.51 o                         
  -3   8   4        859.82        701.09        21.36 o                         
  -2   8   4          0.46          7.07         2.78 o                         
  -1   8   4         88.17        213.66        11.78 o                         
   0   8   4        678.72        568.19        13.39 o                         
   1   8   4        319.26        319.33        12.90 o                         
   2   8   4         27.92         43.55         6.23 o                         
   3   8   4         61.99         68.31         7.35 o                         
   4   8   4         42.48         44.14         5.40 o                         
   5   8   4        231.81        238.38         8.77 o                         
   6   8   4        316.61        327.12        11.25 o                         
   7   8   4        397.21        418.04        13.25 o                         
   8   8   4        384.63        407.88        12.87 o                         
   9   8   4        232.93        253.80        10.20 o                         
  10   8   4         12.22          8.20         4.12 o                         
  11   8   4        157.34        189.59        10.19 o                         
  12   8   4        256.89        233.90         9.98 o                         
  13   8   4         30.74         30.44         7.67 o                         
  14   8   4          5.86         13.58         7.82 o                         
 -16   9   4         30.83         19.79         6.25 o                         
 -15   9   4         13.15         13.31         4.23 o                         
 -14   9   4          9.32          0.97         4.41 o                         
 -13   9   4        198.14        199.79         9.74 o                         
 -12   9   4        128.15        140.16         8.66 o                         
 -11   9   4        145.23        154.56         9.13 o                         
 -10   9   4        280.15        320.16        10.74 o                         
  -9   9   4        776.72        775.15        20.61 o                         
  -8   9   4         11.84         10.75         5.11 o                         
  -7   9   4         66.76         71.91         6.10 o                         
  -6   9   4         51.19         48.68         4.79 o                         
  -5   9   4         68.41         55.80         4.82 o                         
  -4   9   4       2493.87       2427.76        37.14 o                         
  -3   9   4        152.38        184.12         5.77 o                         
  -2   9   4         24.12         31.24         3.55 o                         
  -1   9   4        324.04        362.89        10.17 o                         
   0   9   4          9.19          8.89         3.30 o                         
   1   9   4        198.23        230.35         6.99 o                         
   2   9   4        705.84        659.14        13.96 o                         
   3   9   4         58.89         89.27         6.70 o                         
   4   9   4         22.65         27.02         4.56 o                         
   5   9   4         62.85         93.65         9.40 o                         
   6   9   4       1221.95       1126.72        21.79 o                         
   7   9   4        491.75        510.78        14.41 o                         
   8   9   4          0.01          4.32         5.31 o                         
   9   9   4       1497.55       1586.22        37.49 o                         
  10   9   4          4.62         13.84         7.52 o                         
  11   9   4          8.04          6.37         6.23 o                         
  12   9   4        195.00        178.81         8.61 o                         
  13   9   4          1.23          3.13         3.61 o                         
  14   9   4          0.05         -3.37         3.37 o                         
 -15  10   4          0.65          6.85         4.81 o                         
 -14  10   4          0.07         -0.53         5.77 o                         
 -13  10   4         88.36        104.27         7.92 o                         
 -12  10   4        161.34        176.94         9.94 o                         
 -11  10   4        152.60        157.12         8.01 o                         
 -10  10   4        110.66        119.08         9.17 o                         
  -9  10   4          1.03          6.07         5.36 o                         
  -8  10   4       1030.99       1056.93        25.85 o                         
  -7  10   4        324.24        338.66         9.43 o                         
  -6  10   4        141.00        124.23         7.22 o                         
  -5  10   4        562.63        516.98        10.74 o                         
  -4  10   4        872.34        992.44        17.15 o                         
  -3  10   4        330.36        349.57         7.51 o                         
  -2  10   4         37.01         19.56         4.80 o                         
  -1  10   4         53.41         37.70         3.58 o                         
   0  10   4        436.32        466.41         9.22 o                         
   1  10   4          8.84         -0.50         3.79 o                         
   2  10   4        283.68        352.58         9.56 o                         
   3  10   4        883.83        815.82        16.49 o                         
   4  10   4          6.22         -4.42         4.42 o                         
   5  10   4       1093.67       1060.21        20.40 o                         
   6  10   4       3550.30       3419.21        56.74 o                         
   7  10   4        574.03        592.42        14.20 o                         
   8  10   4        583.39        630.05        23.16 o                         
   9  10   4          1.47          2.25         4.07 o                         
  10  10   4         17.23         18.66         4.40 o                         
  11  10   4         10.25          9.01         4.39 o                         
  12  10   4         61.07         61.84         6.56 o                         
  13  10   4          0.35          0.91         3.37 o                         
  14  10   4          0.56         -0.78         4.24 o                         
 -15  11   4          4.19          6.07         4.41 o                         
 -14  11   4          3.04          2.34         3.78 o                         
 -13  11   4         55.92         38.02         5.87 o                         
 -12  11   4         48.31         51.42         5.73 o                         
 -11  11   4          7.01          2.30         4.02 o                         
 -10  11   4        842.88        967.60        21.22 o                         
  -9  11   4         17.67         13.65         5.24 o                         
  -8  11   4         36.91         55.22         7.92 o                         
  -7  11   4       2999.62       3269.64        60.29 o                         
  -6  11   4        615.76        623.90        12.44 o                         
  -5  11   4        610.34        579.42        11.75 o                         
  -4  11   4       3010.32       3213.21        48.27 o                         
  -3  11   4        206.19        147.52         6.17 o                         
  -2  11   4         28.10         43.31         5.22 o                         
  -1  11   4        200.99        188.53         7.04 o                         
   0  11   4         17.67         13.65         3.82 o                         
   1  11   4         50.62         63.99         9.12 o                         
   2  11   4        202.23        234.71         8.27 o                         
   3  11   4         58.76        100.59         6.68 o                         
   4  11   4          2.14          5.99         3.92 o                         
   5  11   4       1019.32       1113.24        21.57 o                         
   6  11   4       1112.94       1143.63        22.14 o                         
   7  11   4        372.59        403.25        11.45 o                         
   8  11   4        169.09        169.21        11.25 o                         
   9  11   4        145.20        198.76        12.57 o                         
  10  11   4         13.13         18.51         4.50 o                         
  11  11   4         15.16         20.26         5.02 o                         
  12  11   4         46.20         56.14         6.28 o                         
  13  11   4         12.22         17.11         4.52 o                         
 -15  12   4          0.55          1.35         5.97 o                         
 -14  12   4         49.72         43.63         6.28 o                         
 -13  12   4        276.21        265.68        10.92 o                         
 -12  12   4         21.77         13.98         3.81 o                         
 -11  12   4         73.85         84.05         5.95 o                         
 -10  12   4        348.70        392.58        11.57 o                         
  -9  12   4         17.65         17.41         4.55 o                         
  -8  12   4         80.03         83.89        10.20 o                         
  -7  12   4       1407.87       1442.91        29.04 o                         
  -6  12   4       1922.18       1945.66        34.37 o                         
  -5  12   4        476.19        494.81        10.54 o                         
  -4  12   4        260.33        283.63         7.76 o                         
  -3  12   4        578.88        519.35        10.82 o                         
  -2  12   4         86.78         89.09         5.32 o                         
  -1  12   4         24.24         62.08         5.81 o                         
   0  12   4         25.51         27.22         4.27 o                         
   1  12   4          0.23          6.57         3.50 o                         
   2  12   4         26.30         33.01         4.19 o                         
   3  12   4         11.62         21.64         4.16 o                         
   4  12   4        453.17        453.37        13.46 o                         
   5  12   4        724.48        787.79        16.30 o                         
   6  12   4       2147.26       2159.73        37.55 o                         
   7  12   4          2.11          7.72         4.30 o                         
   8  12   4          0.19         -1.17         5.71 o                         
   9  12   4        510.08        500.22        19.88 o                         
  10  12   4         76.73         78.92         7.37 o                         
  11  12   4         23.90         43.22         6.70 o                         
  12  12   4          2.66         -3.28         3.78 o                         
  13  12   4         26.47         24.65         9.00 o                         
 -14  13   4        127.34        101.20         7.35 o                         
 -13  13   4        468.43        427.34        14.69 o                         
 -12  13   4         48.28         52.49         5.58 o                         
 -11  13   4        250.77        254.54         8.83 o                         
 -10  13   4         11.87          9.29         4.12 o                         
  -9  13   4        244.65        263.61        18.41 o                         
  -8  13   4         44.96         54.50         8.87 o                         
  -7  13   4        121.89        145.57         8.17 o                         
  -6  13   4       1097.65       1040.62        19.02 o                         
  -5  13   4        357.88        384.61        12.33 o                         
  -4  13   4       1572.18       1739.72        34.12 o                         
  -3  13   4         41.89         40.89         5.30 o                         
  -2  13   4        151.82        138.82         6.40 o                         
  -1  13   4        192.83        228.28         7.44 o                         
   0  13   4         22.77         23.56         3.66 o                         
   1  13   4          7.84          7.48         3.70 o                         
   2  13   4         38.35         33.23         4.72 o                         
   3  13   4       1056.88       1032.82        20.70 o                         
   4  13   4        378.25        387.98        10.34 o                         
   5  13   4        292.16        337.71        11.06 o                         
   6  13   4        540.79        563.29        17.22 o                         
   7  13   4         64.30         58.37         6.57 o                         
   8  13   4         18.46         16.02         5.01 o                         
   9  13   4          0.09         -1.44         4.62 o                         
  10  13   4         93.84         95.24         7.04 o                         
  11  13   4        116.12        112.40         7.17 o                         
  12  13   4         12.29         14.06         4.24 o                         
 -14  14   4         69.74         56.26        10.42 o                         
 -13  14   4          0.00          1.77         4.29 o                         
 -12  14   4         43.82         26.29         3.83 o                         
 -11  14   4        219.17        207.83         7.14 o                         
 -10  14   4          0.02         -2.51         3.83 o                         
  -9  14   4          0.00         -1.41         3.76 o                         
  -8  14   4          3.79          7.20         5.38 o                         
  -7  14   4        156.20        187.62         8.69 o                         
  -6  14   4         40.19         47.65         5.91 o                         
  -5  14   4        486.04        496.60        12.01 o                         
  -4  14   4         47.62         44.62         5.18 o                         
  -3  14   4       1495.63       1513.59        27.20 o                         
  -2  14   4        149.41        131.43         8.94 o                         
  -1  14   4          8.77          4.79         3.74 o                         
   0  14   4        136.11        166.31         9.63 o                         
   1  14   4         24.47         26.35         4.08 o                         
   2  14   4        188.41        181.05         7.67 o                         
   3  14   4       2131.32       2204.22        37.83 o                         
   4  14   4          9.70         15.16         5.46 o                         
   5  14   4         64.99         65.12         8.61 o                         
   6  14   4        593.95        596.02        14.97 o                         
   7  14   4         10.35          9.16         4.37 o                         
   8  14   4         95.66        115.60         7.30 o                         
   9  14   4        396.80        352.51        13.68 o                         
  10  14   4         85.83         91.90         6.42 o                         
  11  14   4         88.77        100.80        11.73 o                         
  12  14   4         54.28         57.58         6.67 o                         
 -14  15   4         10.75         -6.25         6.25 o                         
 -13  15   4        267.85        264.97        12.01 o                         
 -12  15   4         15.12          5.11         3.48 o                         
 -11  15   4         27.77         20.77         3.64 o                         
 -10  15   4         50.41         50.83         5.60 o                         
  -9  15   4          9.31          4.48         3.23 o                         
  -8  15   4         11.30         11.11         4.81 o                         
  -7  15   4        320.62        302.02        10.00 o                         
  -6  15   4         66.13         77.01         6.57 o                         
  -5  15   4        159.29        155.22         8.13 o                         
  -4  15   4       3165.78       3374.14        56.09 o                         
  -3  15   4        179.90        178.87         7.49 o                         
  -2  15   4        265.62        283.37         8.90 o                         
  -1  15   4        270.96        272.53         8.06 o                         
   0  15   4         96.56         94.59         7.27 o                         
   1  15   4         19.60         19.38         3.82 o                         
   2  15   4       1211.75       1298.98        23.94 o                         
   3  15   4        490.69        525.38        12.39 o                         
   4  15   4         50.00         43.28         6.95 o                         
   5  15   4         63.43         73.17         7.26 o                         
   6  15   4         15.30          9.51         4.23 o                         
   7  15   4         14.72         18.62         4.99 o                         
   8  15   4          3.38          4.07         4.04 o                         
   9  15   4          0.44          3.88         3.83 o                         
  10  15   4         93.89        105.14         7.43 o                         
  11  15   4          1.08         20.87         7.13 o                         
  12  15   4        409.49        350.05        16.67 o                         
 -13  16   4         80.01         39.59         8.33 o                         
 -12  16   4          3.70          3.61         3.97 o                         
 -11  16   4         14.61          8.97         3.35 o                         
 -10  16   4         20.02         51.42         4.78 o                         
  -9  16   4          5.52          2.74         4.36 o                         
  -8  16   4         67.24         61.01         7.87 o                         
  -7  16   4         82.55         77.27         7.04 o                         
  -6  16   4          4.62          8.54         4.88 o                         
  -5  16   4          0.48         -0.63         3.39 o                         
  -4  16   4       1600.83       1747.14        34.51 o                         
  -3  16   4        620.39        604.63        13.50 o                         
  -2  16   4         78.90         73.71         6.40 o                         
  -1  16   4        749.03        797.75        16.39 o                         
   0  16   4        295.02        291.18         8.40 o                         
   1  16   4        250.40        261.59         7.48 o                         
   2  16   4        378.22        402.20        11.96 o                         
   3  16   4        287.62        319.50        10.67 o                         
   4  16   4          3.15         -1.26         5.56 o                         
   5  16   4          2.12          5.14         4.12 o                         
   6  16   4         87.15        121.62         7.67 o                         
   7  16   4         12.03         18.13         4.01 o                         
   8  16   4         47.15         56.23         6.47 o                         
   9  16   4         60.77         55.66         7.00 o                         
  10  16   4        117.53        115.79         8.10 o                         
  11  16   4          2.17          2.08         7.29 o                         
 -12  17   4         16.52         22.09         5.89 o                         
 -11  17   4          0.21          0.81         3.17 o                         
 -10  17   4         80.31         92.63         5.91 o                         
  -9  17   4         70.86         76.21         5.55 o                         
  -8  17   4         18.39         22.78         4.97 o                         
  -7  17   4        165.39        153.02         7.67 o                         
  -6  17   4         28.23         28.89         4.45 o                         
  -5  17   4          0.89          1.19         2.98 o                         
  -4  17   4        127.94        152.80         7.55 o                         
  -3  17   4        125.53        117.37         6.87 o                         
  -2  17   4         26.70         23.06         4.89 o                         
  -1  17   4          3.42         10.10         3.58 o                         
   0  17   4       1011.34       1066.99        18.71 o                         
   1  17   4          0.98          1.58         3.40 o                         
   2  17   4         59.37         63.44         6.99 o                         
   3  17   4         12.20          9.94         4.20 o                         
   4  17   4         40.32         44.16         7.67 o                         
   5  17   4         28.14         42.20         5.69 o                         
   6  17   4         63.97         61.90         8.87 o                         
   7  17   4         36.79         34.53         4.58 o                         
   8  17   4         54.77         66.45         6.34 o                         
   9  17   4          5.42          4.42         5.71 o                         
  10  17   4        133.98        129.32         9.49 o                         
 -12  18   4          9.75          4.17         5.21 o                         
 -11  18   4          5.17          6.07         3.17 o                         
 -10  18   4         21.28         30.13         4.31 o                         
  -9  18   4          0.97          1.72         3.01 o                         
  -8  18   4          3.10          2.94         3.37 o                         
  -7  18   4        298.78        348.83        10.63 o                         
  -6  18   4         10.46          2.32         3.23 o                         
  -5  18   4          3.67          0.58         3.27 o                         
  -4  18   4        159.84        178.72         9.75 o                         
  -3  18   4         25.75         22.81         3.53 o                         
  -2  18   4         21.88         18.10         3.92 o                         
  -1  18   4        147.73        169.44         7.34 o                         
   0  18   4          2.97          4.45         4.22 o                         
   1  18   4         19.18         23.98         6.88 o                         
   2  18   4         11.26          8.28         4.51 o                         
   3  18   4         36.90         25.09         4.57 o                         
   4  18   4         21.86         20.39        10.95 o                         
   5  18   4         16.27          3.87         4.07 o                         
   6  18   4          1.56          4.51         3.41 o                         
   7  18   4         19.43          9.28         4.70 o                         
   8  18   4         41.02         43.44         5.62 o                         
   9  18   4          2.41          9.01         6.23 o                         
 -11  19   4          1.93          3.14         3.93 o                         
 -10  19   4         10.32          5.21         3.01 o                         
  -9  19   4          9.17          4.89         3.37 o                         
  -8  19   4         78.32         78.01         7.37 o                         
  -7  19   4         73.67         63.63         5.64 o                         
  -6  19   4         12.52          8.32         3.51 o                         
  -5  19   4         82.74         75.53         7.51 o                         
  -4  19   4         26.29         16.25         4.00 o                         
  -3  19   4        342.75        347.80        10.50 o                         
  -2  19   4          0.02         -3.84         3.84 o                         
  -1  19   4          0.76          0.91         4.20 o                         
   0  19   4        290.20        342.60        13.68 o                         
   1  19   4          8.84         18.81         6.74 o                         
   2  19   4         21.25         21.91         5.77 o                         
   3  19   4        126.59        141.61         9.33 o                         
   4  19   4          0.03          1.68         4.51 o                         
   5  19   4         13.95         16.01         3.68 o                         
   6  19   4          0.06         -2.69         3.39 o                         
   7  19   4          6.31          7.28         3.76 o                         
   8  19   4         13.46          9.38         8.33 o                         
 -10  20   4        110.08         84.92         5.19 o                         
  -9  20   4         35.90         46.80         4.74 o                         
  -8  20   4         42.25         41.38         5.41 o                         
  -7  20   4         45.48         56.67         5.16 o                         
  -6  20   4          0.42         -0.91         3.37 o                         
  -5  20   4         73.73         70.55         5.16 o                         
  -4  20   4        487.27        498.19        11.25 o                         
  -3  20   4         11.93         18.81         3.81 o                         
  -2  20   4         14.32         13.02         4.21 o                         
  -1  20   4        333.84        374.90        11.27 o                         
   0  20   4          3.30          8.38         4.85 o                         
   1  20   4         27.09         26.51         5.81 o                         
   2  20   4        129.45        138.08        11.51 o                         
   3  20   4         69.51         36.46        11.46 o                         
   4  20   4          3.53         -2.08         5.89 o                         
   5  20   4          1.17          3.75         4.17 o                         
   6  20   4         16.83         27.25         5.95 o                         
   7  20   4          1.67          6.77         7.81 o                         
  -9  21   4         21.67         10.56         5.93 o                         
  -8  21   4         14.90          9.38         3.01 o                         
  -7  21   4          2.92          1.36         2.76 o                         
  -6  21   4         40.42         43.68         7.71 o                         
  -5  21   4          9.33         15.72         3.51 o                         
  -4  21   4        179.41        175.61         6.57 o                         
  -3  21   4         88.85         83.23         5.41 o                         
  -2  21   4          0.36         -1.32         3.16 o                         
  -1  21   4        146.79        123.94         8.13 o                         
   0  21   4          6.14          3.07         4.20 o                         
   1  21   4          7.08          3.48         7.45 o                         
   2  21   4         27.86         11.30         5.68 o                         
   3  21   4        136.03        138.15         8.43 o                         
   4  21   4         11.30         10.94         4.42 o                         
   5  21   4          3.14          4.45         4.00 o                         
   6  21   4          4.36          0.30         4.55 o                         
   7  21   4         15.04          8.33         6.30 o                         
  -8  22   4          1.61          8.10         3.25 o                         
  -7  22   4          6.18          8.90         2.76 o                         
  -6  22   4         25.08         19.56         4.36 o                         
  -5  22   4         25.70         30.00         3.88 o                         
  -4  22   4         36.05         39.21         4.16 o                         
  -3  22   4         89.35         75.75         6.77 o                         
  -2  22   4          1.67         -3.53         3.53 o                         
  -1  22   4        147.07        140.53         6.11 o                         
   0  22   4         80.29         62.33         6.20 o                         
   1  22   4         22.60         18.35         4.08 o                         
   2  22   4          0.09          2.65         4.00 o                         
   3  22   4        198.21        172.97         8.84 o                         
   4  22   4         30.03         29.60         9.38 o                         
   5  22   4          1.10         -0.76         4.00 o                         
   6  22   4          0.01          6.53         8.33 o                         
  -6  23   4          4.88          0.89         2.56 o                         
  -5  23   4         12.02          7.76         3.33 o                         
  -4  23   4         19.33         13.32         5.80 o                         
  -3  23   4         23.50         34.24         6.65 o                         
  -2  23   4         21.13         16.04         2.82 o                         
  -1  23   4          5.25          5.97         2.93 o                         
   0  23   4         45.99         36.28         5.18 o                         
   1  23   4          3.19         -0.09         3.43 o                         
   2  23   4         25.97         30.97         4.70 o                         
   3  23   4         31.59         49.64        11.70 o                         
   4  23   4         30.16         28.28         5.16 o                         
   5  23   4          8.04          8.86         3.68 o                         
  -4  24   4          0.31          3.47         3.01 o                         
  -3  24   4         58.38         61.23         4.50 o                         
  -2  24   4         41.00         31.00         5.39 o                         
  -1  24   4          4.02          3.94         4.81 o                         
   0  24   4         10.81          9.43         3.29 o                         
   1  24   4          1.32          0.35         3.25 o                         
   2  24   4          1.75          3.24         3.25 o                         
   3  24   4         10.85          9.38         5.21 o                         
 -16   1   5        143.15        130.63         8.10 o                         
 -15   1   5          0.03         -2.24         4.10 o                         
 -14   1   5          0.14          2.50         3.78 o                         
 -13   1   5          2.08          3.95         3.97 o                         
 -12   1   5         23.75         18.71         4.50 o                         
 -11   1   5          0.50         -2.13         4.12 o                         
 -10   1   5        115.96        104.30         6.06 o                         
  -9   1   5         13.92         34.47         4.19 o                         
  -8   1   5        318.17        455.12        10.02 o                         
  -7   1   5       2696.27       2873.02        43.31 o                         
  -6   1   5        701.01        814.16        13.49 o                         
  -5   1   5          0.14          1.17         7.29 o                         
  -4   1   5        923.49        756.10        23.20 o                         
  -3   1   5        178.50        178.15        14.59 o                         
  -2   1   5        568.07        477.15        22.92 o                         
  -1   1   5       1214.74       1121.72        18.99 o                         
   0   1   5         84.96         65.19         4.71 o                         
   1   1   5        949.82        869.25        16.20 o                         
   2   1   5        172.87        225.55        13.23 o                         
   3   1   5         23.46         56.84         7.73 o                         
   4   1   5        235.58        330.78        21.62 o                         
   5   1   5         11.15         33.86         6.29 o                         
   6   1   5         33.37         14.96         6.66 o                         
   7   1   5          9.22         21.14         5.04 o                         
   8   1   5         36.69         34.22         5.32 o                         
   9   1   5         32.75         32.33         8.27 o                         
  10   1   5         58.38         68.26         7.62 o                         
  11   1   5        160.82        141.56         8.46 o                         
  12   1   5         14.10         11.23         3.56 o                         
  13   1   5         62.20         63.76         5.35 o                         
  14   1   5         21.79         27.55         4.81 o                         
 -16   2   5         52.92         63.67         8.33 o                         
 -15   2   5          9.91          6.61         3.68 o                         
 -14   2   5          9.63         -0.57         4.80 o                         
 -13   2   5         12.73          7.36         4.12 o                         
 -12   2   5          3.08          1.49         4.15 o                         
 -11   2   5          6.15         -2.43         4.66 o                         
 -10   2   5          4.80          2.17         6.13 o                         
  -9   2   5        313.68        291.57         7.86 o                         
  -8   2   5       1294.35       1365.88        20.69 o                         
  -7   2   5        628.01        512.02        10.74 o                         
  -6   2   5       1173.32       1152.84        21.83 o                         
  -5   2   5       3994.38       4352.93        90.42 o                         
  -4   2   5          5.11          5.21         6.25 o                         
  -3   2   5         16.99          7.29         7.29 o                         
  -2   2   5       1214.71       1265.69        48.97 o                         
  -1   2   5       1931.87       2014.94        32.89 o                         
   0   2   5        248.95        270.31         6.95 o                         
   1   2   5         49.78         43.04         4.40 o                         
   2   2   5       7129.89       7235.92       148.17 o                         
   3   2   5         58.14         64.06         8.71 o                         
   4   2   5         31.28         30.23         8.02 o                         
   5   2   5        511.35        526.79        12.61 o                         
   6   2   5         30.34         32.57         4.74 o                         
   7   2   5        181.80        174.79        11.36 o                         
   8   2   5         71.30         44.95         5.44 o                         
   9   2   5        155.70        152.72         8.59 o                         
  10   2   5        101.77        108.52         8.69 o                         
  11   2   5         48.99         44.46         5.30 o                         
  12   2   5         50.67         45.92         5.41 o                         
  13   2   5         12.34         16.57         3.52 o                         
  14   2   5         21.58         20.07         8.66 o                         
 -16   3   5         20.11         35.42        10.42 o                         
 -15   3   5         47.89         56.75         7.97 o                         
 -14   3   5          6.87          6.09         4.12 o                         
 -13   3   5          7.61          6.29         4.26 o                         
 -12   3   5          4.59          6.05         4.60 o                         
 -11   3   5        216.82        265.40         9.18 o                         
 -10   3   5         64.44         96.02         6.40 o                         
  -9   3   5         48.26         72.76         5.70 o                         
  -8   3   5          0.68          7.68         4.50 o                         
  -7   3   5        996.28        854.76        16.75 o                         
  -6   3   5        595.70        534.81        10.83 o                         
  -5   3   5       2550.42       3052.30        45.93 o                         
  -4   3   5        717.74        900.02        36.46 o                         
  -3   3   5         52.75         61.47        10.42 o                         
  -2   3   5        698.00        796.21        18.20 o                         
  -1   3   5          9.76         10.67         4.40 o                         
   0   3   5          6.88          8.07         2.75 o                         
   1   3   5       3332.04       3734.70        71.64 o                         
   2   3   5       1172.52       1440.13        43.08 o                         
   3   3   5         60.39         67.37         6.30 o                         
   4   3   5        156.29        187.73        13.68 o                         
   5   3   5         38.32         16.54         4.76 o                         
   6   3   5         79.06        104.88        10.68 o                         
   7   3   5        238.07        225.14         9.90 o                         
   8   3   5         46.41         42.39         8.78 o                         
   9   3   5        117.11        110.10         9.03 o                         
  10   3   5          0.02          0.19         4.33 o                         
  11   3   5         78.15         78.56         7.40 o                         
  12   3   5          0.08         -1.26         4.37 o                         
  13   3   5          3.68         10.74         3.44 o                         
  14   3   5         10.21          3.65         4.05 o                         
 -16   4   5          9.82          0.35         3.73 o                         
 -15   4   5         88.12         83.74         7.27 o                         
 -14   4   5        792.71        859.00        21.45 o                         
 -13   4   5          6.49         -4.39         4.39 o                         
 -12   4   5         81.15         87.41         7.92 o                         
 -11   4   5        109.01        121.21         8.27 o                         
 -10   4   5        328.13        349.77        11.09 o                         
  -9   4   5         41.83         58.78         8.07 o                         
  -8   4   5          0.73          1.89         4.19 o                         
  -7   4   5         32.76         40.24         7.09 o                         
  -6   4   5        241.09        250.65         7.38 o                         
  -5   4   5         15.17          7.55         4.82 o                         
  -4   4   5       2309.15       2386.39        45.13 o                         
  -3   4   5         21.39         31.25         7.29 o                         
  -2   4   5        162.99        213.41         7.96 o                         
  -1   4   5        218.84        223.98         6.37 o                         
   0   4   5        555.27        493.94        10.68 o                         
   1   4   5        633.07        639.76        13.56 o                         
   2   4   5       2583.21       2471.09        54.13 o                         
   3   4   5          7.87          4.04         4.30 o                         
   4   4   5        585.02        636.15        16.99 o                         
   5   4   5        233.44        222.96         9.97 o                         
   6   4   5        184.31        220.77        10.35 o                         
   7   4   5        146.21        151.08         9.05 o                         
   8   4   5          0.79         -4.47         4.47 o                         
   9   4   5         86.56         73.06         7.58 o                         
  10   4   5        153.51        179.32        10.19 o                         
  11   4   5        736.93        811.40        23.75 o                         
  12   4   5          0.14          0.11         3.98 o                         
  13   4   5          0.00          4.53         3.50 o                         
  14   4   5          0.00          5.37         5.44 o                         
 -16   5   5          1.61          5.90         5.21 o                         
 -15   5   5         47.30         57.05         9.14 o                         
 -14   5   5       1042.34       1119.11        26.66 o                         
 -13   5   5        116.37        120.91         8.38 o                         
 -12   5   5         40.68         50.07         8.45 o                         
 -11   5   5         81.18        104.86         7.02 o                         
 -10   5   5        619.24        633.16        15.60 o                         
  -9   5   5         15.42         12.28         5.34 o                         
  -8   5   5         38.32         38.82         4.46 o                         
  -7   5   5         26.08         52.12         5.83 o                         
  -6   5   5          4.32          2.54         3.31 o                         
  -5   5   5       1803.18       1850.17        28.99 o                         
  -4   5   5       2852.73       2893.73        43.45 o                         
  -3   5   5        636.33        673.87        16.29 o                         
  -2   5   5       1223.18       1177.71        39.59 o                         
  -1   5   5       2973.73       3007.68        77.34 o                         
   0   5   5        253.48        311.89        10.41 o                         
   1   5   5         24.95         29.43        10.94 o                         
   2   5   5         44.14         26.03         5.41 o                         
   3   5   5         26.86         25.92         5.05 o                         
   4   5   5        245.39        242.50        16.69 o                         
   5   5   5        100.19        136.13         8.56 o                         
   6   5   5         37.34         45.47        10.68 o                         
   7   5   5        128.60        162.07         9.10 o                         
   8   5   5         24.97         15.79         9.17 o                         
   9   5   5          9.56         17.64         4.64 o                         
  10   5   5        125.77        135.46         8.14 o                         
  11   5   5        554.22        539.51        20.99 o                         
  12   5   5         41.92         48.78         6.89 o                         
  13   5   5          8.38          7.64         3.31 o                         
  14   5   5        216.54        171.25         6.62 o                         
 -16   6   5         85.97         73.97         9.38 o                         
 -15   6   5          8.38          7.03         4.12 o                         
 -14   6   5        396.55        424.83        13.37 o                         
 -13   6   5        591.15        589.09        21.01 o                         
 -12   6   5          0.65          5.85         6.54 o                         
 -11   6   5       1696.46       1848.98        29.55 o                         
 -10   6   5          8.71         10.18         4.67 o                         
  -9   6   5        117.28         97.01         8.39 o                         
  -8   6   5        197.51        167.53         7.16 o                         
  -7   6   5          0.05          5.47         3.35 o                         
  -6   6   5         89.50         83.15         5.62 o                         
  -5   6   5       1467.83       1503.13        24.17 o                         
  -4   6   5       1845.06       1893.29        29.48 o                         
  -3   6   5          2.81          4.36         3.40 o                         
  -2   6   5       1133.51       1154.66        22.13 o                         
  -1   6   5       2947.45       2749.34        45.47 o                         
   0   6   5          2.46          1.18         3.66 o                         
   1   6   5          1.23          2.08         3.51 o                         
   2   6   5        397.61        382.02         9.40 o                         
   3   6   5        205.53        215.90         8.34 o                         
   4   6   5        172.52        196.85         8.35 o                         
   5   6   5        113.43        155.06        11.28 o                         
   6   6   5         24.76         31.50         5.55 o                         
   7   6   5         14.43         11.20         4.68 o                         
   8   6   5        336.59        366.02        13.98 o                         
   9   6   5          0.56          5.32         4.60 o                         
  10   6   5         93.19         89.39         7.67 o                         
  11   6   5        169.06        169.35         8.98 o                         
  12   6   5         24.72         47.76         8.86 o                         
  13   6   5         74.22         96.74         5.70 o                         
  14   6   5          4.54          4.81         3.04 o                         
 -16   7   5          2.05          8.33         5.21 o                         
 -15   7   5          0.76         -1.89         4.00 o                         
 -14   7   5         69.96         51.95         8.04 o                         
 -13   7   5         83.27         84.99         8.84 o                         
 -12   7   5        406.50        420.29        12.73 o                         
 -11   7   5          0.44         -2.41         4.29 o                         
 -10   7   5        512.44        480.68        27.41 o                         
  -9   7   5         30.20         39.64         7.08 o                         
  -8   7   5        526.09        510.21        11.72 o                         
  -7   7   5        344.15        299.84         8.19 o                         
  -6   7   5        240.04        232.31         7.23 o                         
  -5   7   5        381.71        404.39         9.25 o                         
  -4   7   5         16.44         28.34         4.07 o                         
  -3   7   5         20.72         17.87         3.39 o                         
  -2   7   5        211.46        213.82         6.50 o                         
  -1   7   5        592.09        589.83        10.11 o                         
   0   7   5         12.59         14.16         3.71 o                         
   1   7   5         91.44        109.76         6.36 o                         
   2   7   5       2549.31       2285.94        38.58 o                         
   3   7   5        198.66        195.69        10.33 o                         
   4   7   5        174.36        194.90         8.42 o                         
   5   7   5        290.39        331.92        11.03 o                         
   6   7   5          1.32          2.37         4.47 o                         
   7   7   5        234.57        260.93        10.32 o                         
   8   7   5        150.85        180.38        11.58 o                         
   9   7   5         43.16         49.27         6.66 o                         
  10   7   5          0.36         -3.76         3.76 o                         
  11   7   5          8.07          8.38         4.92 o                         
  12   7   5          6.40          4.32         3.51 o                         
  13   7   5         10.77          8.15         2.97 o                         
  14   7   5         11.37          9.81         3.17 o                         
 -16   8   5          4.49          0.00         4.17 o                         
 -15   8   5          1.21         -5.21         5.21 o                         
 -14   8   5        123.55        135.01         8.84 o                         
 -13   8   5          0.00          1.81         4.38 o                         
 -12   8   5         88.78        101.87         9.28 o                         
 -11   8   5       2128.03       2477.08        50.07 o                         
 -10   8   5        677.24        700.28        17.13 o                         
  -9   8   5       1001.11       1020.92        19.74 o                         
  -8   8   5       1017.21       1122.44        19.99 o                         
  -7   8   5         40.47         55.13         4.99 o                         
  -6   8   5         94.74         94.11         6.26 o                         
  -5   8   5         16.61         13.66         3.36 o                         
  -4   8   5        297.39        301.34         7.91 o                         
  -3   8   5        222.88        212.68         6.42 o                         
  -2   8   5         67.88         81.78         7.08 o                         
  -1   8   5         12.06         27.80         3.63 o                         
   0   8   5        267.50        253.93         8.76 o                         
   1   8   5        405.60        454.08         9.73 o                         
   2   8   5        241.91        320.76        12.70 o                         
   3   8   5        154.21        123.65         7.01 o                         
   4   8   5         65.94         74.11         7.09 o                         
   5   8   5       2627.31       2697.76        51.41 o                         
   6   8   5         52.84         60.90         7.09 o                         
   7   8   5         13.20          9.38         6.32 o                         
   8   8   5       2759.73       2802.06        53.51 o                         
   9   8   5         97.52         90.81         7.42 o                         
  10   8   5          1.78         -0.74         5.40 o                         
  11   8   5        227.44        248.70        10.19 o                         
  12   8   5          1.67          0.91         3.37 o                         
  13   8   5          0.01         -2.97         2.97 o                         
 -15   9   5          3.86          5.61         6.25 o                         
 -14   9   5         10.67         12.10         5.21 o                         
 -13   9   5          1.89          1.76         4.07 o                         
 -12   9   5         26.74         30.87         5.90 o                         
 -11   9   5       1437.22       1636.10        32.42 o                         
 -10   9   5        949.04       1001.14        36.57 o                         
  -9   9   5        280.58        267.16         9.26 o                         
  -8   9   5       1467.77       1501.61        24.60 o                         
  -7   9   5       1436.50       1502.35        24.52 o                         
  -6   9   5        121.54        114.42         5.94 o                         
  -5   9   5        532.42        597.74        11.76 o                         
  -4   9   5        170.32        171.17         6.43 o                         
  -3   9   5         76.91         75.89         5.10 o                         
  -2   9   5         21.08         22.24         3.37 o                         
  -1   9   5        180.51        208.91         6.53 o                         
   0   9   5         41.97         55.20         4.80 o                         
   1   9   5        190.29        228.96         7.10 o                         
   2   9   5       3002.45       3158.32        52.18 o                         
   3   9   5         15.42         16.37         4.06 o                         
   4   9   5         14.88         20.19         4.36 o                         
   5   9   5        341.33        343.81        10.73 o                         
   6   9   5        294.86        303.60        11.59 o                         
   7   9   5        103.58        112.81        10.23 o                         
   8   9   5       1175.96       1297.22        27.34 o                         
   9   9   5         10.17         19.42         4.37 o                         
  10   9   5         25.50         30.16         4.97 o                         
  11   9   5          1.15         -0.16         4.95 o                         
  12   9   5          1.45         -1.46         3.58 o                         
  13   9   5          0.01         -3.47         3.47 o                         
 -15  10   5         25.75         18.75         5.21 o                         
 -14  10   5          0.11         -0.61         5.73 o                         
 -13  10   5          8.64          7.68         4.00 o                         
 -12  10   5          0.04          3.17         3.83 o                         
 -11  10   5         28.33         30.15         4.76 o                         
 -10  10   5        473.14        469.38        29.33 o                         
  -9  10   5        127.31        162.51        14.25 o                         
  -8  10   5       3002.41       3287.29        49.62 o                         
  -7  10   5         60.26         71.61         5.56 o                         
  -6  10   5          0.01          0.83         3.79 o                         
  -5  10   5        166.72        185.26         6.69 o                         
  -4  10   5        152.72        182.68         6.40 o                         
  -3  10   5          5.33          4.22         3.01 o                         
  -2  10   5         59.66         70.11         4.96 o                         
  -1  10   5         27.88         30.30         3.66 o                         
   0  10   5         53.11         51.08         5.17 o                         
   1  10   5        263.53        269.67         8.92 o                         
   2  10   5          2.66          7.68         3.89 o                         
   3  10   5          0.90          1.64         3.99 o                         
   4  10   5        119.73        131.73         7.73 o                         
   5  10   5         10.78         18.27         4.25 o                         
   6  10   5         61.26         60.06         6.74 o                         
   7  10   5        181.49        177.80         9.29 o                         
   8  10   5        170.19        158.80         8.64 o                         
   9  10   5         78.90         88.93         8.01 o                         
  10  10   5          1.98          2.48         3.78 o                         
  11  10   5          0.07          1.43         3.61 o                         
  12  10   5         13.81         19.63         7.33 o                         
  13  10   5         20.33         17.05         7.46 o                         
 -15  11   5          4.46         11.46         5.21 o                         
 -14  11   5        194.61        226.08        15.22 o                         
 -13  11   5         93.81         89.55         9.83 o                         
 -12  11   5         61.57         60.09         5.54 o                         
 -11  11   5         88.03         93.83         8.40 o                         
 -10  11   5         19.78         16.76         4.58 o                         
  -9  11   5        537.85        559.27        16.82 o                         
  -8  11   5          0.25          4.39         4.74 o                         
  -7  11   5        605.05        589.29        11.97 o                         
  -6  11   5          0.61         -0.49         3.19 o                         
  -5  11   5         36.73         56.34         6.12 o                         
  -4  11   5        361.43        345.40         8.63 o                         
  -3  11   5         28.15         33.73         4.12 o                         
  -2  11   5          1.01          7.17         3.11 o                         
  -1  11   5        449.84        455.77         9.32 o                         
   0  11   5         22.72         23.57         3.82 o                         
   1  11   5          2.75          7.33         3.42 o                         
   2  11   5        952.88       1003.46        32.37 o                         
   3  11   5        149.61        138.32         7.52 o                         
   4  11   5         51.82         57.35         6.21 o                         
   5  11   5        427.63        435.33        11.08 o                         
   6  11   5          0.19          3.87         4.15 o                         
   7  11   5        168.31        165.29         8.41 o                         
   8  11   5       1519.23       1600.10        32.16 o                         
   9  11   5        193.72        210.84        15.13 o                         
  10  11   5         50.22         53.27         6.01 o                         
  11  11   5        196.03        221.95        15.46 o                         
  12  11   5          0.47          2.08         6.38 o                         
 -14  12   5         22.40         16.62         6.15 o                         
 -13  12   5         92.92        100.90         7.02 o                         
 -12  12   5         79.92         70.05         6.53 o                         
 -11  12   5         30.61         30.68         4.83 o                         
 -10  12   5         42.62         57.41         6.31 o                         
  -9  12   5        191.79        201.03         9.98 o                         
  -8  12   5       1028.91       1139.57        24.22 o                         
  -7  12   5        892.32        912.97        18.47 o                         
  -6  12   5        109.85        101.94         5.83 o                         
  -5  12   5          0.29         -3.11         3.11 o                         
  -4  12   5        163.63        157.87         6.34 o                         
  -3  12   5         86.33         74.34         5.75 o                         
  -2  12   5        280.82        294.67        11.13 o                         
  -1  12   5        157.38        152.04         8.95 o                         
   0  12   5          4.34          2.03         4.98 o                         
   1  12   5         53.82         69.97         5.76 o                         
   2  12   5        850.59        870.55        17.50 o                         
   3  12   5         31.84         30.32         4.39 o                         
   4  12   5         70.26         80.68         7.05 o                         
   5  12   5       1706.28       1701.75        30.44 o                         
   6  12   5        138.42        120.75         8.98 o                         
   7  12   5         12.48         17.20         4.30 o                         
   8  12   5        595.66        595.04        17.04 o                         
   9  12   5        170.03        154.21         7.81 o                         
  10  12   5         10.95         12.30         3.60 o                         
  11  12   5        142.92        141.62        16.67 o                         
  12  12   5          0.71          7.29         4.24 o                         
 -14  13   5         92.45         97.93         9.38 o                         
 -13  13   5         13.39         10.94         4.29 o                         
 -12  13   5         31.48         22.66         3.75 o                         
 -11  13   5          2.67          0.10         3.15 o                         
 -10  13   5          2.60         11.41         6.30 o                         
  -9  13   5          3.33          6.79         4.39 o                         
  -8  13   5       2906.37       3102.35        57.69 o                         
  -7  13   5        401.23        371.05        10.48 o                         
  -6  13   5         23.28         25.35         4.13 o                         
  -5  13   5        590.72        649.55        14.06 o                         
  -4  13   5        504.26        497.36        22.01 o                         
  -3  13   5         23.94         19.33         3.89 o                         
  -2  13   5        321.15        314.87         8.26 o                         
  -1  13   5         67.80         59.23         5.58 o                         
   0  13   5         35.53         26.86         4.24 o                         
   1  13   5         73.81         78.23         6.61 o                         
   2  13   5       1064.14        990.03        19.54 o                         
   3  13   5         38.47         29.37         4.36 o                         
   4  13   5         93.61         87.88         7.51 o                         
   5  13   5       1509.75       1664.62        33.21 o                         
   6  13   5         44.14         74.94         8.61 o                         
   7  13   5         38.77         37.18         6.92 o                         
   8  13   5        178.70        201.24        11.80 o                         
   9  13   5        179.86        165.85        10.02 o                         
  10  13   5         89.71        102.25         6.80 o                         
  11  13   5         13.66          8.86         3.68 o                         
  12  13   5          0.19         -4.00         4.00 o                         
 -13  14   5         11.81          4.36         3.90 o                         
 -12  14   5        140.96        158.15         6.27 o                         
 -11  14   5          1.91          8.31         3.65 o                         
 -10  14   5          2.30          6.22         5.26 o                         
  -9  14   5         58.34         50.76         6.95 o                         
  -8  14   5        145.39        189.45         8.27 o                         
  -7  14   5        130.78        128.01         6.82 o                         
  -6  14   5        149.93        169.10         6.64 o                         
  -5  14   5        144.32        170.09         7.24 o                         
  -4  14   5        266.67        265.56         8.56 o                         
  -3  14   5        137.76        133.12         6.79 o                         
  -2  14   5          4.79         14.22         4.34 o                         
  -1  14   5        988.29        933.82        16.86 o                         
   0  14   5         26.89         23.10         3.60 o                         
   1  14   5        154.10        151.21         6.89 o                         
   2  14   5        790.96        785.45        16.39 o                         
   3  14   5          7.88          8.33         4.90 o                         
   4  14   5        116.94        129.39         7.07 o                         
   5  14   5        132.89        151.09        10.53 o                         
   6  14   5        165.57        166.94         8.06 o                         
   7  14   5         19.28         11.38         3.97 o                         
   8  14   5        238.45        249.90        10.13 o                         
   9  14   5          3.56          7.29         4.17 o                         
  10  14   5        141.54        151.18         8.84 o                         
  11  14   5        128.84        119.24         7.71 o                         
 -13  15   5         58.20         77.09        11.46 o                         
 -12  15   5          2.37          8.28         3.18 o                         
 -11  15   5        581.41        657.25        13.04 o                         
 -10  15   5        298.54        291.63         7.90 o                         
  -9  15   5          0.06          0.28         3.36 o                         
  -8  15   5         62.72         69.58         7.04 o                         
  -7  15   5          0.46          4.37         6.01 o                         
  -6  15   5         10.26          3.37         3.46 o                         
  -5  15   5         58.47         59.60         6.54 o                         
  -4  15   5        976.55       1014.68        27.50 o                         
  -3  15   5          0.28          1.71         3.62 o                         
  -2  15   5         95.97         97.30         7.41 o                         
  -1  15   5         46.91         46.77         5.29 o                         
   0  15   5          4.66         -0.96         3.63 o                         
   1  15   5        150.16        166.50         6.99 o                         
   2  15   5          2.36          2.97         3.44 o                         
   3  15   5        198.66        186.98         7.52 o                         
   4  15   5         42.80         51.41        10.63 o                         
   5  15   5        314.89        306.36        10.15 o                         
   6  15   5          3.18          3.23         4.66 o                         
   7  15   5         25.14         23.99         5.63 o                         
   8  15   5        175.87        176.29         9.63 o                         
   9  15   5         17.86         29.28         6.90 o                         
  10  15   5          0.23          2.08         3.68 o                         
  11  15   5        203.61        197.53         8.84 o                         
 -12  16   5         84.45         61.34         5.95 o                         
 -11  16   5        104.96        105.24         5.25 o                         
 -10  16   5        251.65        242.52         9.04 o                         
  -9  16   5         55.46         67.04         6.39 o                         
  -8  16   5         38.71         42.14         5.93 o                         
  -7  16   5         83.81         98.74         8.50 o                         
  -6  16   5          1.13          0.32         3.54 o                         
  -5  16   5        204.52        230.48         7.28 o                         
  -4  16   5          0.62          3.77         3.77 o                         
  -3  16   5        126.02        125.82         6.77 o                         
  -2  16   5          7.62         17.97         4.11 o                         
  -1  16   5          7.19         13.14         4.09 o                         
   0  16   5        250.13        237.41         7.69 o                         
   1  16   5        297.83        324.85         9.47 o                         
   2  16   5       1748.01       1801.71        32.05 o                         
   3  16   5         64.30         60.78         6.22 o                         
   4  16   5         27.75         34.45         4.85 o                         
   5  16   5        135.52        127.78        11.87 o                         
   6  16   5         28.65         25.62         4.12 o                         
   7  16   5         29.63         31.07         5.44 o                         
   8  16   5          0.01          3.99         4.22 o                         
   9  16   5          7.50          9.74         3.68 o                         
  10  16   5          3.53         -0.52         6.77 o                         
 -12  17   5         20.19         15.63         6.25 o                         
 -11  17   5        601.39        560.28        27.65 o                         
 -10  17   5        102.27        104.53         9.45 o                         
  -9  17   5          2.47          4.68         2.79 o                         
  -8  17   5          6.59         11.14         3.18 o                         
  -7  17   5         23.57         14.23         3.51 o                         
  -6  17   5          0.01         -2.95         3.45 o                         
  -5  17   5         21.71         46.85         6.47 o                         
  -4  17   5        196.81        204.61         7.51 o                         
  -3  17   5          2.42         -1.83         3.39 o                         
  -2  17   5         40.45         46.02         5.50 o                         
  -1  17   5       2299.53       2313.58        39.32 o                         
   0  17   5         24.07         30.37         3.98 o                         
   1  17   5        406.99        418.36         9.27 o                         
   2  17   5        443.96        486.75        13.15 o                         
   3  17   5         15.72         27.48         6.01 o                         
   4  17   5         22.31          9.46         7.39 o                         
   5  17   5        179.99        158.37         7.26 o                         
   6  17   5          1.94          2.02         3.05 o                         
   7  17   5          5.43         11.48         5.31 o                         
   8  17   5          0.51          5.55         3.68 o                         
   9  17   5         37.68         30.77        13.02 o                         
 -11  18   5         45.36         45.36         5.27 o                         
 -10  18   5         71.41         52.56         6.17 o                         
  -9  18   5          0.43          0.25         3.83 o                         
  -8  18   5         83.42         74.14         5.05 o                         
  -7  18   5         72.12         89.71         6.43 o                         
  -6  18   5         16.93         17.49         3.27 o                         
  -5  18   5          2.09          3.39         3.73 o                         
  -4  18   5         73.53         60.32         6.03 o                         
  -3  18   5          7.02         10.52         3.35 o                         
  -2  18   5        672.16        725.59        13.53 o                         
  -1  18   5       1138.09       1153.58        19.48 o                         
   0  18   5        107.46        107.32         7.72 o                         
   1  18   5          7.45         15.78         7.50 o                         
   2  18   5        221.68        213.98        11.58 o                         
   3  18   5         32.18         30.32         5.03 o                         
   4  18   5          8.82          4.61         3.59 o                         
   5  18   5          1.86          4.50         3.60 o                         
   6  18   5          0.02         -2.00         3.36 o                         
   7  18   5          7.73         12.42         3.97 o                         
   8  18   5         57.21         64.59         6.97 o                         
 -10  19   5         10.85          8.33         3.01 o                         
  -9  19   5          1.72          4.22         2.89 o                         
  -8  19   5          7.72         20.24         6.59 o                         
  -7  19   5        126.70        112.54         6.24 o                         
  -6  19   5        179.44        174.00         7.09 o                         
  -5  19   5         25.61         24.82         3.50 o                         
  -4  19   5          1.02          3.87         3.05 o                         
  -3  19   5         29.71         19.69         3.35 o                         
  -2  19   5        327.87        307.12         8.61 o                         
  -1  19   5        319.86        279.57         8.46 o                         
   0  19   5         14.08         17.35         4.08 o                         
   1  19   5          3.44          3.99         4.91 o                         
   2  19   5        272.68        245.84        10.19 o                         
   3  19   5         50.98         48.33         7.35 o                         
   4  19   5         22.18         30.06         5.35 o                         
   5  19   5        125.38        115.85         8.03 o                         
   6  19   5          2.48          3.84         3.86 o                         
   7  19   5          1.50         -6.19         6.23 o                         
  -9  20   5          1.28         -2.76         2.76 o                         
  -8  20   5         20.46         32.58         4.12 o                         
  -7  20   5        149.13        145.94         6.23 o                         
  -6  20   5          2.38          0.63         2.91 o                         
  -5  20   5         75.84         76.64         5.19 o                         
  -4  20   5        168.53        200.77         7.89 o                         
  -3  20   5         43.01         41.30         5.28 o                         
  -2  20   5          1.98         10.16         3.79 o                         
  -1  20   5        394.74        393.22        13.53 o                         
   0  20   5         21.69         28.50         7.78 o                         
   1  20   5         56.77         59.77         7.48 o                         
   2  20   5         33.53         48.69         7.33 o                         
   3  20   5         65.81         65.64         8.04 o                         
   4  20   5         62.67         61.94         6.58 o                         
   5  20   5        133.86        119.53         6.86 o                         
   6  20   5          0.09         13.65        16.15 o                         
  -8  21   5          3.81          3.87         2.56 o                         
  -7  21   5          2.68          4.91         2.56 o                         
  -6  21   5          2.29          0.00         3.01 o                         
  -5  21   5         73.51        124.59         9.54 o                         
  -4  21   5        114.39        104.72         7.37 o                         
  -3  21   5         11.22         11.61         4.88 o                         
  -2  21   5        152.48        192.27         6.51 o                         
  -1  21   5         19.28         17.38         3.76 o                         
   0  21   5          3.17         -2.93         4.86 o                         
   1  21   5          0.33          9.83         5.73 o                         
   2  21   5        257.56        207.06        11.18 o                         
   3  21   5          2.24         -0.90         8.14 o                         
   4  21   5        138.82        151.09         8.10 o                         
   5  21   5          3.89          1.99         4.69 o                         
   6  21   5         11.95          8.33         6.25 o                         
  -7  22   5         32.28         16.60         2.89 o                         
  -6  22   5          2.54          3.13         4.42 o                         
  -5  22   5          6.93          9.02         2.83 o                         
  -4  22   5         19.52         10.16         2.63 o                         
  -3  22   5          0.64         17.00         4.50 o                         
  -2  22   5         37.66         35.74         4.81 o                         
  -1  22   5         34.55         43.10         5.47 o                         
   0  22   5          8.35          6.16         4.69 o                         
   1  22   5          3.99          3.13         3.01 o                         
   2  22   5         24.79         12.59         6.77 o                         
   3  22   5         34.78         38.23         5.21 o                         
   4  22   5         40.10         47.73         6.83 o                         
  -5  23   5         94.74         73.97         8.33 o                         
  -4  23   5          7.96         12.19         3.52 o                         
  -3  23   5          0.00          2.37         2.64 o                         
  -2  23   5         71.31         77.13         6.33 o                         
  -1  23   5        100.02         92.61         5.35 o                         
   0  23   5          5.49          1.39         3.01 o                         
   1  23   5          7.24          5.15         2.89 o                         
   2  23   5         68.13         68.46         5.49 o                         
 -16   0   6        159.82        142.73        11.46 o                         
 -15   0   6         16.10         19.79         6.25 o                         
 -14   0   6        131.70        137.52        12.50 o                         
 -13   0   6         21.54         29.93         6.93 o                         
 -12   0   6          2.96         -3.94        11.98 o                         
 -11   0   6        429.39        419.24        12.35 o                         
 -10   0   6         73.65         87.52         8.98 o                         
  -9   0   6       1518.73       1786.17        40.10 o                         
  -8   0   6        143.44         98.97        15.63 o                         
  -7   0   6        154.81        179.90         9.81 o                         
  -6   0   6         52.41         56.17         8.17 o                         
  -5   0   6        153.11        194.21         9.62 o                         
  -4   0   6         67.38         81.69         7.49 o                         
  -3   0   6        469.16        597.62        16.46 o                         
  -2   0   6       4245.10       3795.81        97.61 o                         
  -1   0   6        228.27        229.49        13.54 o                         
   0   0   6        884.88        962.47        38.03 o                         
   1   0   6       5839.74       5318.79        95.58 o                         
   2   0   6         62.13         99.11        17.71 o                         
   3   0   6        123.18        122.81        15.72 o                         
   4   0   6        126.67        175.53        11.63 o                         
   5   0   6         27.13         20.59         7.67 o                         
   6   0   6        331.62        334.92        13.81 o                         
   7   0   6         46.69         31.15         6.74 o                         
   8   0   6         50.40         61.05        34.90 o                         
   9   0   6         34.40         59.51        11.40 o                         
  10   0   6         30.50         43.76        11.46 o                         
  11   0   6         50.06         42.29         8.26 o                         
  12   0   6          3.25          7.42         5.36 o                         
  13   0   6         25.52         19.79         6.25 o                         
 -16   1   6         82.24         80.68         7.26 o                         
 -15   1   6         21.82         21.11         7.81 o                         
 -14   1   6         32.20         31.78         5.30 o                         
 -13   1   6         19.71         13.89         4.62 o                         
 -12   1   6        233.92        231.88         9.40 o                         
 -11   1   6         61.47         59.40         5.21 o                         
 -10   1   6        266.60        283.31         8.28 o                         
  -9   1   6        103.19        147.62         6.51 o                         
  -8   1   6        756.87        811.70        31.36 o                         
  -7   1   6          7.55          4.05         3.61 o                         
  -6   1   6         86.60        113.09         5.96 o                         
  -5   1   6         13.28         10.98         3.40 o                         
  -4   1   6          4.63          3.68         3.80 o                         
  -3   1   6        540.01        519.50        10.82 o                         
  -2   1   6       1330.91       1374.50        22.39 o                         
  -1   1   6         87.54         92.23         6.29 o                         
   0   1   6        729.05        672.73        13.09 o                         
   1   1   6        703.18        670.26        13.23 o                         
   2   1   6          1.93          3.87         5.03 o                         
   3   1   6        230.62        228.88        13.72 o                         
   4   1   6        182.29        142.39         9.10 o                         
   5   1   6        374.34        360.85        10.16 o                         
   6   1   6         67.50         75.60         7.06 o                         
   7   1   6         24.49         32.83        11.41 o                         
   8   1   6         37.82         40.94         5.00 o                         
   9   1   6         38.62         68.60         8.04 o                         
  10   1   6        109.52        150.68        10.68 o                         
  11   1   6          0.14          2.65         3.48 o                         
  12   1   6          0.95          7.51         3.50 o                         
  13   1   6        188.97        177.15         9.76 o                         
 -16   2   6        122.56        110.31        11.98 o                         
 -15   2   6        118.35        102.52         7.26 o                         
 -14   2   6         13.31          2.34         4.23 o                         
 -13   2   6         39.87         31.24         6.30 o                         
 -12   2   6        150.75        136.20         9.02 o                         
 -11   2   6        591.97        620.13        12.61 o                         
 -10   2   6        127.61        148.86         6.56 o                         
  -9   2   6        132.38        136.69         6.78 o                         
  -8   2   6         88.41         81.50         6.59 o                         
  -7   2   6          5.88         12.64         3.89 o                         
  -6   2   6        173.91        180.28         6.60 o                         
  -5   2   6        363.40        420.73         9.55 o                         
  -4   2   6         51.41         73.80         7.40 o                         
  -3   2   6         86.48         80.88         5.76 o                         
  -2   2   6       1131.67        996.91        17.29 o                         
  -1   2   6        118.30        120.79         6.38 o                         
   0   2   6          0.81         11.80         4.58 o                         
   1   2   6       2787.71       2682.35        37.80 o                         
   2   2   6         22.43         15.47         8.70 o                         
   3   2   6          1.99         10.81         5.59 o                         
   4   2   6        504.46        542.42        17.50 o                         
   5   2   6         34.91         47.22         7.62 o                         
   6   2   6        167.04        177.39         9.58 o                         
   7   2   6        191.72        162.98         8.58 o                         
   8   2   6        111.93        111.43         7.81 o                         
   9   2   6          4.27         -3.45         4.81 o                         
  10   2   6          9.74          4.88         5.97 o                         
  11   2   6         10.18          7.06         6.19 o                         
  12   2   6         14.92         11.59         4.36 o                         
  13   2   6        196.06        158.01         9.17 o                         
 -16   3   6         15.23         21.88         7.29 o                         
 -15   3   6        572.14        591.87        19.11 o                         
 -14   3   6          5.30          5.39         5.36 o                         
 -13   3   6          1.89         -4.58         4.58 o                         
 -12   3   6        282.00        325.65        25.44 o                         
 -11   3   6        289.54        304.33         9.21 o                         
 -10   3   6         31.03         24.36         4.04 o                         
  -9   3   6          3.39         -1.80         3.69 o                         
  -8   3   6         26.20         34.11         5.90 o                         
  -7   3   6        231.62        267.74         8.55 o                         
  -6   3   6          1.79          2.51         3.42 o                         
  -5   3   6         34.25         34.82         3.91 o                         
  -4   3   6        293.75        335.55         8.35 o                         
  -3   3   6        635.40        579.01        11.40 o                         
  -2   3   6        352.27        357.02         8.70 o                         
  -1   3   6         19.48         23.35         4.49 o                         
   0   3   6        256.66        217.48         7.27 o                         
   1   3   6         12.51         22.76         4.05 o                         
   2   3   6        133.12        135.12         7.47 o                         
   3   3   6        108.12        118.01         8.72 o                         
   4   3   6        256.83        253.95        10.93 o                         
   5   3   6         28.93         42.84         7.86 o                         
   6   3   6          0.32         -4.85         4.85 o                         
   7   3   6        107.76         82.60         9.98 o                         
   8   3   6         18.72          8.59         4.76 o                         
   9   3   6          0.47          7.98         4.74 o                         
  10   3   6        297.10        298.06        12.31 o                         
  11   3   6         65.16         53.38         7.17 o                         
  12   3   6          0.02          4.86         4.06 o                         
  13   3   6        116.21        129.69        13.63 o                         
 -16   4   6         82.53         81.26         8.33 o                         
 -15   4   6          1.53          5.56         4.66 o                         
 -14   4   6        608.29        535.37        14.83 o                         
 -13   4   6         36.12         36.00         6.03 o                         
 -12   4   6        409.18        423.61        17.41 o                         
 -11   4   6         86.85         85.56         6.48 o                         
 -10   4   6         18.66         20.04         4.07 o                         
  -9   4   6         17.05         23.39         6.13 o                         
  -8   4   6         31.54         29.34         4.20 o                         
  -7   4   6         34.52         32.46         4.51 o                         
  -6   4   6          2.33          3.04         3.44 o                         
  -5   4   6          0.52         17.27         3.44 o                         
  -4   4   6        173.99        174.69         6.42 o                         
  -3   4   6        139.79        188.84         6.61 o                         
  -2   4   6       3708.86       3759.94        61.22 o                         
  -1   4   6          1.43         -0.66         3.66 o                         
   0   4   6        150.51        159.12         9.46 o                         
   1   4   6        854.94        627.68        11.82 o                         
   2   4   6         28.50         23.60         4.64 o                         
   3   4   6         65.73         76.11         7.62 o                         
   4   4   6       1312.51       1379.89        28.13 o                         
   5   4   6          0.93          8.79         5.22 o                         
   6   4   6         70.15         62.98         7.38 o                         
   7   4   6         51.99         43.33         6.25 o                         
   8   4   6        137.12        147.74         8.74 o                         
   9   4   6          0.49         -1.46         4.23 o                         
  10   4   6        115.05        104.64         8.61 o                         
  11   4   6         10.33          2.25         3.98 o                         
  12   4   6          0.72         -2.52         3.61 o                         
  13   4   6         68.65         86.04         6.00 o                         
 -15   5   6       1243.36       1205.27        46.88 o                         
 -14   5   6         96.14        103.76         8.75 o                         
 -13   5   6        710.05        683.25        18.24 o                         
 -12   5   6         20.84         21.14         4.61 o                         
 -11   5   6        134.01        123.32         6.89 o                         
 -10   5   6          0.89          9.29         4.41 o                         
  -9   5   6        240.34        265.54         8.74 o                         
  -8   5   6        269.19        294.15         9.86 o                         
  -7   5   6        123.55        133.26         9.46 o                         
  -6   5   6         13.38         25.39         4.35 o                         
  -5   5   6        182.95        164.87         6.23 o                         
  -4   5   6         54.55         60.19         5.05 o                         
  -3   5   6        829.09        854.02        16.72 o                         
  -2   5   6        693.30        662.08        14.19 o                         
  -1   5   6        190.56        188.04         6.59 o                         
   0   5   6          0.96         -1.82         3.49 o                         
   1   5   6       1169.01       1116.97        20.86 o                         
   2   5   6         75.45         70.52         6.93 o                         
   3   5   6        106.20        114.58         7.52 o                         
   4   5   6         83.46         74.77         8.65 o                         
   5   5   6        385.78        356.37        13.21 o                         
   6   5   6         25.52         33.37         5.33 o                         
   7   5   6         15.77         16.01         5.86 o                         
   8   5   6         41.47         42.92         6.23 o                         
   9   5   6         29.49         30.45         6.08 o                         
  10   5   6         18.44         21.62         4.58 o                         
  11   5   6          2.26          9.90         5.16 o                         
  12   5   6          9.74         16.24         3.37 o                         
  13   5   6         10.84          5.21         3.03 o                         
 -15   6   6        186.67        154.19        10.42 o                         
 -14   6   6        591.50        523.22        17.30 o                         
 -13   6   6         50.19         67.80         9.90 o                         
 -12   6   6        176.96        197.69         9.74 o                         
 -11   6   6         21.18         21.25         6.47 o                         
 -10   6   6        431.63        431.30        12.07 o                         
  -9   6   6        225.43        218.56         9.32 o                         
  -8   6   6          4.24          3.96         3.85 o                         
  -7   6   6         79.04         99.57         6.24 o                         
  -6   6   6        210.98        256.95        10.33 o                         
  -5   6   6        630.69        636.81        12.47 o                         
  -4   6   6         95.71        105.82         5.64 o                         
  -3   6   6        323.15        317.36         7.68 o                         
  -2   6   6       5491.18       5753.50        77.91 o                         
  -1   6   6          0.51          0.20         3.19 o                         
   0   6   6          0.33          0.32         3.46 o                         
   1   6   6        383.20        350.58         8.51 o                         
   2   6   6        703.02        772.98        15.92 o                         
   3   6   6          8.53          8.01         4.24 o                         
   4   6   6          1.11          4.51         4.30 o                         
   5   6   6         75.51         57.14         8.72 o                         
   6   6   6        242.21        252.34        12.70 o                         
   7   6   6          0.25          2.99         4.97 o                         
   8   6   6        107.78        105.73        10.98 o                         
   9   6   6          4.89         -2.49         6.24 o                         
  10   6   6         76.55         51.37         6.13 o                         
  11   6   6          7.34          8.18         3.97 o                         
  12   6   6          0.81          6.10         3.51 o                         
  13   6   6         96.54         68.68         5.58 o                         
 -15   7   6          4.84          4.17         4.17 o                         
 -14   7   6          5.42          9.86         4.42 o                         
 -13   7   6         12.36          9.23         8.33 o                         
 -12   7   6        706.72        740.17        19.25 o                         
 -11   7   6          1.96          1.67         4.12 o                         
 -10   7   6         58.41         54.02         6.01 o                         
  -9   7   6        269.11        327.02         9.07 o                         
  -8   7   6        307.95        328.08         8.79 o                         
  -7   7   6        180.01        224.28         6.93 o                         
  -6   7   6        440.75        473.93        11.43 o                         
  -5   7   6        363.71        395.80         9.21 o                         
  -4   7   6         79.72         84.81         5.44 o                         
  -3   7   6        336.64        362.81         8.88 o                         
  -2   7   6        136.08        143.57         5.73 o                         
  -1   7   6        108.58        111.73         5.85 o                         
   0   7   6         19.20         18.34         3.52 o                         
   1   7   6         29.92         22.98         3.74 o                         
   2   7   6         81.19         73.15         6.11 o                         
   3   7   6        991.57       1008.71        21.87 o                         
   4   7   6         24.96         29.94         5.39 o                         
   5   7   6        230.48        255.12        10.23 o                         
   6   7   6        281.14        281.12        11.79 o                         
   7   7   6        315.67        344.87        11.59 o                         
   8   7   6         49.49         63.99        10.07 o                         
   9   7   6         20.13         12.76         3.92 o                         
  10   7   6        114.45        113.21         8.05 o                         
  11   7   6         34.81         44.01         5.95 o                         
  12   7   6          0.46         -0.50         2.97 o                         
 -15   8   6         18.96         11.46         5.21 o                         
 -14   8   6        131.53        117.47         8.26 o                         
 -13   8   6         99.11         76.34         8.45 o                         
 -12   8   6          1.24          5.35         5.49 o                         
 -11   8   6       1068.31       1111.65        39.01 o                         
 -10   8   6        149.96        139.06         8.59 o                         
  -9   8   6          1.35         -3.47         3.47 o                         
  -8   8   6         32.17         30.34         4.36 o                         
  -7   8   6        106.72        110.07         5.80 o                         
  -6   8   6         71.80         82.60         6.13 o                         
  -5   8   6        292.62        324.88         9.21 o                         
  -4   8   6        346.81        353.21         8.56 o                         
  -3   8   6         30.94         30.64         4.03 o                         
  -2   8   6        235.51        373.67         8.26 o                         
  -1   8   6          0.74          2.19         3.28 o                         
   0   8   6          0.21          0.85         3.21 o                         
   1   8   6        408.26        486.75        10.10 o                         
   2   8   6         42.66         48.50         9.02 o                         
   3   8   6        233.14        194.77         8.10 o                         
   4   8   6       2389.19       2393.93        40.81 o                         
   5   8   6        298.79        323.35        10.92 o                         
   6   8   6         17.44         22.88         5.19 o                         
   7   8   6         10.80          9.33         5.22 o                         
   8   8   6          6.32          7.65         4.99 o                         
   9   8   6          1.06          3.42         4.04 o                         
  10   8   6          2.04         -2.75         3.90 o                         
  11   8   6         27.61         23.85         6.11 o                         
  12   8   6          6.87          1.09         4.41 o                         
 -15   9   6         77.09         79.18         7.29 o                         
 -14   9   6          6.74          0.96         4.42 o                         
 -13   9   6         93.71         82.92         8.00 o                         
 -12   9   6        697.24        677.07        17.64 o                         
 -11   9   6          0.83          2.35         4.51 o                         
 -10   9   6        154.95        177.88        14.67 o                         
  -9   9   6        172.13        173.18         7.05 o                         
  -8   9   6          5.37          4.38         3.36 o                         
  -7   9   6         98.95         90.58         5.71 o                         
  -6   9   6        734.73        779.80        14.59 o                         
  -5   9   6       2601.70       2780.48        42.60 o                         
  -4   9   6         74.76         77.10         5.38 o                         
  -3   9   6         41.18         48.92         5.69 o                         
  -2   9   6         72.73         50.86         6.49 o                         
  -1   9   6          1.04          4.08         3.06 o                         
   0   9   6          0.30          1.65         3.73 o                         
   1   9   6         31.67         29.06         3.94 o                         
   2   9   6          1.53          5.86         4.62 o                         
   3   9   6         62.25         55.02         5.91 o                         
   4   9   6        765.92        718.19        15.27 o                         
   5   9   6        211.09        216.09         8.39 o                         
   6   9   6         74.80         79.97         9.10 o                         
   7   9   6        252.71        263.01        11.43 o                         
   8   9   6         58.79         65.68         8.11 o                         
   9   9   6          9.12         15.19         4.10 o                         
  10   9   6         36.61         45.32         7.37 o                         
  11   9   6          6.38          7.74         4.55 o                         
  12   9   6          0.77         -1.04         4.69 o                         
 -14  10   6         31.40         24.56         7.29 o                         
 -13  10   6          7.75          2.08         5.16 o                         
 -12  10   6         61.57         58.81         7.97 o                         
 -11  10   6        231.73        244.97         9.44 o                         
 -10  10   6          2.76         -0.70         4.74 o                         
  -9  10   6         37.38         47.98         5.61 o                         
  -8  10   6        178.15        179.55         6.84 o                         
  -7  10   6         42.50         36.90         4.20 o                         
  -6  10   6       1752.18       1804.66        28.92 o                         
  -5  10   6       1006.13        886.99        16.08 o                         
  -4  10   6          0.13          0.21         3.17 o                         
  -3  10   6          3.40          3.65         2.96 o                         
  -2  10   6          0.38          1.17         3.33 o                         
  -1  10   6          4.14          8.04         3.05 o                         
   0  10   6          1.60          2.22         3.77 o                         
   1  10   6          4.22          3.87         3.48 o                         
   2  10   6         82.13         91.90         6.50 o                         
   3  10   6         98.22        106.60         6.89 o                         
   4  10   6        101.54        108.67         9.41 o                         
   5  10   6        551.44        589.91        13.51 o                         
   6  10   6         76.95         77.26         7.37 o                         
   7  10   6        440.83        420.52        17.35 o                         
   8  10   6          3.41          1.04         9.38 o                         
   9  10   6         26.60         23.97         4.39 o                         
  10  10   6        213.01        254.88        11.40 o                         
  11  10   6          3.31          3.75         5.73 o                         
  12  10   6         11.96          8.27        10.94 o                         
 -14  11   6         38.42         30.21         7.29 o                         
 -13  11   6          5.66          4.57         4.75 o                         
 -12  11   6          2.52          7.07         3.39 o                         
 -11  11   6         34.40         37.13         5.14 o                         
 -10  11   6          0.15          2.43         5.49 o                         
  -9  11   6         14.40         10.74         4.12 o                         
  -8  11   6        675.75        674.99        13.04 o                         
  -7  11   6        421.31        426.61         9.76 o                         
  -6  11   6         88.42         70.08         5.50 o                         
  -5  11   6        923.28        883.29        15.95 o                         
  -4  11   6         60.35         64.95         5.38 o                         
  -3  11   6          0.62          1.23         3.22 o                         
  -2  11   6         69.61         92.43         5.28 o                         
  -1  11   6          3.91         -0.08         3.06 o                         
   0  11   6         17.46         23.25         3.37 o                         
   1  11   6         20.84         13.56         3.44 o                         
   2  11   6         23.28         18.78         3.89 o                         
   3  11   6        114.36        132.32         7.93 o                         
   4  11   6       1345.76       1352.33        24.87 o                         
   5  11   6         58.88         59.47         5.87 o                         
   6  11   6        210.02        230.22        11.28 o                         
   7  11   6          5.40         14.95         4.74 o                         
   8  11   6         35.14         36.87         8.45 o                         
   9  11   6          5.62          1.84         3.61 o                         
  10  11   6        102.36         92.86         7.81 o                         
  11  11   6         23.80         25.44         5.49 o                         
 -14  12   6         52.55         54.17         7.29 o                         
 -13  12   6          1.32          5.21         6.77 o                         
 -12  12   6         69.41         78.76         6.42 o                         
 -11  12   6         57.26         53.24         5.63 o                         
 -10  12   6         22.07         30.38         4.76 o                         
  -9  12   6        474.82        531.36        13.53 o                         
  -8  12   6        864.58        901.03        19.66 o                         
  -7  12   6        371.97        354.06        12.10 o                         
  -6  12   6        136.68        140.52         5.58 o                         
  -5  12   6        173.84        168.34         6.50 o                         
  -4  12   6         39.78         24.29         3.60 o                         
  -3  12   6          4.75          0.49         4.12 o                         
  -2  12   6          3.71          8.05         3.90 o                         
  -1  12   6          0.18          0.66         3.14 o                         
   0  12   6          0.14          4.59         3.31 o                         
   1  12   6          0.51          5.46         3.72 o                         
   2  12   6         37.22         42.36         5.70 o                         
   3  12   6          0.75          2.26         3.62 o                         
   4  12   6        997.57       1019.16        19.65 o                         
   5  12   6          2.99          0.49         4.80 o                         
   6  12   6          2.55          2.36         4.39 o                         
   7  12   6        258.97        283.84        17.54 o                         
   8  12   6          4.37         11.95         4.12 o                         
   9  12   6         29.70         42.60         7.71 o                         
  10  12   6        460.26        429.53        14.73 o                         
  11  12   6         17.78          4.69         3.68 o                         
 -13  13   6         14.82         12.50         5.21 o                         
 -12  13   6        137.38        129.24         8.34 o                         
 -11  13   6         17.57         16.70         2.96 o                         
 -10  13   6          3.18          4.82         3.44 o                         
  -9  13   6         41.62         57.72         6.24 o                         
  -8  13   6        822.73        843.88        36.69 o                         
  -7  13   6         27.54         22.00         3.89 o                         
  -6  13   6          2.15          6.58         3.22 o                         
  -5  13   6        176.93        179.40         7.26 o                         
  -4  13   6         75.79         58.53         6.08 o                         
  -3  13   6         75.49         79.99         5.59 o                         
  -2  13   6         44.62         51.82         5.12 o                         
  -1  13   6          6.72          9.89         3.59 o                         
   0  13   6         18.54         10.94         3.89 o                         
   1  13   6          0.34          2.51         3.49 o                         
   2  13   6          5.22          2.54         3.59 o                         
   3  13   6         15.51         18.18         3.81 o                         
   4  13   6         37.40         43.79         5.86 o                         
   5  13   6         41.11         39.44         5.45 o                         
   6  13   6         90.05         94.51        11.43 o                         
   7  13   6        375.86        368.66        12.22 o                         
   8  13   6         75.49         62.75        10.37 o                         
   9  13   6        100.83         99.79         9.38 o                         
  10  13   6          9.02          2.60         3.68 o                         
 -13  14   6          0.28         -4.17         6.25 o                         
 -12  14   6        101.00        132.77         5.78 o                         
 -11  14   6         54.55         62.78         4.60 o                         
 -10  14   6          0.03          2.16         3.36 o                         
  -9  14   6        511.10        552.45        15.64 o                         
  -8  14   6         28.52         16.98         4.26 o                         
  -7  14   6         12.34         15.53         3.49 o                         
  -6  14   6          8.89         12.12         3.24 o                         
  -5  14   6        383.99        385.79         9.95 o                         
  -4  14   6          0.06          3.07         3.34 o                         
  -3  14   6        141.59        125.49         6.92 o                         
  -2  14   6          3.02         12.02         4.54 o                         
  -1  14   6          2.57          4.04         3.33 o                         
   0  14   6         38.28         36.08         4.09 o                         
   1  14   6         25.56         33.89         4.67 o                         
   2  14   6         71.10         86.42         6.12 o                         
   3  14   6          0.29         -0.32         3.34 o                         
   4  14   6         15.08         12.31         5.20 o                         
   5  14   6         59.32         48.47         6.77 o                         
   6  14   6         89.87         97.28         7.37 o                         
   7  14   6        298.17        279.48        10.41 o                         
   8  14   6        163.91        171.77         8.21 o                         
   9  14   6          0.15          1.34         3.37 o                         
  10  14   6        234.86        224.58        11.46 o                         
 -12  15   6         42.70         31.98         3.88 o                         
 -11  15   6          2.54          0.18         2.87 o                         
 -10  15   6          5.31          0.59         2.75 o                         
  -9  15   6          0.06         -3.06         3.06 o                         
  -8  15   6         59.03         60.86         6.56 o                         
  -7  15   6         32.52         27.59         4.57 o                         
  -6  15   6        156.38        150.48         6.79 o                         
  -5  15   6        137.83        114.09         6.12 o                         
  -4  15   6         14.59          5.90         4.12 o                         
  -3  15   6         69.78         59.60         7.21 o                         
  -2  15   6       1305.94       1358.08        24.69 o                         
  -1  15   6         84.15         95.66         7.44 o                         
   0  15   6          5.32          6.54         3.31 o                         
   1  15   6        760.50        686.52        14.62 o                         
   2  15   6         84.38         75.68         6.21 o                         
   3  15   6          0.01         -0.20         3.15 o                         
   4  15   6         16.39         25.99         5.55 o                         
   5  15   6          6.54         11.22         3.76 o                         
   6  15   6         10.81         10.73         4.36 o                         
   7  15   6         11.76         18.35         4.82 o                         
   8  15   6          7.24         11.28         4.22 o                         
   9  15   6          0.95         13.54         8.33 o                         
 -11  16   6         67.58         55.02         4.31 o                         
 -10  16   6          2.51          4.97         3.00 o                         
  -9  16   6         81.72        108.62         4.96 o                         
  -8  16   6          6.05         -1.59         3.23 o                         
  -7  16   6         11.28          6.33         4.07 o                         
  -6  16   6          6.78          1.37         3.02 o                         
  -5  16   6        234.43        232.96         9.89 o                         
  -4  16   6          1.26         -1.37         3.59 o                         
  -3  16   6          2.60          2.67         3.30 o                         
  -2  16   6          5.67         13.82         3.44 o                         
  -1  16   6        128.11        119.97         6.19 o                         
   0  16   6         41.02         52.98         5.37 o                         
   1  16   6        826.38        915.02        17.98 o                         
   2  16   6          5.61         11.27         3.43 o                         
   3  16   6          1.20         -1.77         5.72 o                         
   4  16   6        308.05        346.99        10.23 o                         
   5  16   6          0.00         -1.61         3.27 o                         
   6  16   6         11.54          6.64         3.12 o                         
   7  16   6         21.41         16.00         3.61 o                         
   8  16   6         35.37         34.69         4.74 o                         
   9  16   6          8.17          1.04         5.21 o                         
 -11  17   6         25.70         19.89         7.88 o                         
 -10  17   6         88.03         77.26         7.27 o                         
  -9  17   6          0.30          3.27         2.83 o                         
  -8  17   6        321.31        338.78         8.18 o                         
  -7  17   6          0.11         -1.40         2.78 o                         
  -6  17   6         10.94          6.45         3.18 o                         
  -5  17   6         24.20         18.83         3.18 o                         
  -4  17   6          2.29          0.90         3.56 o                         
  -3  17   6         29.94         21.64         4.50 o                         
  -2  17   6         45.85         62.84         5.51 o                         
  -1  17   6          9.25          6.80         3.31 o                         
   0  17   6          0.10          3.60         3.69 o                         
   1  17   6        843.47        848.02        18.61 o                         
   2  17   6          1.04          1.53         3.59 o                         
   3  17   6          1.56          0.57         3.44 o                         
   4  17   6        137.39        127.07         6.47 o                         
   5  17   6         53.51         44.88         5.09 o                         
   6  17   6          1.71          5.43         4.06 o                         
   7  17   6         61.75         56.42         5.58 o                         
   8  17   6          0.62         -0.52         3.68 o                         
 -10  18   6          4.75          8.74         2.76 o                         
  -9  18   6        231.52        268.33        11.58 o                         
  -8  18   6         87.49         94.81         4.92 o                         
  -7  18   6         52.69         52.42         5.26 o                         
  -6  18   6         34.00         44.65         4.52 o                         
  -5  18   6        123.77        136.46         5.13 o                         
  -4  18   6          5.01          6.65         2.52 o                         
  -3  18   6         66.90         65.26         4.54 o                         
  -2  18   6        121.57        110.18         5.16 o                         
  -1  18   6        100.71         83.06         5.01 o                         
   0  18   6         94.36         93.25         6.23 o                         
   1  18   6        162.22        143.19         8.05 o                         
   2  18   6          2.71          5.02         4.12 o                         
   3  18   6          0.89          2.60         4.00 o                         
   4  18   6         63.10         73.67         8.42 o                         
   5  18   6          0.31         -2.79         2.79 o                         
   6  18   6         43.37         29.08         7.52 o                         
   7  18   6          1.48          0.00         6.25 o                         
  -9  19   6         12.12         10.10         2.76 o                         
  -8  19   6        226.49        231.67         7.60 o                         
  -7  19   6         45.16         44.60         5.71 o                         
  -6  19   6         76.98         83.82         6.82 o                         
  -5  19   6        112.39        111.84         5.14 o                         
  -4  19   6          0.01          0.89         2.58 o                         
  -3  19   6        113.43        120.99         5.64 o                         
  -2  19   6        204.73        171.92         6.52 o                         
  -1  19   6        163.27        143.28         6.44 o                         
   0  19   6          4.98          8.88         4.04 o                         
   1  19   6       1007.40        920.85        22.24 o                         
   2  19   6         87.58         75.11         6.40 o                         
   3  19   6          0.43          5.98         4.12 o                         
   4  19   6          0.21         -3.42         4.00 o                         
   5  19   6          1.57         11.73         4.73 o                         
   6  19   6          0.36         -0.67        11.46 o                         
  -8  20   6         32.84         35.29         4.12 o                         
  -7  20   6          7.37         13.02        14.59 o                         
  -6  20   6        115.44        150.54         6.20 o                         
  -5  20   6         10.06         13.72         2.90 o                         
  -4  20   6          0.19          2.60         2.97 o                         
  -3  20   6         14.52         37.37         4.11 o                         
  -2  20   6       1254.04       1253.87        21.98 o                         
  -1  20   6         10.14          6.83         3.66 o                         
   0  20   6         17.31         15.37         4.74 o                         
   1  20   6         57.21         64.08         8.47 o                         
   2  20   6         15.87         12.36         4.41 o                         
   3  20   6          0.95         12.21         4.23 o                         
   4  20   6        209.59        185.45         9.90 o                         
   5  20   6          8.14          1.04         6.25 o                         
  -6  21   6        103.09        102.16         5.19 o                         
  -5  21   6       1139.80       1043.67        23.62 o                         
  -4  21   6         58.23         68.44         6.77 o                         
  -3  21   6         25.43         35.93         4.66 o                         
  -2  21   6        471.70        496.68        19.23 o                         
  -1  21   6         23.68         22.92         5.16 o                         
   0  21   6          3.56          4.28         3.25 o                         
   1  21   6        268.53        239.62        13.54 o                         
   2  21   6         10.01         12.03         4.00 o                         
   3  21   6          2.93          0.52         4.69 o                         
  -4  22   6        247.19        242.96         6.63 o                         
  -3  22   6        138.11        139.10         5.26 o                         
  -2  22   6         88.07        116.69         6.63 o                         
  -1  22   6          9.90          5.90         3.25 o                         
   0  22   6         22.16         31.20         4.12 o                         
   1  22   6         13.15         18.13         4.03 o                         
 -15   1   7          0.16         -5.20         5.20 o                         
 -14   1   7         22.78         21.67         6.77 o                         
 -13   1   7         10.29         13.54         7.29 o                         
 -12   1   7         60.11         45.55        10.49 o                         
 -11   1   7         40.35         51.35         5.76 o                         
 -10   1   7          4.45          9.46         3.57 o                         
  -9   1   7          0.56          8.70         3.91 o                         
  -8   1   7        160.16        186.02         7.79 o                         
  -7   1   7          0.13          6.43         3.92 o                         
  -6   1   7         59.12         82.03         6.12 o                         
  -5   1   7         22.37         32.47         4.89 o                         
  -4   1   7         95.74        104.99         5.79 o                         
  -3   1   7        862.98        873.77        17.13 o                         
  -2   1   7         21.24         34.16         6.65 o                         
  -1   1   7        143.31        123.27         6.87 o                         
   0   1   7        193.62        196.49         7.89 o                         
   1   1   7          3.28          1.21         6.13 o                         
   2   1   7         59.89         66.52         5.78 o                         
   3   1   7         21.52         37.84         9.92 o                         
   4   1   7        106.77        107.81        12.17 o                         
   5   1   7          2.96          6.62         5.91 o                         
   6   1   7        197.04        144.23         9.98 o                         
   7   1   7         28.48         21.76         5.95 o                         
   8   1   7        138.80        157.91        10.83 o                         
   9   1   7        207.99        167.03         9.41 o                         
  10   1   7          0.29          3.13         4.32 o                         
  11   1   7          5.21         15.44        13.02 o                         
  12   1   7          0.03         -0.47         4.00 o                         
 -15   2   7          8.80         17.71         5.21 o                         
 -14   2   7         20.72         39.46        13.02 o                         
 -13   2   7         33.51         17.23         6.25 o                         
 -12   2   7        162.58        145.65        11.02 o                         
 -11   2   7         58.66         62.12         5.92 o                         
 -10   2   7          8.90         16.37         4.48 o                         
  -9   2   7        465.27        509.65        10.98 o                         
  -8   2   7         85.35         95.66         7.30 o                         
  -7   2   7         25.51         28.76         4.75 o                         
  -6   2   7        149.73        140.84         6.51 o                         
  -5   2   7         69.16         71.95         6.77 o                         
  -4   2   7         20.96         21.94         4.91 o                         
  -3   2   7         48.72         61.39         5.44 o                         
  -2   2   7        153.88        141.92         6.51 o                         
  -1   2   7        293.26        320.30         8.60 o                         
   0   2   7       1484.54       1381.71        22.82 o                         
   1   2   7        497.70        514.32        11.40 o                         
   2   2   7         10.90         17.91         4.91 o                         
   3   2   7        185.01        192.75        10.07 o                         
   4   2   7          0.11         -0.47         6.13 o                         
   5   2   7        246.23        269.75        19.91 o                         
   6   2   7          1.21          1.43         7.22 o                         
   7   2   7        223.75        230.74        10.07 o                         
   8   2   7          1.81         -0.99         5.77 o                         
   9   2   7        705.50        602.64        19.26 o                         
  10   2   7          3.48         -3.16         4.23 o                         
  11   2   7          3.65         14.54         8.09 o                         
  12   2   7         45.02         37.40         6.97 o                         
 -15   3   7         33.98         36.46         7.29 o                         
 -14   3   7          2.06         -2.08         5.21 o                         
 -13   3   7         30.92         34.25         6.04 o                         
 -12   3   7        260.98        236.94         8.29 o                         
 -11   3   7         39.30         39.41         4.67 o                         
 -10   3   7         78.56         94.15         5.48 o                         
  -9   3   7         36.01         56.72         5.18 o                         
  -8   3   7        101.37         90.29         7.32 o                         
  -7   3   7          8.59         16.53         3.92 o                         
  -6   3   7        194.24        281.56         7.99 o                         
  -5   3   7          4.57          5.74         3.35 o                         
  -4   3   7        163.67        177.84         6.61 o                         
  -3   3   7        549.42        526.15        10.98 o                         
  -2   3   7        134.43        147.68         6.40 o                         
  -1   3   7         40.45         40.46         4.44 o                         
   0   3   7       1146.56       1247.09        20.98 o                         
   1   3   7         63.63         79.80         6.29 o                         
   2   3   7        599.83        608.75        15.36 o                         
   3   3   7        270.29        265.14        12.14 o                         
   4   3   7        472.62        499.52        16.24 o                         
   5   3   7          0.07         -1.20         5.22 o                         
   6   3   7          5.36          7.29         5.41 o                         
   7   3   7          4.32          8.83         4.76 o                         
   8   3   7        122.85         98.55         9.90 o                         
   9   3   7          7.39         15.94         4.74 o                         
  10   3   7         29.65         19.73         7.11 o                         
  11   3   7         15.13         15.37         4.00 o                         
  12   3   7         53.30         47.76         9.38 o                         
 -15   4   7         53.31         55.22         7.29 o                         
 -14   4   7         71.85         55.22         8.33 o                         
 -13   4   7          2.13          9.38         9.38 o                         
 -12   4   7         18.51         23.29         5.26 o                         
 -11   4   7          0.77          6.43         3.92 o                         
 -10   4   7          1.83         10.09         4.28 o                         
  -9   4   7          1.81          3.29         3.81 o                         
  -8   4   7          1.68         -3.59         3.59 o                         
  -7   4   7        304.18        331.15         9.32 o                         
  -6   4   7         97.62         80.19         5.68 o                         
  -5   4   7         91.45        103.44         6.06 o                         
  -4   4   7        153.74        158.64         6.43 o                         
  -3   4   7       1921.55       1908.57        33.80 o                         
  -2   4   7          5.87          3.85         3.67 o                         
  -1   4   7        268.45        284.20         8.14 o                         
   0   4   7       2112.26       1992.11        37.28 o                         
   1   4   7        250.38        256.27         8.08 o                         
   2   4   7         41.85         41.30         6.39 o                         
   3   4   7       2003.55       2003.09        34.75 o                         
   4   4   7         66.40         82.16         8.56 o                         
   5   4   7        264.26        315.42        12.82 o                         
   6   4   7         38.59         32.31         5.50 o                         
   7   4   7        155.18        169.93         8.95 o                         
   8   4   7          6.47          4.33         9.54 o                         
   9   4   7        289.03        258.94        10.41 o                         
  10   4   7          4.64          4.69         4.29 o                         
  11   4   7         19.49         36.46         8.00 o                         
  12   4   7         43.88         37.51         8.33 o                         
 -15   5   7         18.15         10.42         4.17 o                         
 -14   5   7         28.11         27.09         7.29 o                         
 -13   5   7          8.08         15.57         7.29 o                         
 -12   5   7         12.83          8.10         4.64 o                         
 -11   5   7         56.80         55.18         6.14 o                         
 -10   5   7         61.05         70.06         7.06 o                         
  -9   5   7          0.64          6.37         4.40 o                         
  -8   5   7          2.41          4.42         3.59 o                         
  -7   5   7          4.02          4.83         3.43 o                         
  -6   5   7        237.94        269.17         8.31 o                         
  -5   5   7          0.75          2.01         3.17 o                         
  -4   5   7        214.74        214.84         7.02 o                         
  -3   5   7       1461.87       1479.91        24.17 o                         
  -2   5   7         27.27         25.93         3.81 o                         
  -1   5   7         20.61         18.51         4.23 o                         
   0   5   7        831.66        795.91        15.07 o                         
   1   5   7          4.51          3.57         4.02 o                         
   2   5   7          0.14          0.21         4.19 o                         
   3   5   7       1083.96       1307.53        24.22 o                         
   4   5   7         41.13         53.92         7.43 o                         
   5   5   7         27.21         40.64         6.82 o                         
   6   5   7        146.93        156.96        16.29 o                         
   7   5   7         15.97         18.93        15.51 o                         
   8   5   7         26.46         42.52         8.12 o                         
   9   5   7         38.46         50.90         6.91 o                         
  10   5   7         36.57         41.52         6.58 o                         
  11   5   7         64.54         51.46         6.51 o                         
 -14   6   7         35.96         40.63         8.33 o                         
 -13   6   7         35.52         35.62         7.26 o                         
 -12   6   7         65.51         51.95         6.49 o                         
 -11   6   7        133.30        129.33         6.84 o                         
 -10   6   7        195.44        194.15         7.72 o                         
  -9   6   7         33.50         37.19         5.49 o                         
  -8   6   7        109.65        127.51         8.21 o                         
  -7   6   7        118.37        110.12         6.85 o                         
  -6   6   7        827.68        798.50        14.81 o                         
  -5   6   7         26.74         30.82         4.03 o                         
  -4   6   7        216.21        252.19         7.49 o                         
  -3   6   7       1024.46        981.78        16.24 o                         
  -2   6   7         16.47         14.71         3.29 o                         
  -1   6   7        101.95         78.02         5.76 o                         
   0   6   7          5.64         11.17         3.70 o                         
   1   6   7         81.51         76.09         5.62 o                         
   2   6   7         85.43         93.33         9.32 o                         
   3   6   7        949.40        843.05        17.23 o                         
   4   6   7         57.10         77.89         8.04 o                         
   5   6   7          0.09          3.79         5.35 o                         
   6   6   7       2910.73       2991.99        64.96 o                         
   7   6   7         16.15         26.50         6.98 o                         
   8   6   7         61.37         75.19         9.83 o                         
   9   6   7         82.85         86.65         7.62 o                         
  10   6   7         31.60         27.93         7.37 o                         
  11   6   7          4.85          7.05         4.75 o                         
 -14   7   7         36.85         25.00         7.29 o                         
 -13   7   7          7.59          7.29         5.00 o                         
 -12   7   7          7.07          7.76         4.41 o                         
 -11   7   7         15.66          7.10         4.51 o                         
 -10   7   7         28.92         28.51         4.19 o                         
  -9   7   7         81.79         81.80         7.14 o                         
  -8   7   7         22.05         20.81         3.89 o                         
  -7   7   7         97.05        123.19         6.09 o                         
  -6   7   7       1472.83       1434.35        22.15 o                         
  -5   7   7         11.73         13.57         3.62 o                         
  -4   7   7         22.13         21.63         3.35 o                         
  -3   7   7       1035.52       1066.70        18.49 o                         
  -2   7   7        130.84        142.08         5.88 o                         
  -1   7   7         21.55         33.27         4.07 o                         
   0   7   7        767.89        717.70        12.82 o                         
   1   7   7         71.55         62.82         5.10 o                         
   2   7   7        116.92        130.74         7.24 o                         
   3   7   7          1.56          9.48         4.81 o                         
   4   7   7         86.21        108.67         7.42 o                         
   5   7   7          5.86          7.73         4.79 o                         
   6   7   7         84.83        100.61         8.77 o                         
   7   7   7        217.96        275.16        14.27 o                         
   8   7   7          0.19          4.44         4.23 o                         
   9   7   7          4.11          5.05         4.75 o                         
  10   7   7          8.55          8.86         4.69 o                         
  11   7   7          0.54          1.04         5.00 o                         
 -14   8   7          0.49          1.04         5.21 o                         
 -13   8   7          0.02          2.83         8.33 o                         
 -12   8   7          7.16          9.18         4.62 o                         
 -11   8   7          6.57          5.87         3.98 o                         
 -10   8   7         37.70         34.04         5.22 o                         
  -9   8   7          0.24         -0.94         3.44 o                         
  -8   8   7         85.33         83.08         5.93 o                         
  -7   8   7        470.18        516.56        10.37 o                         
  -6   8   7         21.40         16.45         3.61 o                         
  -5   8   7         64.34         68.81         5.36 o                         
  -4   8   7          0.05         -3.10         3.10 o                         
  -3   8   7       1229.39       1128.14        19.47 o                         
  -2   8   7          0.34          4.36         3.13 o                         
  -1   8   7          9.45         18.11         3.30 o                         
   0   8   7         27.45         24.99         3.75 o                         
   1   8   7         13.76         19.08         3.63 o                         
   2   8   7          2.77         14.20         4.11 o                         
   3   8   7         73.87         65.30         6.53 o                         
   4   8   7          0.71          4.15         4.33 o                         
   5   8   7         78.47         85.98         7.97 o                         
   6   8   7       2842.36       2984.74        90.30 o                         
   7   8   7         13.52         18.60         5.13 o                         
   8   8   7          8.94         14.09         4.23 o                         
   9   8   7         72.89         72.26         9.24 o                         
  10   8   7          0.05          4.57         4.75 o                         
  11   8   7          2.29         -2.78         3.25 o                         
 -14   9   7         61.48         50.01         7.29 o                         
 -13   9   7          0.15          9.45         8.86 o                         
 -12   9   7        124.61        125.21         6.89 o                         
 -11   9   7          0.63          2.81         3.78 o                         
 -10   9   7         25.78         34.77         6.09 o                         
  -9   9   7        554.41        589.83        14.32 o                         
  -8   9   7         23.36         24.52         5.58 o                         
  -7   9   7          4.33          6.09         3.36 o                         
  -6   9   7       1921.66       2120.76        30.77 o                         
  -5   9   7          0.25          1.94         3.26 o                         
  -4   9   7         43.30         46.07         5.01 o                         
  -3   9   7          0.01          7.12         3.29 o                         
  -2   9   7         14.99         10.91         3.36 o                         
  -1   9   7         13.34         14.92         3.19 o                         
   0   9   7        130.04        150.99         6.67 o                         
   1   9   7         28.95         30.92         5.32 o                         
   2   9   7         76.34         97.17         8.47 o                         
   3   9   7         10.77          0.73         3.89 o                         
   4   9   7        190.71        199.81         8.29 o                         
   5   9   7        130.93        132.17         8.39 o                         
   6   9   7       1094.97       1063.10        26.63 o                         
   7   9   7         11.99          7.59         5.09 o                         
   8   9   7          0.52          1.55         4.58 o                         
   9   9   7         96.94         81.60         6.47 o                         
  10   9   7         41.97         39.33         9.90 o                         
  11   9   7          4.17          0.00         4.17 o                         
 -13  10   7         56.99         61.47         8.33 o                         
 -12  10   7         13.59         16.60         7.84 o                         
 -11  10   7        212.32        221.29         9.92 o                         
 -10  10   7        132.70        133.27        10.54 o                         
  -9  10   7         12.98         15.62         4.33 o                         
  -8  10   7          5.38         -0.51         3.08 o                         
  -7  10   7        128.40        135.73         6.02 o                         
  -6  10   7         55.55         59.33         4.84 o                         
  -5  10   7         50.78         55.14         5.22 o                         
  -4  10   7          3.57          3.74         3.32 o                         
  -3  10   7        747.98        713.70        13.74 o                         
  -2  10   7          0.25          6.63         3.07 o                         
  -1  10   7          4.00          9.62         3.28 o                         
   0  10   7        735.25        726.31        12.82 o                         
   1  10   7         12.62         10.22         3.44 o                         
   2  10   7         23.72         29.10         8.64 o                         
   3  10   7       1043.59       1104.21        20.96 o                         
   4  10   7         96.33        101.49         7.34 o                         
   5  10   7        132.49        137.08         8.81 o                         
   6  10   7        121.15        111.50        10.98 o                         
   7  10   7         74.38         77.76         7.19 o                         
   8  10   7          0.70         20.66        19.27 o                         
   9  10   7        784.98        810.52        52.33 o                         
  10  10   7         35.99         34.51         5.89 o                         
 -13  11   7          1.26          1.04         4.17 o                         
 -12  11   7         18.24         22.67         3.78 o                         
 -11  11   7         37.56         25.64         4.29 o                         
 -10  11   7         19.91         29.78         4.99 o                         
  -9  11   7        839.91        826.88        16.01 o                         
  -8  11   7         64.58         79.73         9.85 o                         
  -7  11   7         27.98         15.49         3.05 o                         
  -6  11   7        269.92        286.88         7.24 o                         
  -5  11   7         84.35         82.72         5.28 o                         
  -4  11   7          2.63         -1.38         3.11 o                         
  -3  11   7         20.89         15.25         3.36 o                         
  -2  11   7         63.41         55.47         4.71 o                         
  -1  11   7         35.21         29.54         4.90 o                         
   0  11   7        425.93        394.82         9.47 o                         
   1  11   7         14.29         12.27         3.47 o                         
   2  11   7          7.55          8.91         3.69 o                         
   3  11   7       1168.50       1121.57        22.22 o                         
   4  11   7         24.39         20.61         4.06 o                         
   5  11   7          0.43         -0.73         3.78 o                         
   6  11   7         81.59         91.08         6.95 o                         
   7  11   7          6.96          9.69         3.68 o                         
   8  11   7          9.92         10.89         3.61 o                         
   9  11   7        301.46        275.93         9.13 o                         
  10  11   7        204.16        213.08         8.84 o                         
 -13  12   7         45.90         43.76         7.29 o                         
 -12  12   7         15.12         15.60         3.46 o                         
 -11  12   7          5.09          5.21         3.78 o                         
 -10  12   7        491.91        462.32        11.78 o                         
  -9  12   7        168.95        181.96         7.65 o                         
  -8  12   7         35.35         34.11         6.75 o                         
  -7  12   7         53.98         55.32         6.45 o                         
  -6  12   7       1008.84       1046.50        16.75 o                         
  -5  12   7          2.28          0.63         2.81 o                         
  -4  12   7         20.96         16.57         3.34 o                         
  -3  12   7         39.34         70.97         5.33 o                         
  -2  12   7          4.57          5.67         3.25 o                         
  -1  12   7         85.93         88.80         5.23 o                         
   0  12   7        442.89        401.16         9.66 o                         
   1  12   7          0.48          5.00         3.27 o                         
   2  12   7         16.52         13.48         5.52 o                         
   3  12   7        490.37        514.98        12.10 o                         
   4  12   7          1.92         -0.98         3.66 o                         
   5  12   7         41.20         59.72         6.81 o                         
   6  12   7          0.09          3.45         3.78 o                         
   7  12   7          0.36          2.06         4.18 o                         
   8  12   7          3.31          9.28         3.90 o                         
   9  12   7         45.25         39.13         5.89 o                         
 -12  13   7         40.11         61.79         5.47 o                         
 -11  13   7         44.32         43.21         6.16 o                         
 -10  13   7          6.83          0.13         3.61 o                         
  -9  13   7       1097.01        987.19        20.31 o                         
  -8  13   7          2.06         -1.69         3.38 o                         
  -7  13   7          2.52          3.74         3.05 o                         
  -6  13   7        198.83        198.83         6.88 o                         
  -5  13   7        156.88        161.60         6.77 o                         
  -4  13   7          4.33          5.16         3.22 o                         
  -3  13   7        198.19        164.95         7.00 o                         
  -2  13   7          0.45         -0.70         3.38 o                         
  -1  13   7         20.13         25.48         3.80 o                         
   0  13   7        208.04        213.70         7.17 o                         
   1  13   7          2.35          2.86         3.22 o                         
   2  13   7          3.88          8.72         3.35 o                         
   3  13   7        414.83        383.34        10.92 o                         
   4  13   7         18.32         13.58         3.88 o                         
   5  13   7          0.72          7.13         3.70 o                         
   6  13   7        236.51        255.49        10.79 o                         
   7  13   7         11.91         10.61         3.61 o                         
   8  13   7         35.29         27.41         4.58 o                         
   9  13   7        140.48        116.72         6.63 o                         
 -11  14   7          5.62         20.26         5.76 o                         
 -10  14   7        240.77        193.08         7.06 o                         
  -9  14   7         52.80         53.19         6.33 o                         
  -8  14   7         43.56         41.47         4.56 o                         
  -7  14   7          2.90          1.20         2.96 o                         
  -6  14   7        303.38        323.79         8.66 o                         
  -5  14   7         22.62         20.69         4.93 o                         
  -4  14   7         52.04         59.29         5.66 o                         
  -3  14   7        841.08        907.32        17.79 o                         
  -2  14   7         13.59         14.69         3.43 o                         
  -1  14   7         13.87         12.98         3.75 o                         
   0  14   7        533.28        508.94        10.75 o                         
   1  14   7         64.27         71.28         5.84 o                         
   2  14   7          7.26          5.51         4.12 o                         
   3  14   7         26.48         16.91         3.54 o                         
   4  14   7          1.24         -0.64         3.16 o                         
   5  14   7         26.09         30.37         5.17 o                         
   6  14   7        319.02        280.91         9.28 o                         
   7  14   7         33.10         32.77         4.95 o                         
   8  14   7          4.93          5.40         4.00 o                         
 -11  15   7        233.32        215.81         7.00 o                         
 -10  15   7          0.14          0.40         3.06 o                         
  -9  15   7        184.26        159.21         7.97 o                         
  -8  15   7         75.19         81.24         5.45 o                         
  -7  15   7         15.60         17.72         3.44 o                         
  -6  15   7        237.18        235.11         7.13 o                         
  -5  15   7         24.73         21.16         3.08 o                         
  -4  15   7         73.14         62.00         5.06 o                         
  -3  15   7        300.65        268.07         8.71 o                         
  -2  15   7          3.64          5.68         4.12 o                         
  -1  15   7         95.03         83.53         7.07 o                         
   0  15   7        959.94        894.50        17.79 o                         
   1  15   7         13.76          9.61         3.11 o                         
   2  15   7          0.41          1.41         2.87 o                         
   3  15   7         30.78         41.22         5.63 o                         
   4  15   7          3.32          1.52         3.36 o                         
   5  15   7          4.73          5.06         3.23 o                         
   6  15   7        116.09        142.21         7.02 o                         
   7  15   7         40.55         39.96         5.49 o                         
   8  15   7          1.23          0.12         3.65 o                         
 -10  16   7        180.01        203.12         6.24 o                         
  -9  16   7          5.14          2.20         3.03 o                         
  -8  16   7         45.96         47.50         4.53 o                         
  -7  16   7          5.20          8.07         3.05 o                         
  -6  16   7        188.67        186.30         6.57 o                         
  -5  16   7          1.49         -2.64         2.64 o                         
  -4  16   7          0.91          2.77         2.61 o                         
  -3  16   7        826.15        765.41        15.18 o                         
  -2  16   7          6.68          3.34         2.93 o                         
  -1  16   7         10.49          3.48         3.12 o                         
   0  16   7        516.86        481.64        10.87 o                         
   1  16   7          5.19         10.90         3.31 o                         
   2  16   7         17.78         18.15         3.51 o                         
   3  16   7         69.54         78.90         6.47 o                         
   4  16   7          1.55         -2.94         3.46 o                         
   5  16   7          4.51          2.96         3.51 o                         
   6  16   7         11.02          1.64         5.02 o                         
   7  16   7         29.71         28.09         5.16 o                         
  -9  17   7        213.25        232.48         6.60 o                         
  -8  17   7         15.93         12.38         3.01 o                         
  -7  17   7        170.08        183.31         6.77 o                         
  -6  17   7          0.04         -0.18         2.38 o                         
  -5  17   7          3.31          4.54         2.75 o                         
  -4  17   7         35.63         32.90         4.11 o                         
  -3  17   7         24.03         28.15         3.60 o                         
  -2  17   7         63.11         55.17         4.39 o                         
  -1  17   7          1.66          5.54         3.13 o                         
   0  17   7       1140.40       1013.32        31.50 o                         
   1  17   7        135.63        123.02         8.57 o                         
   2  17   7          5.40          1.04         3.90 o                         
   3  17   7          0.27         -0.88         3.61 o                         
   4  17   7          0.73          0.91         2.73 o                         
   5  17   7          0.07          0.47         3.91 o                         
   6  17   7         80.69         56.26         8.33 o                         
  -8  18   7        103.19         99.11         6.92 o                         
  -7  18   7          0.40          5.26         3.64 o                         
  -6  18   7        256.71        253.74         6.63 o                         
  -5  18   7          1.68         -1.29         2.58 o                         
  -4  18   7          0.92          2.30         2.38 o                         
  -3  18   7        802.33        665.04        11.75 o                         
  -2  18   7         28.10         34.84         3.74 o                         
  -1  18   7          5.03          1.95         3.50 o                         
   0  18   7         12.16          6.04         3.78 o                         
   1  18   7          2.41          3.57         3.61 o                         
   2  18   7         92.39         95.09         6.63 o                         
   3  18   7         24.71         20.49         4.41 o                         
   4  18   7          2.19          4.62         3.55 o                         
   5  18   7          0.07         -5.21         5.21 o                         
  -7  19   7         71.27         72.49         4.74 o                         
  -6  19   7        158.48        158.72        10.53 o                         
  -5  19   7          1.62          0.81         2.84 o                         
  -4  19   7          3.00          4.52         2.60 o                         
  -3  19   7        903.07        834.91        15.53 o                         
  -2  19   7          2.61          1.13         4.16 o                         
  -1  19   7         12.03          7.22         3.61 o                         
   0  19   7         37.62         39.38         7.81 o                         
   1  19   7         10.46         17.81         4.12 o                         
   2  19   7         15.79         11.58         5.37 o                         
   3  19   7         15.28          9.19         4.00 o                         
   4  19   7          0.11         -2.08         6.25 o                         
  -5  20   7         24.26         25.27         3.75 o                         
  -4  20   7         43.59         41.12         4.95 o                         
  -3  20   7         29.47         24.46         4.21 o                         
  -2  20   7         23.41         20.54         5.00 o                         
  -1  20   7          0.37         -3.47         3.47 o                         
   0  20   7         89.03         68.77         8.86 o                         
   1  20   7          0.14          3.13         5.21 o                         
   2  20   7          1.99          0.58         4.17 o                         
 -13   0   8        212.28        227.11        15.63 o                         
 -12   0   8         87.50         99.52         9.58 o                         
 -11   0   8         68.24         72.26         7.40 o                         
 -10   0   8        226.41        219.73         9.37 o                         
  -9   0   8         85.57         86.72         9.64 o                         
  -8   0   8         54.13         55.14         8.45 o                         
  -7   0   8        164.98        206.98        26.05 o                         
  -6   0   8          2.15          7.08         5.49 o                         
  -5   0   8        347.89        360.80        15.09 o                         
  -4   0   8         30.16         62.89        12.86 o                         
  -3   0   8          1.67         48.60         9.91 o                         
  -2   0   8        297.54        312.22        12.45 o                         
  -1   0   8         41.89         59.96         8.17 o                         
   0   0   8        781.46        949.18        29.09 o                         
   1   0   8          1.92         -6.23         6.23 o                         
   2   0   8        273.32        245.81        14.35 o                         
   5   0   8        659.04        702.07        35.42 o                         
   6   0   8          0.21         16.67         9.38 o                         
   7   0   8          5.50          7.29         8.33 o                         
   8   0   8        919.98        901.06        37.51 o                         
   9   0   8          0.17          4.17         7.29 o                         
 -14   1   8         36.58         30.21         8.33 o                         
 -13   1   8         48.63         50.01        12.50 o                         
 -12   1   8          8.82          5.31         4.99 o                         
 -11   1   8          3.36          2.25         3.49 o                         
 -10   1   8       1943.23       1878.62        29.20 o                         
  -9   1   8         30.97         32.15         3.80 o                         
  -8   1   8         30.56         41.55         4.79 o                         
  -7   1   8        832.89        834.06        18.62 o                         
  -6   1   8          6.89          6.90         5.68 o                         
  -5   1   8         25.94         33.63         4.45 o                         
  -4   1   8       4238.98       4357.95        71.00 o                         
  -3   1   8        174.25        181.26         7.47 o                         
  -2   1   8          5.83          3.08         3.87 o                         
  -1   1   8      12441.12      12993.92       204.63 o                         
   0   1   8         25.96         32.20         4.94 o                         
   1   1   8        535.36        606.03        13.40 o                         
   2   1   8       1064.78        995.97        19.28 o                         
   3   1   8        215.21        221.74        31.25 o                         
   4   1   8        219.64        259.98        18.23 o                         
   5   1   8        294.54        240.39        20.84 o                         
   6   1   8          0.10         -6.58         7.29 o                         
   7   1   8          0.52          8.24         6.36 o                         
   8   1   8         68.83         51.24         9.58 o                         
   9   1   8         77.23         90.64        12.50 o                         
  10   1   8          6.75          0.83         5.49 o                         
 -14   2   8          3.72          2.08         6.25 o                         
 -13   2   8         12.24          7.29         6.25 o                         
 -12   2   8         14.41         16.62         4.58 o                         
 -11   2   8         88.93         82.78         5.49 o                         
 -10   2   8        203.29        213.34         6.76 o                         
  -9   2   8         77.01         74.49         7.07 o                         
  -8   2   8         53.21         56.16         6.08 o                         
  -7   2   8         80.20        103.30        10.07 o                         
  -6   2   8          0.13          2.81         3.88 o                         
  -5   2   8          0.30         -3.99         4.29 o                         
  -4   2   8       1736.49       1687.83        29.82 o                         
  -3   2   8         23.50         24.22         4.06 o                         
  -2   2   8         10.17         17.47         4.50 o                         
  -1   2   8       2067.93       2013.10        34.66 o                         
   0   2   8         39.19         43.27         5.07 o                         
   1   2   8          4.79          8.63         4.24 o                         
   2   2   8       1093.24       1089.64        22.92 o                         
   3   2   8        381.94        376.87        21.30 o                         
   4   2   8         59.99         75.47        12.46 o                         
   5   2   8        554.08        638.53        22.10 o                         
   6   2   8          6.94          4.04         6.77 o                         
   7   2   8         15.84         12.84         5.35 o                         
   8   2   8          0.41         -0.77         4.98 o                         
   9   2   8         44.72         21.88         9.38 o                         
  10   2   8         12.26          1.04         6.25 o                         
 -14   3   8         22.01         10.42         6.25 o                         
 -13   3   8         38.32         37.51         9.38 o                         
 -12   3   8          1.01          1.39         4.21 o                         
 -11   3   8         19.15         18.72         3.35 o                         
 -10   3   8        694.90        700.29        13.97 o                         
  -9   3   8         49.56         43.62         4.83 o                         
  -8   3   8         50.96         55.26         5.78 o                         
  -7   3   8       3701.54       3799.26        62.24 o                         
  -6   3   8         34.34         44.15         5.43 o                         
  -5   3   8         40.16         44.08         4.76 o                         
  -4   3   8       2752.20       2900.93        44.88 o                         
  -3   3   8         29.80         32.86         4.00 o                         
  -2   3   8          4.74          9.47         3.65 o                         
  -1   3   8        244.08        250.45         7.77 o                         
   0   3   8         10.59         11.04         3.82 o                         
   1   3   8         22.92         37.34         4.64 o                         
   2   3   8       4625.22       4846.44        71.52 o                         
   3   3   8          4.29         -0.48         5.56 o                         
   4   3   8        132.00        139.40        11.44 o                         
   5   3   8        326.35        281.30        14.59 o                         
   6   3   8         53.53         68.82        10.31 o                         
   7   3   8          1.06          2.92        12.50 o                         
   8   3   8        124.02         98.83         9.19 o                         
   9   3   8          0.24         -5.20         5.20 o                         
  10   3   8         11.40         14.59         6.25 o                         
 -14   4   8         24.23         19.79         6.25 o                         
 -13   4   8         17.83          6.25         5.21 o                         
 -12   4   8          3.27          0.96         5.73 o                         
 -11   4   8         11.44          9.50         3.16 o                         
 -10   4   8        279.94        280.99         7.68 o                         
  -9   4   8         23.89         35.44         4.37 o                         
  -8   4   8        275.62        306.80         8.88 o                         
  -7   4   8         19.38         20.91         3.68 o                         
  -6   4   8         12.09         15.11         3.63 o                         
  -5   4   8        117.50        135.39         6.31 o                         
  -4   4   8       1367.58       1427.44        23.67 o                         
  -3   4   8          1.56          5.86         3.28 o                         
  -2   4   8         65.73         70.31         5.81 o                         
  -1   4   8          1.59          4.71         3.45 o                         
   0   4   8         42.79         40.05         4.85 o                         
   1   4   8         36.76         47.35         5.74 o                         
   2   4   8        130.54        161.22         8.08 o                         
   3   4   8        133.97        177.14         8.38 o                         
   4   4   8         49.96         39.56         7.02 o                         
   5   4   8       1168.74       1195.56        29.07 o                         
   6   4   8        124.90        144.42        20.29 o                         
   7   4   8         20.86         15.56         6.77 o                         
   8   4   8          5.73          3.85         4.75 o                         
   9   4   8          7.25          6.85         5.00 o                         
  10   4   8          5.59         15.63         6.25 o                         
 -13   5   8          0.37          0.00         5.21 o                         
 -12   5   8        111.85        100.43         8.00 o                         
 -11   5   8          5.41          5.88         3.20 o                         
 -10   5   8         41.03         38.74         4.18 o                         
  -9   5   8          0.47          5.13         3.83 o                         
  -8   5   8          1.12          1.47         3.31 o                         
  -7   5   8       1582.15       1587.50        28.33 o                         
  -6   5   8        108.89         99.52         5.86 o                         
  -5   5   8         13.97         19.55         4.58 o                         
  -4   5   8        501.50        547.34        11.47 o                         
  -3   5   8         27.75         28.99         4.84 o                         
  -2   5   8         24.12         19.42         3.67 o                         
  -1   5   8         16.97         14.98         3.71 o                         
   0   5   8        145.79        148.21         6.53 o                         
   1   5   8         31.33         33.20         4.14 o                         
   2   5   8       3066.00       3173.18        52.37 o                         
   3   5   8         60.51         77.18         7.72 o                         
   4   5   8          3.42         14.31         4.94 o                         
   5   5   8        122.05         96.53        18.23 o                         
   6   5   8        144.34        119.57         8.77 o                         
   7   5   8         61.07         54.23         7.77 o                         
   8   5   8         74.01         76.58         8.10 o                         
   9   5   8         16.05         12.50         4.55 o                         
  10   5   8         16.77         27.56         6.23 o                         
 -13   6   8        326.45        291.71        16.67 o                         
 -12   6   8          1.62          2.72         5.21 o                         
 -11   6   8          5.71          5.02         3.01 o                         
 -10   6   8         14.57         20.02         3.11 o                         
  -9   6   8         78.61         76.03         5.58 o                         
  -8   6   8          0.58          6.27         4.79 o                         
  -7   6   8       1154.26       1225.52        22.55 o                         
  -6   6   8         20.36         17.58         3.33 o                         
  -5   6   8          0.50          6.66         3.27 o                         
  -4   6   8       1392.85       1393.52        23.11 o                         
  -3   6   8          4.28          9.34         3.36 o                         
  -2   6   8         11.18         11.01         3.31 o                         
  -1   6   8          3.10          3.02         3.33 o                         
   0   6   8        122.36        121.79         6.02 o                         
   1   6   8        232.37        251.52         7.42 o                         
   2   6   8        473.38        478.41        14.39 o                         
   3   6   8        116.24        110.43         7.04 o                         
   4   6   8        312.66        305.22        13.02 o                         
   5   6   8        167.93        142.44        10.40 o                         
   6   6   8        179.49        202.88        11.36 o                         
   7   6   8          7.53          9.53         4.88 o                         
   8   6   8        163.44        132.97         9.38 o                         
   9   6   8          0.49          5.12         4.24 o                         
  10   6   8          6.34         12.15         4.24 o                         
 -13   7   8         23.09         13.54         5.21 o                         
 -12   7   8         26.97         25.00         5.49 o                         
 -11   7   8         27.33         23.71         5.46 o                         
 -10   7   8        188.60        216.53         6.17 o                         
  -9   7   8         78.58         83.18         5.35 o                         
  -8   7   8          0.03         -3.41         3.41 o                         
  -7   7   8        269.51        298.47         8.53 o                         
  -6   7   8          3.00          4.07         3.05 o                         
  -5   7   8         52.63         52.46         5.42 o                         
  -4   7   8         24.94         27.05         5.04 o                         
  -3   7   8         10.75         13.52         3.19 o                         
  -2   7   8          0.01         -0.89         3.15 o                         
  -1   7   8        502.97        541.48        10.60 o                         
   0   7   8        116.03        132.27         5.94 o                         
   1   7   8        140.45        140.19         6.29 o                         
   2   7   8        115.69        121.56         6.92 o                         
   3   7   8        315.14        325.36         9.48 o                         
   4   7   8          9.26          4.12         4.50 o                         
   5   7   8        227.25        294.94        11.95 o                         
   6   7   8         41.79         38.54         6.63 o                         
   7   7   8         46.86         44.11         5.77 o                         
   8   7   8          2.07          6.25         4.42 o                         
   9   7   8         31.47         30.21         6.63 o                         
 -13   8   8        146.78        134.39         9.38 o                         
 -12   8   8         24.85         30.41        11.98 o                         
 -11   8   8        132.85        146.07        13.80 o                         
 -10   8   8         80.78         85.18         5.17 o                         
  -9   8   8         10.80         14.09         3.16 o                         
  -8   8   8        327.90        308.48         9.28 o                         
  -7   8   8         97.57        122.16         6.14 o                         
  -6   8   8         23.40         19.30         3.31 o                         
  -5   8   8         27.90         31.55         4.04 o                         
  -4   8   8        470.46        444.29        10.32 o                         
  -3   8   8         31.80         34.52         3.64 o                         
  -2   8   8         11.10          1.97         3.10 o                         
  -1   8   8        168.35        172.04         6.17 o                         
   0   8   8         22.44         12.80         3.32 o                         
   1   8   8          1.15         -0.56         3.37 o                         
   2   8   8        821.53        787.11        16.01 o                         
   3   8   8          5.43         11.51         4.51 o                         
   4   8   8          2.43          7.86         6.01 o                         
   5   8   8          7.60         12.53         4.58 o                         
   6   8   8        133.28        168.06         8.91 o                         
   7   8   8          6.45          7.21         4.07 o                         
   8   8   8        163.29        160.20         8.84 o                         
   9   8   8         24.45         13.16         4.17 o                         
 -12   9   8         50.72         48.50         7.29 o                         
 -11   9   8          2.86          3.57         3.74 o                         
 -10   9   8         94.14         93.22         5.71 o                         
  -9   9   8         49.98         53.06         4.91 o                         
  -8   9   8        151.66        142.10         6.10 o                         
  -7   9   8        994.26        879.45        19.49 o                         
  -6   9   8         15.76         14.42         2.95 o                         
  -5   9   8         16.94         22.09         4.27 o                         
  -4   9   8         86.65         76.94         5.08 o                         
  -3   9   8          3.98          3.67         3.18 o                         
  -2   9   8          0.49          3.44         3.15 o                         
  -1   9   8        106.04         99.69         6.54 o                         
   0   9   8          0.00          1.73         3.21 o                         
   1   9   8          0.40          0.02         3.40 o                         
   2   9   8        394.96        391.74        10.04 o                         
   3   9   8         12.20         13.31         3.97 o                         
   4   9   8          0.52          1.37         3.78 o                         
   5   9   8         46.03         69.87         7.29 o                         
   6   9   8          3.46          9.71         4.12 o                         
   7   9   8         12.37          1.67         6.04 o                         
   8   9   8          1.57          1.56         6.77 o                         
   9   9   8         10.31          6.77         3.68 o                         
 -12  10   8          4.46         10.60         3.66 o                         
 -11  10   8         45.22         48.15         5.18 o                         
 -10  10   8         69.55         69.30         5.44 o                         
  -9  10   8         97.57        107.09         6.03 o                         
  -8  10   8         26.04         31.31         3.79 o                         
  -7  10   8       1312.66       1225.10        22.17 o                         
  -6  10   8        128.95        132.14         5.27 o                         
  -5  10   8          0.40          1.53         2.72 o                         
  -4  10   8          1.49          6.93         2.87 o                         
  -3  10   8          4.42          1.34         3.03 o                         
  -2  10   8          2.50          1.56         2.95 o                         
  -1  10   8          2.34          8.75         2.94 o                         
   0  10   8          3.17         -1.70         4.03 o                         
   1  10   8         41.89         52.06         5.58 o                         
   2  10   8         80.22         70.23         7.30 o                         
   3  10   8          1.13          3.29         3.52 o                         
   4  10   8        131.57        141.09         7.55 o                         
   5  10   8          4.87          1.61         4.29 o
[truncated: 46,981 more chars]
